# Supplementary material for: Proteo-Transcriptomic Characterization of the Venom from the Endoparasitoid Wasp Pimpla turionellae with Aspects on Its Biology and Evolution
Source: Toxins (Basel). 2019 Dec 10;11(12):721. doi: 10.3390/toxins11120721 (PMC6950128; doi:10.3390/toxins11120721)
Supplement: Supplementary file 1 [file toxins-11-00721-s001.zip]

Archive with 4 entries (4 files):
- SupplementaryTableS1.xlsx
- SupplementaryTableS2.xlsx
- SupplementaryTableS3.xlsx
- SupplementaryTableS4.xlsx
