# Supplementary material for: Proteo-Transcriptomic Characterization of the Venom from the Endoparasitoid Wasp Pimpla turionellae with Aspects on Its Biology and Evolution
Source: Toxins (Basel). 2019 Dec 10;11(12):721. doi: 10.3390/toxins11120721 (PMC6950128; doi:10.3390/toxins11120721)
Supplement: Supplementary file 1 [file toxins-11-00721-s001.zip › SupplementaryTableS1.xlsx]

## Sheet: Blatt1
Supplementary Table S1. Overview of studies focused on endoparasitoid venoms. The known and tested biological function of major components and the applied methods to identify the proteins/peptides are illustrated. Proteome based analyses = P, studies using exclusively transcriptome data = T, genome analysis = G, combined proteo-transcriptomic approaches = PT and combined proteo-genomic approaches…
Venom component	Species	Biological functions	Group	Ref	Method
Pimplin	Pimpla hypochondriaca	Paralysis	Endo	[S1]	P
Brh-I & -V	Bracon hebetor	Paralysis	Ecto	[S2,S3]	P
Vn4.6	Cotesia rubecula	Inhibition of melanization	Endo	[S4,S5]	P
Serine protease inhibitor (serpin)	Leptopilina boulardi (LbSPNy),	Inhibition of melanization	Endo,	[S6,S7]	PT
	Pteromalus puparum (PpS1V)		Endo,		PT
Serine protease homolog (SPH)	C. rubecula Vn50	Inhibition of melanization	Endo,	[S7]	P,
Metallopeptidases	Microplitis mediator (VRF1),	Inhibition of encapsulation /Interrupting development	Endo,	[S8,S9]	P,
	Eulophus pennicornis (EpMP 3)		Ecto		T
Calretriculin	C. rubecula (CrCRT),	Inhibition of encapsulation	Endo,	[S10,S11,S12]	P,
	Nasonia vitripennis (V-crc)		Ecto,		PG
Venom protein 1 (Vpr1)	P. hypochondriaca	Inhibition of encapsulation	Endo	[S13]	P
Venom protein 3 (Vpr3)	P. hypochondriaca	Inhibition of encapsulation	Endo	[S14]	P
Vn.11	P. puparum	Inhibition of encapsulation	Endo	[S15]	P
Virulence protein P4 (RhoGAP domain including protein)	L. boulardi	Inhibition of encapsulation	Endo	[S16,S17]	P
SERCA (Sarco/endoplasmic reticulum calcium ATPase)	Ganaspis sp.	Inhibition of encapsulation	Endo	[S18]	P
γ-glutamyl transpeptidase	Aphidius ervi (Ae-g-GT)	Inducing apoptosis	Endo	[S19]	P
References in Table S1
S1. Parkinson, N.; Smith, I.; Audsley, N.; Edwards, J.P. Purification of pimplin, a paralytic heterodimeric polypeptide from venom of the parasitoid wasp Pimpla hypochondriaca, and cloning of the cDNA encoding one of the subunits. Insect Biochem. Mol. Biol. 2002, 32, 1769–1773.
S2. Quistad, G.; Nguyen, Q.; Bernasconi, P.; Leisy, D.J. Purification and characterization of insecticidal toxins from venom glands of the parasitic wasp, Bracon hebetor. Insect Biochem. Mol. Biol. 1994, 10, 955–961.
S3. Quistad, G.B.; Leisy, D.J. Insecticidal toxins from the parastic wasp, Bracon hebetor. PCT/EP1993/000431, https://patentscope.wipo.int/search/en/detail.jsf?docId=WO1993018145 (13 November 2019).
S4. Asgari, S.; Zareie, R.; Zhang, G.; Schmidt, O. Isolation and characterization of a novel venom protein from an endoparasitoid, Cotesia rubecula (Hym: Braconidae). Arch. Insect Biochem. Physiol. 2003, 53, 92–100, doi:10.1002/arch.10088.
S5. Asgari, S.; Zhang, G.; Zareie, R.; Schmidt, O. A serine proteinase homolog venom protein from an endoparasitoid wasp inhibits melanization of the host hemolymph. Insect Biochem. Mol. Biol. 2003, 33, 1017–1024, doi:10.1016/S0965-1748(03)00116-4.
S6. Colinet, D.; Dubuffet, A.; Cazes, D.; Moreau, S.; Drezen, J.M.; Poirié, M. A serpin from the parasitoid wasp Leptopilina boulardi targets the Drosophila phenoloxidase cascade. Dev. Comp. Immunol. 2009, 33, 681–689, doi:10.1016/j.dci.2008.11.013.
S7. Yan, Z.; Fang, Q.; Liu, Y.; Xiao, S.; Yang, L.; Wang, F.; An, C.; Werren, J.H.; Ye, G. A venom serpin splicing isoform of the endoparasitoid wasp Pteromalus puparum suppresses host prophenoloxidase cascade by forming complexes with host hemolymph proteinases. J. Biol. Chem. 2017, 292, 1038–1051, doi:10.1074/jbc.M116.739565.
S8. Lin, Z.; Cheng, Y.; Wang, R.J.; Du, J.; Volovych, O.; Li, J.C.; Hu, Y.; Lu, Z.Y.; Lu, Z.; Zou, Z. A metalloprotease homolog venom protein from a parasitoid wasp suppresses the toll pathway in host hemocytes. Front. Immunol. 2018, 9, 2301, doi:10.3389/fimmu.2018.02301.
S9. Price, D.R.; Bell, H.A.; Hinchliffe, G.; Fitches, E.; Weaver, R.; Gatehouse, J.A. Blackwell Publishing Ltd. A venom metalloproteinase from the parasitic wasp Eulophus pennicornis is toxic towards its host, tomato moth (Lacanobia oleracae). Insect Mol. Biol. 2009, 18, 195–202, doi:10.1111/j.1365-2583.2009.00864.x.
S10. Zhang, G.; Schmidt, O.; Asgari, S. A calreticulin-like protein from endoparasitoid venom fluid is involved in host hemocyte inactivation. Dev. Comp. Immunol. 2006, 30, 756–764, doi:10.1016/j.dci.2005.11.001.
S11. Graaf, D.C.; Aerts, M.; Brunain, M.; Desjardins, C.A.; Jacobs, F.J.; Werren, J.H.; Devreese, B. Insights into the venom composition of the ectoparasitoid wasp Nasonia vitripennis from bioinformatic and proteomic studies. Insect Mol. Biol. 2010, 19, 11–26, doi:10.1111/j.1365-2583.2009.00914.x.
S12. Siebert, A.L.; Wheeler, D.; Werren, J.H. A new approach for investigating venom function applied to venom calreticulin in a parasitoid wasp. Toxicon 2015, 107, 304–316, doi:10.1016/j.toxicon.2015.08.012
S13. Dani, M.P.; Richards, E.H. Identification, cloning and expression of a second gene (vpr1) from the venom of the endoparasitic wasp, Pimpla hypochondriaca that displays immunosuppressive activity. J. Insect Physiol. 2010, 56, 195–203, doi:10.1016/j.jinsphys.2009.10.006.
S14. Dani, M.P.; Richards, E.H. Cloning and expression of the gene for an insect haemocyte anti-aggregation protein (VPr3), from the venom of the endoparasitic wasp, Pimpla hypochondriaca. Arch. Insect Biochem. Physiol. 2009, 71, 191–204, doi:10.1002/arch.20315
S15. Wu, M.L.; Ye, G.Y.; Zhu, J.Y.; Chen, X.X.; Hu, C. Isolation and characterization of an immunosuppressive protein from venom of the pupa-specific endoparasitoid Pteromalus puparum. J. Invertebr. Pathol. 2008, 99, 186–191, doi:10.1016/j.jip.2008.07.005.
S16. Labrosse, C.; Eslin, P.; Doury, G.; Drezen, J.M.; Poirié, M. Haemocyte changes in D. melanogaster in response to long gland components of the parasitoid wasp Leptopilina boulardi: A Rho-GAP protein as an important factor. J. Insect Physiol. 2005, 51, 161–170, doi:10.1016/j.jinsphys.2004.10.004
S17. Labrosse, C.; Stasiak, K.; Lesobre, J.; Grangeia, A.; Huguet, E.; Drezen, J.M.; Poirie, M. A RhoGAP protein as a main immune suppressive factor in the Leptopilina boulardi (Hymenoptera, Figitidae)-Drosophila melanogaster interaction. Insect Biochem. Mol. Biol. 2005, 35, 93–103, doi:10.1016/j.ibmb.2004.10.004
S18. Mortimer, N.T. Parasitoid wasp virulence: A window into fly immunity. Fly (Austin) 2013, 7, 242–248, doi:10.4161/fly.26484
S19. Falabella, P.; Riviello, L.; Caccialupi, P.; Rossodivita, T.; Teresa Valente, M.; Luisa De Stradis, M.; Tranfaglia, A.; Varricchio, P.; Gigliotti, S.; Graziani, F.; et al. A gamma-glutamyl transpeptidase of Aphidius ervi venom induces apoptosis in the ovaries of host aphids. Insect Biochem. Mol. Biol. 2007, 37, 453–465, doi:10.1016/j.ibmb.2007.02.005
1. Quistad, G.; Nguyen, Q.; Bernasconi, P.; Leisy, D.J. Purification and characterization of insecticidal toxins from venom glands of the parasitic wasp, Bracon hebetor. Insect Biochem. Mol. Biol. 1994, 10, 955–961.
