# Supplementary material for: Proteo-Transcriptomic Characterization of the Venom from the Endoparasitoid Wasp Pimpla turionellae with Aspects on Its Biology and Evolution
Source: Toxins (Basel). 2019 Dec 10;11(12):721. doi: 10.3390/toxins11120721 (PMC6950128; doi:10.3390/toxins11120721)
Supplement: Supplementary file 1 [file toxins-11-00721-s001.zip › SupplementaryTableS3.xlsx]

## Sheet: Sheet1
Supplementary Table 2
Transcript	Venom Function Related Protein Description	Vg_cov	Vg_tpm	Bf_cov	Bf_tpm	Bm_cov	Bm_tpm	Vg_DESeq_normalized	Bf_DESeq_normalized	Bm_DESeq_normalized	VGvsFB_log2foldchange	VGvsMB_log2foldchange	VGvsB_log2foldchange	FBvsMB_log2foldchange	ToxProt_Subject	ToxProt_Description	ToxProt_Bitscore	NCBI_Subject	NCBI_Description	NCBI_Bitscore	InterproScan result available	HMMER subject	HMMER bitscore	JACKHMMER subject	JACKHMMER bitscore
pitu_v1_472849	Arginine kinase	31.2176	2.28725	1425.21	153.998	1951.18	263.96	1108.85	32150	64993.5	4.85768	5.87315	5.45298	1.01548				nr-2018-05-25||ATI09810.1	arginine kinase [Lysiphlebia japonica]	709	YES (12 result lines)			Pteromalus_pup_ACZ68114.1	696.5
pitu_v1_172658	Arginine kinase	25.6265	1.87761	1185.53	128.1	1643.08	222.28	963.759	28330.8	57980.3	4.87756	5.91075	5.48473	1.03319				nr-2018-05-25||ATI09810.1	arginine kinase [Lysiphlebia japonica]	709	YES (13 result lines)			Pteromalus_pup_ACZ68114.1	696.5
pitu_v1_172845	Carboxylesterase type B	430.402	31.5348	172.239	18.6109	106.642	14.4267	14528.3	3694.74	3378.18	-1.97533	-2.10455	-2.03849	-0.129226	sp|B2D0J5|EST6_APIME	Venom carboxylesterase-6 OS=Apis mellifera OX=7460 PE=2 SV=1	115	nr-2018-05-25||XP_012281659.1	esterase E4 [Orussus abietinus]	367	YES (5 result lines)	COesterase_type_B_Final_Cut	85.4
pitu_v1_377087	Carboxylesterase type B	415.899	30.4721	160.939	17.3899	102.166	13.8212	17727.5	4359.63	4086.58	-2.02371	-2.11702	-2.06961	-0.0933108	sp|B2D0J5|EST6_APIME	Venom carboxylesterase-6 OS=Apis mellifera OX=7460 PE=2 SV=1	115	nr-2018-05-25||XP_012281659.1	esterase E4 [Orussus abietinus]	367	YES (5 result lines)	COesterase_type_B_Final_Cut	85.4
pitu_v1_380046	Carboxylesterase type B	279.752	20.4969	115.991	12.5331	72.1067	9.75477	11604	3057.59	2807.03	-1.92416	-2.04751	-1.98452	-0.123347	sp|B2D0J5|EST6_APIME	Venom carboxylesterase-6 OS=Apis mellifera OX=7460 PE=2 SV=1	115	nr-2018-05-25||XP_012281659.1	esterase E4 [Orussus abietinus]	367	YES (5 result lines)	COesterase_type_B_Final_Cut	85.4
pitu_v1_034261	Carboxylesterase type B	8.80216	0.644917	0.087486	0.009453	0	0	120.322	1.49918	0	-6.32658	-Inf	-7.32658	-Inf	sp|B2D0J5|EST6_APIME	Venom carboxylesterase-6 OS=Apis mellifera OX=7460 PE=2 SV=1	97.8	nr-2018-05-25||XP_014607657.1	PREDICTED: acetylcholinesterase-like [Polistes canadensis]	128	YES (6 result lines)	COesterase_type_B_Final_Cut	140.3
pitu_v1_468414	Carboxylesterase type B	8136.98	596.181	0.805798	0.087069	0.205764	0.027836	552883	35.2308	13.2825	-13.9378	-15.3452	-14.4763	-1.40731	sp|Q92035|ACES_BUNFA	Acetylcholinesterase OS=Bungarus fasciatus OX=8613 GN=ACHE PE=1 SV=2	222	nr-2018-05-25||XP_015111873.1	PREDICTED: acetylcholinesterase-like isoform X1 [Diachasma alloeum]	345	YES (16 result lines)	COesterase_type_B_Final_Cut	410.3
pitu_v1_379478	Carboxylesterase type B	3020.49	221.305	0.838843	0.090639	0.484364	0.065526	231220	41.2276	35.42	-12.4534	-12.6724	-12.5587	-0.219046	sp|Q92035|ACES_BUNFA	Acetylcholinesterase OS=Bungarus fasciatus OX=8613 GN=ACHE PE=1 SV=2	222	nr-2018-05-25||XP_015111873.1	PREDICTED: acetylcholinesterase-like isoform X1 [Diachasma alloeum]	385	YES (16 result lines)	COesterase_type_B_Final_Cut	410.3
pitu_v1_468215	Carboxylesterase type B	2885.12	211.387	0.293739	0.031739	0.131877	0.017841	202570	13.4927	8.855	-13.874	-14.4816	-14.146	-0.607611	sp|Q92035|ACES_BUNFA	Acetylcholinesterase OS=Bungarus fasciatus OX=8613 GN=ACHE PE=1 SV=2	222	nr-2018-05-25||XP_015111873.1	PREDICTED: acetylcholinesterase-like isoform X1 [Diachasma alloeum]	345	YES (16 result lines)	COesterase_type_B_Final_Cut	410.3
pitu_v1_031574	Carboxylesterase type B	1064.89	78.0225	0.109799	0.011864	0.012254	0.001658	82556.5	5.99674	1.10687	-13.7489	-16.1866	-14.5045	-2.43769	sp|Q92035|ACES_BUNFA	Acetylcholinesterase OS=Bungarus fasciatus OX=8613 GN=ACHE PE=1 SV=2	222	nr-2018-05-25||XP_015111873.1	PREDICTED: acetylcholinesterase-like isoform X1 [Diachasma alloeum]	385	YES (16 result lines)	COesterase_type_B_Final_Cut	410.3
pitu_v1_467639	Carboxylesterase type B	590.662	43.2766	0.079352	0.008574	0.024453	0.003308	45893.6	4.49755	2.21375	-13.3169	-14.3395	-13.7394	-1.02265	sp|Q92035|ACES_BUNFA	Acetylcholinesterase OS=Bungarus fasciatus OX=8613 GN=ACHE PE=1 SV=2	222	nr-2018-05-25||XP_015111873.1	PREDICTED: acetylcholinesterase-like isoform X1 [Diachasma alloeum]	385	YES (16 result lines)	COesterase_type_B_Final_Cut	410.3
pitu_v1_379439	Carboxylesterase type B	159.8	11.7082	0.316408	0.034189	0	0	12959.4	16.491	0	-9.61811	-Inf	-10.6181	-Inf	sp|B2D0J5|EST6_APIME	Venom carboxylesterase-6 OS=Apis mellifera OX=7460 PE=2 SV=1	209	nr-2018-05-25||XP_015111873.1	PREDICTED: acetylcholinesterase-like isoform X1 [Diachasma alloeum]	385	YES (12 result lines)	COesterase_type_B_Final_Cut	434.6
pitu_v1_467652	Carboxylesterase type B	130.794	9.58301	0.011929	0.001289	0	0	10140.1	0.749592	0	-13.7236	-Inf	-14.7236	-Inf	sp|Q92035|ACES_BUNFA	Acetylcholinesterase OS=Bungarus fasciatus OX=8613 GN=ACHE PE=1 SV=2	222	nr-2018-05-25||XP_015111873.1	PREDICTED: acetylcholinesterase-like isoform X1 [Diachasma alloeum]	385	YES (16 result lines)	COesterase_type_B_Final_Cut	410.3
pitu_v1_093182	Carboxylesterase type B	27.5985	2.02209	0.443328	0.047903	0.124143	0.016794	2359.26	24.7365	9.96187	-6.57555	-7.8877	-7.08732	-1.31216	sp|B2D0J5|EST6_APIME	Venom carboxylesterase-6 OS=Apis mellifera OX=7460 PE=2 SV=1	209	nr-2018-05-25||XP_015111873.1	PREDICTED: acetylcholinesterase-like isoform X1 [Diachasma alloeum]	385	YES (12 result lines)	COesterase_type_B_Final_Cut	434.6
pitu_v1_379404	Carboxylesterase type B	24.4399	1.79067	0.776532	0.083907	0.148786	0.020128	2132.77	43.4764	13.2825	-5.61636	-7.32706	-6.23174	-1.7107	sp|B2D0J5|EST6_APIME	Venom carboxylesterase-6 OS=Apis mellifera OX=7460 PE=2 SV=1	209	nr-2018-05-25||XP_015111873.1	PREDICTED: acetylcholinesterase-like isoform X1 [Diachasma alloeum]	385	YES (12 result lines)	COesterase_type_B_Final_Cut	434.6
pitu_v1_473102	Carboxylesterase type B	4.70942	0.34505	0	0	0	0	161.61	0	0	-Inf	-Inf	-Inf	-	sp|B2D0J5|EST6_APIME	Venom carboxylesterase-6 OS=Apis mellifera OX=7460 PE=2 SV=1	79	nr-2018-05-25||XP_014300694.1	PREDICTED: esterase B1 [Microplitis demolitor]	108	YES (7 result lines)	COesterase_type_B_Final_Cut	116.3
pitu_v1_006330	Carboxylesterase type B	2708.49	198.446	31.5145	3.40523	135.805	18.3721	105947	784.074	4985.36	-7.07814	-4.40951	-5.19877	2.66864	sp|B2D0J5|EST6_APIME	Venom carboxylesterase-6 OS=Apis mellifera OX=7460 PE=2 SV=1	216	nr-2018-05-25||XP_003700585.1	PREDICTED: esterase E4-like [Megachile rotundata]	496	YES (14 result lines)	COesterase_type_B_Final_Cut	462.1
pitu_v1_173441	Carboxylesterase type B	3331.53	244.095	31.9044	3.44736	141.018	19.0773	77761.3	473.742	3089.29	-7.35881	-4.65371	-5.44788	2.7051	sp|W4VSJ0|ACES_TRILK	Acetylcholinesterase-1 OS=Trittame loki OX=1295018 PE=1 SV=1	99.4	nr-2018-05-25||XP_003700585.1	PREDICTED: esterase E4-like [Megachile rotundata]	177	YES (5 result lines)	COesterase_type_B_Final_Cut	51.6
pitu_v1_172400	Carboxylesterase type B	3615.34	264.889	38.3426	4.14303	175.804	23.7832	160299	1080.91	7314.23	-7.21237	-4.45392	-5.25507	2.75846	sp|B2D0J5|EST6_APIME	Venom carboxylesterase-6 OS=Apis mellifera OX=7460 PE=2 SV=1	199	nr-2018-05-25||XP_008553667.1	PREDICTED: esterase FE4-like [Microplitis demolitor]	360	YES (5 result lines)	COesterase_type_B_Final_Cut	31.3
pitu_v1_468306	Carboxylesterase type B	6622.43	485.213	0.637276	0.06886	0.150728	0.020391	457889	28.4845	9.96187	-13.9725	-15.4882	-14.5399	-1.51569	sp|Q92035|ACES_BUNFA	Acetylcholinesterase OS=Bungarus fasciatus OX=8613 GN=ACHE PE=1 SV=2	222	nr-2018-05-25||XP_008559172.1	PREDICTED: juvenile hormone esterase [Microplitis demolitor]	343	YES (16 result lines)	COesterase_type_B_Final_Cut	410.3
pitu_v1_468108	Carboxylesterase type B	2525.52	185.04	0.266006	0.028743	0.079824	0.010799	180341	12.7431	5.53437	-13.7887	-14.9919	-14.2684	-1.20322	sp|Q92035|ACES_BUNFA	Acetylcholinesterase OS=Bungarus fasciatus OX=8613 GN=ACHE PE=1 SV=2	222	nr-2018-05-25||XP_008559172.1	PREDICTED: juvenile hormone esterase [Microplitis demolitor]	343	YES (16 result lines)	COesterase_type_B_Final_Cut	410.3
pitu_v1_171521	Carboxylesterase type B	1271.62	93.1691	0.126234	0.01364	0.036204	0.004898	100104	6.74633	3.32062	-13.857	-14.8797	-14.2796	-1.02265	sp|Q92035|ACES_BUNFA	Acetylcholinesterase OS=Bungarus fasciatus OX=8613 GN=ACHE PE=1 SV=2	222	nr-2018-05-25||XP_008559172.1	PREDICTED: juvenile hormone esterase [Microplitis demolitor]	343	YES (16 result lines)	COesterase_type_B_Final_Cut	410.3
pitu_v1_031581	Carboxylesterase type B	4649.56	340.664	0.958636	0.103583	0.534911	0.072364	355267	47.2243	38.7406	-12.8771	-13.1628	-13.0129	-0.285683	sp|Q92035|ACES_BUNFA	Acetylcholinesterase OS=Bungarus fasciatus OX=8613 GN=ACHE PE=1 SV=2	222	nr-2018-05-25||XP_015111873.1	PREDICTED: acetylcholinesterase-like isoform X1 [Diachasma alloeum]	385	YES (16 result lines)	COesterase_type_B_Final_Cut	410.3
pitu_v1_467778	Carboxylesterase type B	966.603	70.8211	0.075104	0.008115	0.012594	0.001704	72915.4	3.74796	1.10687	-14.2478	-16.0074	-14.8745	-1.75961	sp|Q92035|ACES_BUNFA	Acetylcholinesterase OS=Bungarus fasciatus OX=8613 GN=ACHE PE=1 SV=2	222	nr-2018-05-25||XP_015111873.1	PREDICTED: acetylcholinesterase-like isoform X1 [Diachasma alloeum]	385	YES (16 result lines)	COesterase_type_B_Final_Cut	410.3
pitu_v1_467701	Carboxylesterase type B	293.318	21.4908	0.036869	0.003984	0	0	22398.9	2.24878	0	-13.282	-Inf	-14.282	-Inf	sp|Q92035|ACES_BUNFA	Acetylcholinesterase OS=Bungarus fasciatus OX=8613 GN=ACHE PE=1 SV=2	222	nr-2018-05-25||XP_015111873.1	PREDICTED: acetylcholinesterase-like isoform X1 [Diachasma alloeum]	385	YES (16 result lines)	COesterase_type_B_Final_Cut	410.3
pitu_v1_379545	Carboxylesterase type B	5553.77	406.914	0.711358	0.076864	0.248367	0.0336	385048	31.4829	16.6031	-13.5782	-14.5013	-13.9671	-0.923113	sp|Q92035|ACES_BUNFA	Acetylcholinesterase OS=Bungarus fasciatus OX=8613 GN=ACHE PE=1 SV=2	222	nr-2018-05-25||XP_008559172.1	PREDICTED: juvenile hormone esterase [Microplitis demolitor]	343	YES (16 result lines)	COesterase_type_B_Final_Cut	410.3
pitu_v1_031991	EF hand domain-7-13	144.751	10.6056	299.966	32.4122	210.256	28.4439	7718.33	10163.7	10519.7	0.397068	0.446738	0.422116	0.0496699				nr-2018-05-25||XP_011297953.1	PREDICTED: LETM1 and EF-hand domain-containing protein anon-60Da, mitochondrial [Fopius arisanus]	889	YES (21 result lines)	EF_Domain_7_13	15.7
pitu_v1_380357	Glycoside hydrolase family 1 (GH1)	247.226	18.1138	0.077436	0.008367	0.030974	0.00419	7582.67	2.24878	1.10687	-11.7194	-12.742	-12.1419	-1.02265				nr-2018-05-25||XP_015513209.1	PREDICTED: myrosinase 1-like isoform X1 [Neodiprion lecontei]	586	YES (11 result lines)
pitu_v1_473565	Glycoside hydrolase family 1 (GH1)	243.432	17.8358	0.066164	0.007149	0.058812	0.007956	7864.61	1.49918	2.21375	-12.357	-11.7947	-12.0486	0.562314				nr-2018-05-25||XP_015513209.1	PREDICTED: myrosinase 1-like isoform X1 [Neodiprion lecontei]	585	YES (11 result lines)
pitu_v1_024008	Glycoside hydrolase family 1 (GH1)	215.907	15.8191	0.077159	0.008337	0.030864	0.004175	6646.05	2.24878	1.10687	-11.5291	-12.5518	-11.9517	-1.02265				nr-2018-05-25||XP_015513209.1	PREDICTED: myrosinase 1-like isoform X1 [Neodiprion lecontei]	586	YES (11 result lines)
pitu_v1_473865	Glycoside hydrolase family 1 (GH1)	189.208	13.8629	0.030613	0.003308	0.061227	0.008283	5872.21	0.749592	2.21375	-12.9355	-11.3732	-11.9525	1.56231				nr-2018-05-25||XP_015513209.1	PREDICTED: myrosinase 1-like isoform X1 [Neodiprion lecontei]	586	YES (11 result lines)
pitu_v1_032519	Heat shock protein	4443.37	325.557	3417.84	369.307	2556.8	345.889	167031	81642.6	90184.8	-1.03272	-0.889161	-0.959157	0.143563				nr-2018-05-25||XP_012256529.1	heat shock 70 kDa protein cognate 4 [Athalia rosae]	1103	YES (27 result lines)
pitu_v1_471988	Heat shock protein	4003.08	293.298	2946.87	318.418	2288.07	309.535	160743	75193.1	86210	-1.09608	-0.898824	-0.994083	0.197256				nr-2018-05-25||XP_012256529.1	heat shock 70 kDa protein cognate 4 [Athalia rosae]	1103	YES (27 result lines)
pitu_v1_472471	Heat shock protein	3677.66	269.455	2783.01	300.712	2162.29	292.52	138016	66366.7	76141.9	-1.0563	-0.85807	-0.953784	0.198232				nr-2018-05-25||XP_012256529.1	heat shock 70 kDa protein cognate 4 [Athalia rosae]	1103	YES (27 result lines)
pitu_v1_287354	Heat shock protein	16.9805	1.24413	92.3459	9.97824	51.1469	6.91928	596.894	2062.13	1686.88	1.78859	1.49881	1.65096	-0.289779				nr-2018-05-25||XP_008546462.1	PREDICTED: heat shock protein 68-like [Microplitis demolitor]	1039	YES (26 result lines)
pitu_v1_097647	Heat shock protein	13.5856	0.995394	81.0061	8.75294	44.3086	5.99418	487.188	1845.5	1490.96	1.92146	1.61369	1.77577	-0.307767				nr-2018-05-25||XP_008546462.1	PREDICTED: heat shock protein 68-like [Microplitis demolitor]	1039	YES (26 result lines)
pitu_v1_284683	Insect allergen-related	13.8209	1.01263	6377.48	689.105	768.511	103.966	821.024	240555	42805.1	8.19473	5.70421	7.431	-2.49052				nr-2018-05-25||XP_015127123.1	PREDICTED: uncharacterized protein LOC107048468 [Diachasma alloeum]	837	YES (22 result lines)
pitu_v1_027072	Insect odorant binding protein	109.22	8.00236	27400.7	2960.73	19865.1	2687.39	1008.59	160755	172095	7.31639	7.41473	7.3664	0.098336				nr-2018-05-25||XP_017795892.1	PREDICTED: general odorant-binding protein 56d-like [Habropoda laboriosa]	162	YES (9 result lines)	Insect_phero_odorant_binding_pro	22.8
pitu_v1_300040	Kunitz type serine protease inhibitor	97.9813	7.1789	0.562607	0.060791	0.186966	0.025293	1442.69	5.99674	3.32062	-7.91037	-8.76309	-8.27462	-0.852724							YES (7 result lines)	Kunitz_PlusHymenoptera_Final_Cut	54
pitu_v1_171412	Laccase	4836.88	354.389	1.03349	0.111672	1.37581	0.186123	422377	57.7186	112.901	-12.8372	-11.8693	-12.2735	0.967953				nr-2018-05-25||CAD20461.1	laccase [Pimpla hypochondriaca]	1105	YES (26 result lines)	Laccase	803.3
pitu_v1_471321	Laccase	4589.53	336.266	0.611562	0.066081	0.171113	0.023149	202916	17.2406	7.74812	-13.5228	-14.6767	-13.9873	-1.15389				nr-2018-05-25||CAD20461.1	laccase [Pimpla hypochondriaca]	862	YES (26 result lines)	Laccase	803.3
pitu_v1_171548	Laccase	3047.47	223.283	0.906519	0.097952	1.60785	0.217514	234915	44.9755	117.329	-12.3507	-10.9674	-11.4992	1.38334				nr-2018-05-25||CAD20461.1	laccase [Pimpla hypochondriaca]	1105	YES (23 result lines)	Laccase	969.9
pitu_v1_094171	Laccase	5960.02	436.679	0.731263	0.079015	0.180937	0.024478	172111	13.4927	5.53437	-13.6389	-14.9246	-14.143	-1.28568				nr-2018-05-25||CAD20461.1	laccase [Pimpla hypochondriaca]	549	YES (13 result lines)	Laccase	460.3
pitu_v1_471035	Laccase	2916.83	213.711	0.53729	0.058056	0.154436	0.020892	133917	15.7414	7.74812	-13.0545	-14.0771	-13.477	-1.02265				nr-2018-05-25||CAD20461.1	laccase [Pimpla hypochondriaca]	779	YES (23 result lines)	Laccase	712.4
pitu_v1_470906	Laccase	2779.76	203.668	0.52298	0.056509	0.36532	0.049421	129853	15.7414	16.6031	-13.01	-12.9331	-12.9711	0.0768871				nr-2018-05-25||CAD20461.1	laccase [Pimpla hypochondriaca]	425	YES (9 result lines)	Laccase	329.5
pitu_v1_173029	Laccase	2382.3	174.547	0.769309	0.083126	3.01141	0.407391	72092	14.9918	86.3362	-12.2314	-9.70566	-10.4747	2.52579				nr-2018-05-25||CAD20461.1	laccase [Pimpla hypochondriaca]	572	YES (15 result lines)	Laccase	488.7
pitu_v1_046203	Laccase	524.473	38.4271	0.281292	0.030394	0.03591	0.004858	6938.6	2.99837	1.10687	-11.1762	-12.6139	-11.723	-1.43769				nr-2018-05-25||CAD20461.1	laccase [Pimpla hypochondriaca]	231	YES (6 result lines)	Laccase	199
pitu_v1_046194	Laccase	496.48	36.3761	0.508864	0.054984	0	0	7106.1	5.24715	0	-10.4033	-Inf	-11.4033	-Inf				nr-2018-05-25||CAD20461.1	laccase [Pimpla hypochondriaca]	231	YES (6 result lines)	Laccase	199
pitu_v1_465205	Laccase	56.2772	4.12332	1.44279	0.155898	0.375738	0.050831	9084.35	148.419	57.5575	-5.93563	-7.30224	-6.46283	-1.3666				nr-2018-05-25||CAD20461.1	laccase [Pimpla hypochondriaca]	857	YES (14 result lines)	Laccase	665.9
pitu_v1_465231	Laccase	44.0791	3.22959	0.322677	0.034866	0.26284	0.035558	6999.94	32.9821	39.8475	-7.72952	-7.45671	-7.58667	0.272807				nr-2018-05-25||CAD20461.1	laccase [Pimpla hypochondriaca]	857	YES (14 result lines)	Laccase	665.9
pitu_v1_465258	Laccase	42.6466	3.12463	0.063509	0.006862	0.036239	0.004902	6670.82	6.74633	5.53437	-9.94955	-10.2352	-10.0853	-0.285683				nr-2018-05-25||CAD20461.1	laccase [Pimpla hypochondriaca]	857	YES (14 result lines)	Laccase	665.9
pitu_v1_465188	Laccase	37.6757	2.76043	1.4043	0.151739	0.403183	0.054544	6234.35	147.67	63.0919	-5.39979	-6.62664	-5.88656	-1.22685				nr-2018-05-25||CAD20461.1	laccase [Pimpla hypochondriaca]	857	YES (14 result lines)	Laccase	665.9
pitu_v1_465221	Laccase	37.575	2.75305	0.389925	0.042133	8.37282	1.1327	6007.87	39.7284	1256.3	-7.24054	-2.25767	-3.21275	4.98287				nr-2018-05-25||CAD20461.1	laccase [Pimpla hypochondriaca]	857	YES (14 result lines)	Laccase	665.9
pitu_v1_465192	Laccase	4.53588	0.332335	0.63793	0.06893	0.32729	0.044277	744.348	66.7137	50.9162	-3.47992	-3.86978	-3.66172	-0.389858				nr-2018-05-25||CAD20461.1	laccase [Pimpla hypochondriaca]	857	YES (14 result lines)	Laccase	665.9
pitu_v1_465196	Laccase	3.5454	0.259764	0.580874	0.062765	0.272071	0.036806	578.02	60.717	42.0612	-3.25095	-3.78056	-3.49158	-0.529609				nr-2018-05-25||CAD20461.1	laccase [Pimpla hypochondriaca]	857	YES (14 result lines)	Laccase	665.9
pitu_v1_465215	Laccase	3.23372	0.236928	0.252135	0.027244	0.245645	0.033231	519.038	26.2357	37.6337	-4.30624	-3.78574	-4.02264	0.520494				nr-2018-05-25||CAD20461.1	laccase [Pimpla hypochondriaca]	857	YES (14 result lines)	Laccase	665.9
pitu_v1_465229	Laccase	2.7507	0.201538	0.108271	0.011699	0.100542	0.013602	437.643	11.2439	15.4962	-5.28254	-4.81977	-5.03268	0.462778				nr-2018-05-25||CAD20461.1	laccase [Pimpla hypochondriaca]	857	YES (14 result lines)	Laccase	665.9
pitu_v1_096588	Lipid transport protein, N-terminal	8.31567	0.609273	1508.3	162.976	1495.01	202.249	57.802	6543.19	9576.68	6.82273	7.37226	7.12351	0.549531				nr-2018-05-25||XP_023288424.1	apolipophorins, partial [Orussus abietinus]	167	NO
pitu_v1_474667	Lipid transport protein, N-terminal	5.88411	0.431117	2605.85	281.569	2198.75	297.453	161.61	45395.3	56561.3	8.13389	8.45116	8.30123	0.317272				nr-2018-05-25||XP_023288424.1	apolipophorins, partial [Orussus abietinus]	693	YES (3 result lines)
pitu_v1_173424	Lipid transport protein, N-terminal	6.21605	0.455438	2246.79	242.772	1913.34	258.841	147.454	33728.7	42413.2	7.83757	8.16811	8.01228	0.330539				nr-2018-05-25||KYN04597.1	hypothetical protein ALC62_04589, partial [Cyphomyrmex costatus]	633	YES (2 result lines)
pitu_v1_034947	Lipid transport protein, N-terminal	4.29826	0.314925	948.745	102.515	899.089	121.631	43.6464	5992.99	8386.79	7.10127	7.58611	7.36396	0.484843				nr-2018-05-25||XP_015429625.1	PREDICTED: apolipophorins [Dufourea novaeangliae]	249	NO
pitu_v1_039249	Lipid transport protein, N-terminal	2.49175	0.182566	515.848	55.7389	603.416	81.6315	12.976	1562.9	2698.56	6.91224	7.70021	7.35936	0.787965				nr-2018-05-25||XP_008560242.1	PREDICTED: apolipophorins [Microplitis demolitor]	159	YES (3 result lines)
pitu_v1_146190	NA	4.11736	0.301671	3.76331	0.406637	2.04734	0.276969	33.0297	19.4894	15.4962	-0.761074	-1.09184	-0.917001	-0.330771				nr-2018-05-25||XP_014229253.1	cytochrome P450 4C1-like [Trichogramma pretiosum]	55.5	NO
pitu_v1_037095	NA	5.05921	0.370678	1730.45	186.981	1281.94	173.423	30.6704	6572.42	7190.26	7.74343	7.87305	7.8097	0.129618				nr-2018-05-25||XP_015121091.1	PREDICTED: apolipophorins [Diachasma alloeum]	132	NO
pitu_v1_093580	NA	162.758	11.925	0.090025	0.009727	0.086906	0.011757	5911.14	2.24878	3.32062	-11.3601	-10.7978	-11.0517	0.562314				nr-2018-05-25||CAD21587.1	putative venom metalloprotease [Pimpla hypochondriaca]	171	NO
pitu_v1_094916	NA	104.823	7.68021	0	0	0.260345	0.03522	956.682	0	3.32062	-Inf	-8.17044	-9.17044	Inf							NO	COesterase_type_B_Final_Cut	17.7
pitu_v1_476414	NA	91.7049	6.71904	119.539	12.9166	76.5823	10.3602	1906.29	1578.64	1493.17	-0.272081	-0.352382	-0.311673	-0.0803012							NO
pitu_v1_285207	NA	21.6773	1.58825	0	0	0	0	392.817	0	0	-Inf	-Inf	-Inf	-							NO
pitu_v1_093628	NA	16.9887	1.24473	0.080319	0.008679	0	0	101.448	0.749592	0	-7.08042	-Inf	-8.08042	-Inf							NO
pitu_v1_033870	NA	7.04259	0.515997	0	0	0	0	116.784	0	0	-Inf	-Inf	-Inf	-							NO
pitu_v1_037851	NA	6.96957	0.510646	5.01449	0.54183	0.872464	0.118029	38.9279	17.9902	5.53437	-1.11359	-2.81431	-1.72663	-1.70072							NO
pitu_v1_178019	NA	4.02874	0.295178	9.94828	1.07494	10.977	1.485	17.6945	26.2357	43.1681	0.568234	1.28667	0.971716	0.718433							NO
pitu_v1_005888	NA	3.54209	0.259522	8.13131	0.878612	2.54209	0.3439	17.6945	24.7365	12.1756	0.483345	-0.539304	0.0607971	-1.02265							NO
pitu_v1_377064	NA	526.836	38.6002	0.473038	0.051113	0	0	23127.9	13.4927	0	-10.7432	-Inf	-11.7432	-Inf				nr-2018-05-25||CAD30857.1	venom protein 1 [Pimpla hypochondriaca]	98.2	NO
pitu_v1_379992	NA	88.677	6.49719	0.013521	0.001461	0	0	3895.14	0.749592	0	-12.3433	-Inf	-13.3433	-Inf				nr-2018-05-25||CAD30857.1	venom protein 1 [Pimpla hypochondriaca]	98.2	NO
pitu_v1_379881	NA	29.3555	2.15082	0	0	0	0	1427.35	0	0	-Inf	-Inf	-Inf	-				nr-2018-05-25||CAD30857.1	venom protein 1 [Pimpla hypochondriaca]	185	NO
pitu_v1_177750	NA	4.59028	0.336321	1.86806	0.201849	0.524306	0.070929	21.2334	5.99674	3.32062	-1.82408	-2.67681	-2.18834	-0.852724							NO	Toxin_12	21.9	Pimpla_hyp_Q8T0W3	19.4
pitu_v1_380469	NA	351.23	25.7339	0.26012	0.028107	0.39388	0.053285	9507.83	4.49755	11.0687	-11.0458	-9.74648	-10.2545	1.29928							NO			Pimpla_hyp_CAD30856.1	38.9
pitu_v1_172189	NA	98.4235	7.2113	0.092569	0.010002	0	0	4916.71	2.99837	0	-10.6793	-Inf	-11.6793	-Inf				nr-2018-05-25||CAD30857.1	venom protein 1 [Pimpla hypochondriaca]	201	NO
pitu_v1_379879	NA	9.05757	0.66363	0	0	0	0	441.182	0	0	-Inf	-Inf	-Inf	-				nr-2018-05-25||CAD30857.1	venom protein 1 [Pimpla hypochondriaca]	186	NO
pitu_v1_093242	NA	0.976522	0.071548	0	0	0	0	38.9279	0	0	-Inf	-Inf	-Inf	-				nr-2018-05-25||CAD30857.1	venom protein 1 [Pimpla hypochondriaca]	81.3	NO
pitu_v1_467893	Inconclusive	272.34	19.9538	0.345205	0.0373	0.256411	0.034688	20145.8	16.491	18.8169	-10.2546	-10.0642	-10.1563	0.190345	sp|B5AJT4|VMP03_EULPE	Venom metalloproteinase 3 OS=Eulophus pennicornis OX=108749 PE=2 SV=1	54.7	nr-2018-05-25||CAD21587.1	putative venom metalloprotease [Pimpla hypochondriaca]	216	YES (6 result lines)			Pimpla_hyp_CAD30856.1	17
pitu_v1_174267	Inconclusive	105725	7746.23	60.6497	6.55337	18.7377	2.53488	1.45835e+06	532.211	243.512	-11.42	-12.5481	-11.8765	-1.128							YES (9 result lines)	Toxin_7	15.7	Pimpla_hyp_Q8T0W1	96.6
pitu_v1_042155	Inconclusive	1.1	0.080595	2.77407	0.299747	2.21482	0.299626	4.71853	7.49592	8.855	0.667769	0.908155	0.792963	0.240386							YES (4 result lines)
pitu_v1_297591	Inconclusive	3362.55	246.367	0.102721	0.011099	0.051361	0.006948	31098.6	0.749592	1.10687	-15.3404	-14.7781	-15.032	0.562314							YES (9 result lines)
pitu_v1_377800	Inconclusive	2842.53	208.267	2.18335	0.235917	0.639187	0.086471	51683.2	25.4861	11.0687	-10.9858	-12.189	-11.4654	-1.20322							YES (9 result lines)
pitu_v1_006986	Inconclusive	54.4197	3.98723	154.201	16.6619	97.4377	13.1816	858.772	1546.41	1443.36	0.848575	0.749089	0.799689	-0.099486							YES (1 result lines)
pitu_v1_009957	Inconclusive	4.14726	0.303862	20.4075	2.20509	7.73288	1.04612	20.0537	59.9674	34.3131	1.58031	0.774889	1.23309	-0.805418							YES (1 result lines)
pitu_v1_474619	Inconclusive	9766.23	715.553	3.22592	0.34857	1.80916	0.244747	269428	56.969	47.5956	-12.2074	-12.4668	-12.3313	-0.259349							YES (8 result lines)
pitu_v1_475760	Inconclusive	5081.53	372.314	1.46122	0.157889	0.93842	0.126952	117330	21.7382	21.0306	-12.3981	-12.4458	-12.4217	-0.0477396							YES (8 result lines)
pitu_v1_475701	Inconclusive	4497.44	329.519	1.82194	0.196866	1.07794	0.145827	104975	27.7349	24.3512	-11.8861	-12.0738	-11.9769	-0.187708							YES (8 result lines)
pitu_v1_468236	Inconclusive	2801.97	205.295	1.1147	0.120446	0.684505	0.092601	196115	50.2227	45.3819	-11.9311	-12.0773	-12.0023	-0.146223							YES (8 result lines)
pitu_v1_468380	Inconclusive	2431.83	178.176	0.903363	0.097611	0.459007	0.062096	166039	39.7284	29.8856	-12.0291	-12.4398	-12.2199	-0.410719							YES (8 result lines)
pitu_v1_468063	Inconclusive	3258.04	238.71	1.2846	0.138805	0.786737	0.106432	234339	59.2178	53.13	-11.9503	-12.1068	-12.0264	-0.156504							YES (8 result lines)
pitu_v1_467882	Inconclusive	901.329	66.0386	0.759879	0.082107	0.468843	0.063426	66771.9	35.9804	33.2062	-10.8578	-10.9736	-10.9145	-0.115758							YES (8 result lines)
pitu_v1_378290	Inconclusive	15817.1	1158.89	2.47877	0.267838	0.503672	0.068138	186336	18.7398	6.64125	-13.2795	-14.7761	-13.8419	-1.49658							YES (10 result lines)
pitu_v1_046151	Inconclusive	2242.65	164.315	0.862128	0.093155	0.105656	0.014293	60493.9	14.9918	3.32062	-11.9784	-14.153	-12.6897	-2.17465							YES (10 result lines)
pitu_v1_473891	Inconclusive	2455.95	179.943	0.230417	0.024897	0.038403	0.005195	75943.5	5.24715	2.21375	-13.8211	-15.0661	-14.3133	-1.24504							YES (7 result lines)
pitu_v1_176834	Inconclusive	1390.72	101.895	0.904202	0.097702	0.166947	0.022585	7809.16	3.74796	1.10687	-11.0248	-12.7845	-11.6515	-1.75961							YES (2 result lines)
pitu_v1_300065	Inconclusive	773.429	56.6676	0.159155	0.017197	0.451144	0.061032	6910.28	1.49918	4.4275	-12.1704	-10.608	-11.1873	1.56231							YES (1 result lines)
pitu_v1_002265	Inconclusive	83818.2	6141.2	12.4715	1.34758	3.5933	0.48611	816046	77.208	33.2062	-13.3676	-14.5849	-13.8515	-1.2173							YES (10 result lines)
pitu_v1_002208	Inconclusive	3925.01	287.578	5.10683	0.551808	1.15911	0.156807	56919.6	47.2243	16.6031	-10.2352	-11.7433	-10.8005	-1.50808							YES (3 result lines)
pitu_v1_094627	Inconclusive	2988.48	218.96	0.057197	0.00618	0	0	24818.3	0.749592	0	-15.0149	-Inf	-16.0149	-Inf							YES (8 result lines)
pitu_v1_379197	Inconclusive	59.7146	4.37517	2.52439	0.272768	1.47073	0.198964	193.46	5.24715	5.53437	-5.20436	-5.12747	-5.1654	0.0768871							YES (1 result lines)
pitu_v1_172572	Inconclusive	487.85	35.7438	0.651521	0.070399	1.22035	0.165091	19421.5	16.491	46.4887	-10.2018	-8.70655	-9.26855	1.4952	sp|B5AJT4|VMP03_EULPE	Venom metalloproteinase 3 OS=Eulophus pennicornis OX=108749 PE=2 SV=1	57	nr-2018-05-25||CAD21587.1	putative venom metalloprotease [Pimpla hypochondriaca]	208	YES (3 result lines)
pitu_v1_380769	Inconclusive	3810.64	279.198	1.44021	0.155619	2.20678	0.298539	75999	18.7398	42.0612	-11.9857	-10.8193	-11.2877	1.16639	sp|B5AJT4|VMP03_EULPE	Venom metalloproteinase 3 OS=Eulophus pennicornis OX=108749 PE=2 SV=1	57.4	nr-2018-05-25||CAD21587.1	putative venom metalloprotease [Pimpla hypochondriaca]	271	YES (3 result lines)
pitu_v1_284807	Inconclusive	35.1909	2.57837	0	0	0.220036	0.029767	1519.37	0	9.96187	-Inf	-7.25284	-8.25284	Inf				nr-2018-05-25||CAD30857.1	venom protein 1 [Pimpla hypochondriaca]	79.3	YES (7 result lines)
pitu_v1_481464	Inconclusive	110326	8083.34	19.6305	2.12114	4.34619	0.587963	888448	101.195	33.2062	-13.0999	-14.7075	-13.6905	-1.60761							YES (10 result lines)
pitu_v1_474537	Inconclusive	8127.92	595.517	2.86183	0.309229	2.49267	0.337214	227171	50.9723	66.4125	-12.1218	-11.74	-11.9183	0.381742							YES (8 result lines)
pitu_v1_377983	Inconclusive	16505	1209.29	7.4129	0.800985	1.43221	0.193753	235196	67.4633	19.9237	-11.7675	-13.5271	-12.3942	-1.75961				nr-2018-05-25||CAD30857.1	venom protein 1 [Pimpla hypochondriaca]	148	YES (7 result lines)
pitu_v1_352962	Others	19433.6	1423.87	3631.59	392.404	1538.86	208.18	160472	19056.1	11924.4	-3.074	-3.75034	-3.37289	-0.676344				nr-2018-05-25||XP_015585850.1	40S ribosomal protein S16 [Cephus cinctus]	286	YES (6 result lines)
pitu_v1_481007	Others	18356.3	1344.93	3768.12	407.157	1671.73	226.156	161104	21014.8	13767.3	-2.93851	-3.54867	-3.21157	-0.610161				nr-2018-05-25||PBC34635.1	40S ribosomal protein S27 [Apis cerana cerana]	179	YES (8 result lines)
pitu_v1_034608	Others	14695.8	1076.73	3081.16	332.929	1329.98	179.924	168735	22480.3	14329.6	-2.90802	-3.55769	-3.19659	-0.649661				nr-2018-05-25||PBC34635.1	40S ribosomal protein S27 [Apis cerana cerana]	179	YES (8 result lines)
pitu_v1_297612	Others	575.38	42.1569	106.87	11.5476	43.8077	5.92641	3918.74	462.498	280.039	-3.08287	-3.80669	-3.39985	-0.723819				nr-2018-05-25||XP_012265731.1	60S ribosomal protein L10 [Athalia rosae]	148	YES (6 result lines)
pitu_v1_381958	Others	485.51	35.5724	87.9137	9.49933	32.4366	4.3881	2910.15	335.068	182.634	-3.11857	-3.99406	-3.4909	-0.875495				nr-2018-05-25||XP_012265731.1	60S ribosomal protein L10 [Athalia rosae]	148	YES (6 result lines)
pitu_v1_008015	Others	6.19753	0.454081	29.7593	3.21557	53.963	7.30024	48.3649	144.671	387.406	1.58075	3.00181	2.4596	1.42107				nr-2018-05-25||KZC08710.1	Actin, muscle [Dufourea novaeangliae]	268	YES (15 result lines)
pitu_v1_476402	Others	1209.42	88.6116	1822.38	196.913	1236.65	167.297	25205.2	24133.9	24183	-0.0626617	-0.059728	-0.0611941	0.00293368				nr-2018-05-25||AGR44784.1	actin-4 [Bombyx mori]	761	YES (20 result lines)
pitu_v1_002145	Others	13.1446	0.963079	5.70646	0.616599	4.07842	0.551738	487.188	134.927	142.787	-1.8523	-1.77062	-1.81088	0.0816881				nr-2018-05-25||ACY66389.1	ADP ribosylation factor [Scylla paramamosain]	160	YES (6 result lines)
pitu_v1_094557	Others	51.2998	3.75863	26.3297	2.845	25.7265	3.48034	1914.54	624.41	900.996	-1.61643	-1.08741	-1.32781	0.529026				nr-2018-05-25||ACY66389.1	ADP ribosylation factor [Scylla paramamosain]	160	YES (6 result lines)
pitu_v1_287705	Others	84.1187	6.16321	1743.51	188.391	785.858	106.313	1647.95	21695.4	14440.3	3.71865	3.13136	3.45469	-0.587293				nr-2018-05-25||XP_012283356.1	aldose reductase [Orussus abietinus]	426	YES (15 result lines)
pitu_v1_089664	Others	72.752	5.3304	1478.04	159.707	696.315	94.1992	1515.83	19559.1	13606.8	3.68966	3.16615	3.45152	-0.523512				nr-2018-05-25||XP_012283356.1	aldose reductase [Orussus abietinus]	426	YES (15 result lines)
pitu_v1_380340	Others	78.1183	5.72358	154.697	16.7154	96.951	13.1158	2426.5	3052.34	2824.74	0.331037	0.219242	0.276222	-0.111795				nr-2018-05-25||XP_012275872.1	annexin B9 isoform X3 [Orussus abietinus]	506	YES (23 result lines)
pitu_v1_469846	Others	56.6459	4.15034	108.933	11.7705	63.5013	8.59061	3088.28	3774.2	3248.68	0.289368	0.0730505	0.18526	-0.216317				nr-2018-05-25||XP_012275872.1	annexin B9 isoform X3 [Orussus abietinus]	506	YES (23 result lines)
pitu_v1_284948	Others	13.9816	1.0244	19.0903	2.06276	8.81027	1.19187	442.362	383.042	261.222	-0.207726	-0.759949	-0.457575	-0.552223				nr-2018-05-25||XP_012275872.1	annexin B9 isoform X3 [Orussus abietinus]	506	YES (23 result lines)
pitu_v1_284654	Others	828.28	60.6865	1355.81	146.5	894.805	121.051	52592.7	54704.5	53312.6	0.0567965	0.0196142	0.0383251	-0.0371823				nr-2018-05-25||4JHD_B	Chain B, Crystal Structure Of An Actin Dimer In Complex With The Actin Nucleator Cordon-bleu	763	YES (20 result lines)
pitu_v1_287058	Others	810.232	59.3641	1342	145.007	868.681	117.517	51459.1	54161	51768.5	0.0738296	0.00864954	0.0416077	-0.0651801				nr-2018-05-25||4JHD_B	Chain B, Crystal Structure Of An Actin Dimer In Complex With The Actin Nucleator Cordon-bleu	763	YES (20 result lines)
pitu_v1_475140	Others	636.324	46.6222	1043.91	112.798	604.62	81.7944	16224.7	16913.1	14464.6	0.0599488	-0.165658	-0.048449	-0.225607				nr-2018-05-25||4JHD_B	Chain B, Crystal Structure Of An Actin Dimer In Complex With The Actin Nucleator Cordon-bleu	763	YES (20 result lines)
pitu_v1_297544	Others	5618.14	411.63	1.49534	0.161575	0.063035	0.008528	141118	23.987	2.21375	-12.5224	-15.9601	-13.395	-3.43769				nr-2018-05-25||AUB38459.1	Chromosome segregation ATPase [Nostoc flagelliforme CCNUN1]	91.7	YES (3 result lines)
pitu_v1_172110	Others	2596.84	190.266	3257.28	351.959	3538.47	478.692	136542	108832	174578	-0.327249	0.354527	0.0535432	0.681776				nr-2018-05-25||XP_015604906.1	circadian clock-controlled protein [Cephus cinctus]	310	YES (11 result lines)
pitu_v1_470497	Others	2818.9	206.536	3376.72	364.864	3747.63	506.988	139618	106276	174168	-0.39367	0.318996	0.00622847	0.712667				nr-2018-05-25||XP_015604906.1	circadian clock-controlled protein [Cephus cinctus]	310	YES (11 result lines)
pitu_v1_285502	Others	448.585	32.867	1205.32	130.238	433.273	58.6142	4621.8	7890.96	4188.41	0.771746	-0.14205	0.386019	-0.913796				nr-2018-05-25||CRK91060.1	CLUMA_CG004748, isoform A [Clunio marinus]	328	YES (19 result lines)
pitu_v1_288062	Others	405.215	29.6893	1142.68	123.47	413.367	55.9213	4123.99	7389.48	3947.12	0.841431	-0.0632434	0.458874	-0.904674				nr-2018-05-25||CRK91060.1	CLUMA_CG004748, isoform A [Clunio marinus]	328	YES (19 result lines)
pitu_v1_378537	Others	5831.59	427.269	1711.82	184.967	622.33	84.1903	52006.4	9701.22	5207.85	-2.42245	-3.31993	-2.8025	-0.89748				nr-2018-05-25||CRK98525.1	CLUMA_CG011878, isoform A, partial [Clunio marinus]	357	YES (13 result lines)
pitu_v1_467544	Others	3344.2	245.023	1.57287	0.169953	1.39072	0.18814	265205	79.4568	104.046	-11.7046	-11.3157	-11.4971	0.388982				nr-2018-05-25||XP_014657274.1	copii vesicle coat protein [Moesziomyces antarcticus]	70.9	YES (4 result lines)
pitu_v1_364718	Others	2753.11	201.715	1.91758	0.2072	1.41332	0.191197	221881	98.9462	107.367	-11.1309	-11.013	-11.0707	0.117833				nr-2018-05-25||XP_014657274.1	copii vesicle coat protein [Moesziomyces antarcticus]	70.9	YES (4 result lines)
pitu_v1_470704	Others	1278.87	93.7001	364.383	39.3726	222.887	30.1527	61510.7	11137.4	10059.3	-2.46542	-2.61231	-2.537	-0.146891				nr-2018-05-25||XP_015586059.1	cytosolic non-specific dipeptidase [Cephus cinctus]	815	YES (11 result lines)
pitu_v1_469895	Others	931.598	68.2563	314.489	33.9814	194.079	26.2554	50376.2	10806.9	9847.86	-2.22079	-2.35486	-2.28627	-0.134066				nr-2018-05-25||XP_015586059.1	cytosolic non-specific dipeptidase [Cephus cinctus]	815	YES (11 result lines)
pitu_v1_469715	Others	825.006	60.4466	269.729	29.145	165.369	22.3715	46000.9	9557.3	8652.44	-2.26699	-2.41048	-2.33695	-0.143496				nr-2018-05-25||XP_015586059.1	cytosolic non-specific dipeptidase [Cephus cinctus]	815	YES (11 result lines)
pitu_v1_469691	Others	694.56	50.889	251.49	27.1743	151.443	20.4876	38880.7	8946.38	7955.11	-2.11968	-2.2891	-2.2019	-0.169423				nr-2018-05-25||XP_015586059.1	cytosolic non-specific dipeptidase [Cephus cinctus]	815	YES (11 result lines)
pitu_v1_171927	Others	123.532	9.05097	54.1649	5.85267	28.8204	3.89889	7228.78	2014.15	1582.83	-1.84358	-2.19125	-2.00696	-0.347667				nr-2018-05-25||XP_015586059.1	cytosolic non-specific dipeptidase [Cephus cinctus]	815	YES (11 result lines)
pitu_v1_377120	Others	1420.92	104.108	379.154	40.9687	165.574	22.3993	58085.1	9848.89	6351.25	-2.56013	-3.19306	-2.84216	-0.632922				nr-2018-05-25||NP_001166227.1	elongation factor 1-alpha [Nasonia vitripennis]	590	YES (12 result lines)
pitu_v1_377095	Others	5611.04	411.11	1603.22	173.232	754.527	102.074	237312	43087.3	29944.3	-2.46145	-2.98644	-2.7002	-0.524983				nr-2018-05-25||NP_001166227.1	elongation factor 1-alpha [Nasonia vitripennis]	577	YES (9 result lines)
pitu_v1_470227	Others	1800.73	131.936	955.623	103.258	599.964	81.1645	92813.4	31299.2	29016.7	-1.56821	-1.67745	-1.62179	-0.109242				nr-2018-05-25||XP_015596735.1	endoplasmic reticulum chaperone BiP [Cephus cinctus]	1104	YES (36 result lines)
pitu_v1_032021	Others	1597.92	117.077	826.918	89.3508	512.802	69.373	83214.8	27364.6	25058.5	-1.60453	-1.73154	-1.66664	-0.127009				nr-2018-05-25||XP_015596735.1	endoplasmic reticulum chaperone BiP [Cephus cinctus]	1104	YES (36 result lines)
pitu_v1_173530	Others	4.65371	0.340968	84.0453	9.08134	57.5103	7.78014	102.628	1178.36	1191	3.52128	3.53667	3.529	0.0153908				nr-2018-05-25||XP_012289097.1	facilitated trehalose transporter Tret1 isoform X2 [Orussus abietinus]	427	YES (35 result lines)
pitu_v1_000830	Others	339.369	24.8649	281.852	30.4549	235.226	31.822	2124.52	1121.39	1382.49	-0.921847	-0.61987	-0.762972	0.301977				nr-2018-05-25||KOX68683.1	Glycerol kinase [Melipona quadrifasciata]	150	YES (5 result lines)
pitu_v1_006920	Others	195.39	14.3159	547.024	59.1075	212.763	28.7831	3386.72	6025.22	3461.2	0.831124	0.031381	0.485974	-0.799743				nr-2018-05-25||XP_012252523.1	histone H2A-like [Athalia rosae]	192	YES (15 result lines)
pitu_v1_089879	Others	139.811	10.2437	222.169	24.006	183.419	24.8133	1625.53	1641.61	2001.23	0.0141962	0.299974	0.16415	0.285778				nr-2018-05-25||KYM95954.1	Histone H2B.3 [Cyphomyrmex costatus]	180	YES (13 result lines)
pitu_v1_285432	Others	134.937	9.88658	209.064	22.5899	179.099	24.229	1571.27	1546.41	1956.95	-0.0230091	0.316679	0.15681	0.339688				nr-2018-05-25||KYM95954.1	Histone H2B.3 [Cyphomyrmex costatus]	180	YES (13 result lines)
pitu_v1_286887	Others	22.5955	1.65553	9.39483	1.01514	15.3832	2.08107	409.332	107.941	261.222	-1.92303	-0.647994	-1.14901	1.27503				nr-2018-05-25||OAD58746.1	hypothetical protein WN48_10291 [Eufriesea mexicana]	266	YES (7 result lines)
pitu_v1_377804	Others	22.2949	1.63351	7.85872	0.849157	15.6514	2.11735	403.434	90.7007	265.65	-2.15315	-0.602807	-1.17904	1.55034				nr-2018-05-25||OAD58746.1	hypothetical protein WN48_10291 [Eufriesea mexicana]	266	YES (7 result lines)
pitu_v1_359498	Others	21.4016	1.56806	9.73766	1.05218	18.6089	2.51746	156.891	45.7251	128.397	-1.7787	-0.289146	-0.84966	1.48956				nr-2018-05-25||OAD58746.1	hypothetical protein WN48_10291 [Eufriesea mexicana]	266	YES (7 result lines)
pitu_v1_287936	Others	17.4803	1.28075	6.16315	0.665946	13.1777	1.78272	221.771	50.2227	157.176	-2.14266	-0.496687	-1.09666	1.64597				nr-2018-05-25||OAD58746.1	hypothetical protein WN48_10291 [Eufriesea mexicana]	266	YES (7 result lines)
pitu_v1_041122	Others	1.08244	0.079308	3.16846	0.342361	2.70609	0.366087	5.89816	8.99511	12.1756	0.608876	1.04566	0.843734	0.436783				nr-2018-05-25||GAV48412.1	hypothetical protein ZYGR_0I07090 [Zygosaccharomyces rouxii]	101	YES (4 result lines)
pitu_v1_007230	Others	8.99474	0.659027	73.636	7.95658	61.3679	8.302	108.526	560.695	689.583	2.36917	2.66768	2.52613	0.298508				nr-2018-05-25||XP_023317517.1	metabotropic glutamate receptor 1-like [Trichogramma pretiosum]	164	YES (4 result lines)
pitu_v1_355776	Others	36.6324	2.68399	3844.19	415.376	3029.58	409.849	1119.47	74613.7	86829.9	6.05855	6.2773	6.17207	0.218752				nr-2018-05-25||KZC04118.1	Muscle LIM protein Mlp84B [Dufourea novaeangliae]	930	YES (50 result lines)
pitu_v1_032290	Others	34.9488	2.56063	4957.95	535.721	3554.73	480.892	1538.24	138599	146736	6.49349	6.5758	6.53523	0.0823091				nr-2018-05-25||KZC04118.1	Muscle LIM protein Mlp84B [Dufourea novaeangliae]	930	YES (50 result lines)
pitu_v1_032728	Others	10.8427	0.794422	5598.95	604.983	3096.78	418.939	359.788	117738	96159.7	8.35422	8.06214	8.21556	-0.292081				nr-2018-05-25||XP_012285378.1	myogenesis-regulating glycosidase [Orussus abietinus]	847	YES (17 result lines)
pitu_v1_478142	Others	5208.84	381.642	776.148	83.865	279.494	37.8107	78486.8	7431.46	3952.65	-3.40073	-4.31156	-3.78543	-0.910825				nr-2018-05-25||XP_011308945.1	PREDICTED: 40S ribosomal protein S15Aa [Fopius arisanus]	264	YES (7 result lines)
pitu_v1_094182	Others	4342.72	318.183	686.425	74.1702	245.306	33.1856	56829.9	5708.15	3012.91	-3.31556	-4.23742	-3.70408	-0.921863				nr-2018-05-25||XP_011308945.1	PREDICTED: 40S ribosomal protein S15Aa [Fopius arisanus]	264	YES (7 result lines)
pitu_v1_477781	Others	9964.28	730.063	1400.28	151.305	504.764	68.2857	160955	14373.4	7650.72	-3.48518	-4.39492	-3.8695	-0.909738				nr-2018-05-25||XP_011883379.1	PREDICTED: 40S ribosomal protein S15Aa [Vollenhovia emeryi]	265	YES (7 result lines)
pitu_v1_094181	Others	9402.03	688.869	1361.12	147.073	505.628	68.4026	133239	12257.3	6724.26	-3.4423	-4.3085	-3.81135	-0.866197				nr-2018-05-25||XP_011883379.1	PREDICTED: 40S ribosomal protein S15Aa [Vollenhovia emeryi]	265	YES (7 result lines)
pitu_v1_480089	Others	7827.33	573.493	1143.57	123.567	403.344	54.5654	82239.2	7635.35	3977	-3.42906	-4.37007	-3.82417	-0.941013				nr-2018-05-25||XP_011883379.1	PREDICTED: 40S ribosomal protein S15Aa [Vollenhovia emeryi]	266	YES (7 result lines)
pitu_v1_287789	Others	4540.44	332.669	679.545	73.4268	289.176	39.1205	76342.2	7260.55	4562.54	-3.39433	-4.06457	-3.69087	-0.670243				nr-2018-05-25||XP_625104.2	PREDICTED: 40S ribosomal protein S18 [Apis mellifera]	295	YES (8 result lines)
pitu_v1_356724	Others	7874.19	576.927	994.699	107.48	411.159	55.6225	155431	12477	7616.4	-3.63893	-4.35102	-3.95148	-0.712085				nr-2018-05-25||XP_014609445.1	PREDICTED: 40S ribosomal protein SA [Polistes canadensis]	416	YES (17 result lines)
pitu_v1_355946	Others	5490.66	402.29	686.736	74.2038	274.536	37.1398	155879	12389.3	7314.23	-3.65326	-4.41358	-3.9839	-0.760313				nr-2018-05-25||XP_014609445.1	PREDICTED: 40S ribosomal protein SA [Polistes canadensis]	416	YES (17 result lines)
pitu_v1_355514	Others	1808.06	132.473	213.206	23.0375	76.1329	10.2994	61739.6	4626.48	2439.55	-3.73821	-4.66151	-4.12722	-0.9233				nr-2018-05-25||XP_014609445.1	PREDICTED: 40S ribosomal protein SA [Polistes canadensis]	416	YES (17 result lines)
pitu_v1_377262	Others	1178.02	86.311	140.033	15.1309	49.5214	6.69938	40707.9	3075.58	1606.08	-3.72638	-4.6637	-4.12022	-0.937318				nr-2018-05-25||XP_014609445.1	PREDICTED: 40S ribosomal protein SA [Polistes canadensis]	416	YES (17 result lines)
pitu_v1_468355	Others	36.6831	2.6877	58.7307	6.34602	45.7957	6.19535	2516.15	2559.11	2946.5	0.0244203	0.227782	0.129681	0.203361				nr-2018-05-25||XP_015431723.1	PREDICTED: 5-oxoprolinase [Dufourea novaeangliae]	1952	YES (5 result lines)
pitu_v1_468332	Others	30.1569	2.20954	50.7493	5.4836	39.2856	5.31465	2074.97	2218.79	2536.96	0.0966829	0.290007	0.196581	0.193324				nr-2018-05-25||XP_015431723.1	PREDICTED: 5-oxoprolinase [Dufourea novaeangliae]	1952	YES (5 result lines)
pitu_v1_468415	Others	28.3984	2.08069	47.6462	5.14831	37.7747	5.11026	1929.88	2056.88	2408.56	0.0919489	0.319661	0.210293	0.227712				nr-2018-05-25||XP_015431723.1	PREDICTED: 5-oxoprolinase [Dufourea novaeangliae]	1952	YES (5 result lines)
pitu_v1_468244	Others	27.661	2.02667	51.3796	5.55172	40.0366	5.41625	1934.6	2283.26	2626.61	0.239061	0.441171	0.343653	0.20211				nr-2018-05-25||XP_015431723.1	PREDICTED: 5-oxoprolinase [Dufourea novaeangliae]	1952	YES (5 result lines)
pitu_v1_468221	Others	22.8854	1.67677	43.3919	4.68862	34.0272	4.60328	1605.48	1934.7	2240.31	0.269104	0.480697	0.378776	0.211593				nr-2018-05-25||XP_015431723.1	PREDICTED: 5-oxoprolinase [Dufourea novaeangliae]	1952	YES (5 result lines)
pitu_v1_171669	Others	3.69347	0.270613	7.24427	0.782764	6.1279	0.828997	259.519	322.325	402.902	0.312674	0.63459	0.482592	0.321916				nr-2018-05-25||XP_015431723.1	PREDICTED: 5-oxoprolinase [Dufourea novaeangliae]	1952	YES (5 result lines)
pitu_v1_468294	Others	3.07276	0.225135	7.06665	0.763572	5.90074	0.798266	213.513	311.83	384.086	0.546435	0.847101	0.704586	0.300666				nr-2018-05-25||XP_015431723.1	PREDICTED: 5-oxoprolinase [Dufourea novaeangliae]	1952	YES (5 result lines)
pitu_v1_473729	Others	107.216	7.85553	600.448	64.8801	977.93	132.297	3397.34	12087.2	29067.6	1.831	3.09694	2.59858	1.26594				nr-2018-05-25||XP_015519822.1	PREDICTED: 6-phosphogluconate dehydrogenase, decarboxylating [Neodiprion lecontei]	861	YES (20 result lines)
pitu_v1_173127	Others	101.462	7.43392	490.853	53.0381	872.734	118.065	2914.87	8958.38	23520	1.61981	3.01238	2.47797	1.39258				nr-2018-05-25||XP_015519822.1	PREDICTED: 6-phosphogluconate dehydrogenase, decarboxylating [Neodiprion lecontei]	861	YES (20 result lines)
pitu_v1_033006	Others	76.1188	5.57707	1839.24	198.736	2613.57	353.571	2141.03	32868.1	68967.1	3.94031	5.00953	4.57179	1.06922				nr-2018-05-25||XP_003706097.1	PREDICTED: actin, clone 205 [Megachile rotundata]	762	YES (20 result lines)
pitu_v1_035131	Others	9.867	0.722936	5.09877	0.550936	13.7284	1.85721	93.1909	30.7333	120.649	-1.60039	0.372559	-0.300062	1.97295				nr-2018-05-25||XP_008559920.1	PREDICTED: actin, clone 403-like [Microplitis demolitor]	139	YES (5 result lines)
pitu_v1_006553	Others	30.1511	2.20911	364.209	39.3539	355.177	48.0492	857.592	6578.42	9472.63	2.93938	3.4654	3.22623	0.526024				nr-2018-05-25||XP_008555876.1	PREDICTED: aldehyde dehydrogenase X, mitochondrial [Microplitis demolitor]	644	YES (8 result lines)
pitu_v1_095566	Others	43.0441	3.15376	18959.5	2048.62	13419.7	1815.44	1259.85	352455	368377	8.12804	8.19179	8.16027	0.0637448				nr-2018-05-25||XP_008560655.1	PREDICTED: alpha-glucosidase [Microplitis demolitor]	761	YES (16 result lines)
pitu_v1_483674	Others	5.16199	0.378209	1005.25	108.62	1018.3	137.758	27.1315	3225.5	4824.87	6.89341	7.47437	7.21294	0.580968				nr-2018-05-25||XP_008560242.1	PREDICTED: apolipophorins [Microplitis demolitor]	110	NO
pitu_v1_473069	Others	2118.31	155.204	2164.45	233.875	3264.27	441.598	72900.1	47333	105408	-0.623074	0.531988	0.0670922	1.15506				nr-2018-05-25||XP_008559284.1	PREDICTED: ATP synthase subunit alpha, mitochondrial [Microplitis demolitor]	998	YES (21 result lines)
pitu_v1_380267	Others	1840.85	134.876	1796.78	194.148	2840.27	384.238	62337.6	38664	90249	-0.689114	0.533808	0.048222	1.22292				nr-2018-05-25||XP_008559284.1	PREDICTED: ATP synthase subunit alpha, mitochondrial [Microplitis demolitor]	998	YES (21 result lines)
pitu_v1_093256	Others	1692.34	123.994	1693.16	182.951	2699.57	365.204	59704.7	37957.1	89364.6	-0.653475	0.581859	0.0925621	1.23533				nr-2018-05-25||XP_008559284.1	PREDICTED: ATP synthase subunit alpha, mitochondrial [Microplitis demolitor]	998	YES (21 result lines)
pitu_v1_469556	Others	462.657	33.898	721.505	77.9607	1041.64	140.916	26371.9	26133.8	55712.3	-0.0130828	1.079	0.633915	1.09208				nr-2018-05-25||XP_014300673.1	PREDICTED: ATP synthase subunit beta, mitochondrial [Microplitis demolitor]	871	YES (21 result lines)
pitu_v1_148863	Others	430.041	31.5083	690.983	74.6627	995.899	134.728	24052.7	24558.1	52265.5	0.0300028	1.11966	0.675352	1.08966				nr-2018-05-25||XP_014300673.1	PREDICTED: ATP synthase subunit beta, mitochondrial [Microplitis demolitor]	871	YES (21 result lines)
pitu_v1_148812	Others	406.91	29.8135	654.174	70.6853	948.581	128.326	22958	23452.5	50216.7	0.0307445	1.12917	0.682064	1.09843				nr-2018-05-25||XP_014300673.1	PREDICTED: ATP synthase subunit beta, mitochondrial [Microplitis demolitor]	871	YES (21 result lines)
pitu_v1_171262	Others	56.182	4.11635	283.12	30.5919	193.684	26.2021	5871.03	18797.5	18989.5	1.67886	1.69352	1.68621	0.0146624				nr-2018-05-25||XP_017788829.1	PREDICTED: chondroitin sulfate synthase 1 [Habropoda laboriosa]	752	YES (13 result lines)
pitu_v1_469312	Others	41.9341	3.07243	49.6219	5.36179	62.5963	8.46818	2479.59	1864.24	3472.27	-0.411515	0.485778	0.105795	0.897293				nr-2018-05-25||XP_017788829.1	PREDICTED: chondroitin sulfate synthase 1 [Habropoda laboriosa]	752	YES (13 result lines)
pitu_v1_476306	Others	897.222	65.7377	777.65	84.0274	388.065	52.4984	19065.2	10501	7738.16	-0.860411	-1.30088	-1.0639	-0.440469				nr-2018-05-25||XP_006569061.1	PREDICTED: cofilin/actin-depolymerizing factor homolog [Apis mellifera]	299	YES (7 result lines)
pitu_v1_285037	Others	469.877	34.4269	443.718	47.945	224.158	30.3247	12394.4	7437.45	5548.76	-0.736807	-1.15945	-0.932706	-0.422643				nr-2018-05-25||XP_006569061.1	PREDICTED: cofilin/actin-depolymerizing factor homolog [Apis mellifera]	299	YES (7 result lines)
pitu_v1_287605	Others	443.85	32.52	579.315	62.5967	300.706	40.6803	10150.7	8418.67	6453.08	-0.26992	-0.653524	-0.449009	-0.383605				nr-2018-05-25||XP_006569061.1	PREDICTED: cofilin/actin-depolymerizing factor homolog [Apis mellifera]	299	YES (7 result lines)
pitu_v1_171151	Others	16.0952	1.17926	28.1925	3.04628	16.9227	2.28934	2102.1	2339.48	2074.28	0.154352	-0.0192213	0.0701743	-0.173573				nr-2018-05-25||XP_006561260.1	PREDICTED: DNA N6-methyl adenine demethylase isoform X1 [Apis mellifera]	1449	YES (42 result lines)
pitu_v1_376965	Others	98.3309	7.20451	87.6192	9.46751	65.1597	8.81497	4845.93	2744.26	3012.91	-0.820357	-0.685614	-0.751413	0.134743				nr-2018-05-25||XP_015109228.1	PREDICTED: E3 ubiquitin-protein ligase AMFR-like [Diachasma alloeum]	679	YES (20 result lines)
pitu_v1_284557	Others	258.241	18.9208	187.766	20.2887	121.692	16.4628	22640.7	10460.6	10011.7	-1.11396	-1.17723	-1.14525	-0.0632758				nr-2018-05-25||XP_015109228.1	PREDICTED: E3 ubiquitin-protein ligase AMFR-like [Diachasma alloeum]	679	YES (20 result lines)
pitu_v1_473106	Others	985.926	72.2369	1606.34	173.569	1863.41	252.087	33805.9	34999.2	59952.8	0.0500477	0.826551	0.489923	0.776504				nr-2018-05-25||XP_008547916.1	PREDICTED: enolase isoform X2 [Microplitis demolitor]	838	YES (24 result lines)
pitu_v1_377232	Others	750.492	54.9871	1168.9	126.303	1302.7	176.232	26901.5	26625.5	43815.6	-0.0148774	0.703759	0.388732	0.718636				nr-2018-05-25||XP_008547916.1	PREDICTED: enolase isoform X2 [Microplitis demolitor]	838	YES (24 result lines)
pitu_v1_380153	Others	656.301	48.0859	1093.52	118.158	1240.16	167.772	24403	25836.9	43267.7	0.0823743	0.82623	0.501722	0.743856				nr-2018-05-25||XP_008547916.1	PREDICTED: enolase isoform X2 [Microplitis demolitor]	838	YES (24 result lines)
pitu_v1_472137	Others	610.655	44.7415	1069.82	115.597	1232.92	166.792	24031.5	26752.9	45526.9	0.154773	0.921794	0.588668	0.76702				nr-2018-05-25||XP_008547916.1	PREDICTED: enolase isoform X2 [Microplitis demolitor]	838	YES (24 result lines)
pitu_v1_172066	Others	3361.2	246.268	1293.33	139.748	648.131	87.6807	181649	44414.8	32867.5	-2.03204	-2.46642	-2.23294	-0.434378				nr-2018-05-25||XP_015114168.1	PREDICTED: eukaryotic initiation factor 4A-I [Diachasma alloeum]	750	YES (16 result lines)
pitu_v1_379784	Others	1589.34	116.448	643.646	69.5478	324.617	43.915	84068.8	21634.7	16111.7	-1.95822	-2.38347	-2.15523	-0.425243				nr-2018-05-25||XP_015114168.1	PREDICTED: eukaryotic initiation factor 4A-I [Diachasma alloeum]	750	YES (16 result lines)
pitu_v1_472707	Others	4425.44	324.244	0.617232	0.066694	0.289034	0.039101	159953	14.2423	9.96187	-13.4552	-13.9709	-13.6901	-0.515689				nr-2018-05-25||XP_008548159.1	PREDICTED: glucose dehydrogenase [FAD, quinone] [Microplitis demolitor]	794	YES (19 result lines)
pitu_v1_380182	Others	3303.65	242.052	0.404669	0.043726	0.195763	0.026483	120187	9.7447	7.74812	-13.5903	-13.9211	-13.7462	-0.330771				nr-2018-05-25||XP_008548159.1	PREDICTED: glucose dehydrogenase [FAD, quinone] [Microplitis demolitor]	794	YES (19 result lines)
pitu_v1_472783	Others	3059.76	224.183	0.304967	0.032953	0.172571	0.023346	109485	7.49592	6.64125	-13.8343	-14.0089	-13.919	-0.174652				nr-2018-05-25||XP_008548159.1	PREDICTED: glucose dehydrogenase [FAD, quinone] [Microplitis demolitor]	794	YES (19 result lines)
pitu_v1_088867	Others	2801.53	205.263	0.444206	0.047998	0.181842	0.0246	102405	10.4943	6.64125	-13.2524	-13.9125	-13.545	-0.660078				nr-2018-05-25||XP_008548159.1	PREDICTED: glucose dehydrogenase [FAD, quinone] [Microplitis demolitor]	794	YES (19 result lines)
pitu_v1_380188	Others	2332.03	170.864	0.1449	0.015657	0.105318	0.014248	84143.1	3.74796	4.4275	-14.4545	-14.2141	-14.3293	0.240386				nr-2018-05-25||XP_008548159.1	PREDICTED: glucose dehydrogenase [FAD, quinone] [Microplitis demolitor]	794	YES (19 result lines)
pitu_v1_287338	Others	2210.38	161.951	0.144522	0.015616	0.105043	0.01421	79962.5	3.74796	4.4275	-14.3809	-14.1405	-14.2557	0.240386				nr-2018-05-25||XP_008548159.1	PREDICTED: glucose dehydrogenase [FAD, quinone] [Microplitis demolitor]	794	YES (19 result lines)
pitu_v1_002142	Others	2180.81	159.784	0.415214	0.044865	0.129738	0.017551	87776.4	11.2439	5.53437	-12.9305	-13.9531	-13.353	-1.02265				nr-2018-05-25||XP_008548159.1	PREDICTED: glucose dehydrogenase [FAD, quinone] [Microplitis demolitor]	794	YES (19 result lines)
pitu_v1_023948	Others	3439.78	252.026	0.821424	0.088757	0.31725	0.042918	123570	19.4894	11.0687	-12.6304	-13.4465	-12.9815	-0.816198				nr-2018-05-25||XP_008548159.1	PREDICTED: glucose dehydrogenase [FAD, quinone] [Microplitis demolitor]	566	YES (9 result lines)
pitu_v1_284904	Others	975.153	71.4476	8.56734	0.925726	7.59736	1.02779	33498	187.398	245.726	-7.48183	-7.09088	-7.27315	0.390946				nr-2018-05-25||XP_008548159.1	PREDICTED: glucose dehydrogenase [FAD, quinone] [Microplitis demolitor]	783	YES (18 result lines)
pitu_v1_178378	Others	914.261	66.9861	7.72842	0.835078	7.54416	1.02059	30054.7	161.912	233.551	-7.53624	-7.00771	-7.2479	0.528526				nr-2018-05-25||XP_008548159.1	PREDICTED: glucose dehydrogenase [FAD, quinone] [Microplitis demolitor]	783	YES (18 result lines)
pitu_v1_473042	Others	911.768	66.8034	7.97356	0.861566	7.5081	1.01571	31506.8	175.405	243.512	-7.48883	-7.01552	-7.23285	0.473309				nr-2018-05-25||XP_008548159.1	PREDICTED: glucose dehydrogenase [FAD, quinone] [Microplitis demolitor]	783	YES (18 result lines)
pitu_v1_380308	Others	702.909	51.5007	7.01551	0.758047	6.38535	0.863826	22731.5	144.671	194.81	-7.29577	-6.86648	-7.06522	0.429289				nr-2018-05-25||XP_008548159.1	PREDICTED: glucose dehydrogenase [FAD, quinone] [Microplitis demolitor]	783	YES (18 result lines)
pitu_v1_093018	Others	32.1887	2.3584	167.763	18.1273	197.914	26.7742	1271.64	4208.96	7331.94	1.72677	2.5275	2.18199	0.800731				nr-2018-05-25||XP_008548159.1	PREDICTED: glucose dehydrogenase [FAD, quinone] [Microplitis demolitor]	775	YES (16 result lines)
pitu_v1_355172	Others	30.925	2.26581	175.638	18.9781	209.651	28.3621	1229.18	4434.59	7816.75	1.85111	2.66888	2.31718	0.817769				nr-2018-05-25||XP_008548159.1	PREDICTED: glucose dehydrogenase [FAD, quinone] [Microplitis demolitor]	775	YES (16 result lines)
pitu_v1_467344	Others	30.9282	2.26605	82.8184	8.94877	61.8545	8.36782	2539.75	4320.65	4765.1	0.766563	0.90782	0.83892	0.141257				nr-2018-05-25||XP_015112674.1	PREDICTED: homer protein homolog 1 [Diachasma alloeum]	593	YES (14 result lines)
pitu_v1_171658	Others	29.668	2.17372	72.6669	7.85187	54.1373	7.32382	2093.85	3259.23	3585.17	0.638374	0.775885	0.708767	0.13751				nr-2018-05-25||XP_015112674.1	PREDICTED: homer protein homolog 1 [Diachasma alloeum]	593	YES (14 result lines)
pitu_v1_173592	Others	978.889	71.7213	1489.1	160.901	2353.66	318.409	20786.3	20092.1	46893.9	-0.0490063	1.17377	0.688225	1.22277				nr-2018-05-25||XP_015115169.1	PREDICTED: malate dehydrogenase, mitochondrial [Diachasma alloeum]	584	YES (11 result lines)
pitu_v1_476388	Others	959.805	70.3231	1438.54	155.438	2279.64	308.395	20033.7	19079.4	44645.8	-0.0704144	1.1561	0.669435	1.22651				nr-2018-05-25||XP_015115169.1	PREDICTED: malate dehydrogenase, mitochondrial [Diachasma alloeum]	584	YES (11 result lines)
pitu_v1_033570	Others	16.5144	1.20998	7754.11	837.854	6075.96	821.971	325.578	97028.7	112269	8.21926	8.42974	8.32834	0.210478				nr-2018-05-25||XP_015111695.1	PREDICTED: maltase 1-like [Diachasma alloeum]	405	YES (9 result lines)
pitu_v1_006521	Others	48.651	3.56456	26830.7	2899.14	20102.5	2719.51	1434.43	502535	555978	8.4526	8.5984	8.52734	0.145803				nr-2018-05-25||XP_011336709.1	PREDICTED: maltase 2 [Ooceraea biroi]	763	YES (15 result lines)
pitu_v1_006516	Others	71.1626	5.21394	227.908	24.6262	134.935	18.2543	2106.82	4286.92	3747.88	1.02487	0.831005	0.931192	-0.193867				nr-2018-05-25||XP_017788788.1	PREDICTED: mRNA-decapping enzyme 1A [Habropoda laboriosa]	395	YES (8 result lines)
pitu_v1_470128	Others	194.024	14.2157	98.1502	10.6054	75.3621	10.1952	10144.8	3261.48	3698.07	-1.63715	-1.4559	-1.54368	0.181247				nr-2018-05-25||XP_015121058.1	PREDICTED: peroxisomal membrane protein PEX16 [Diachasma alloeum]	444	YES (2 result lines)
pitu_v1_031836	Others	133.22	9.76078	80.4947	8.69769	60.242	8.14968	7967.23	3059.09	3380.4	-1.38098	-1.23689	-1.30713	0.144091				nr-2018-05-25||XP_015121058.1	PREDICTED: peroxisomal membrane protein PEX16 [Diachasma alloeum]	444	YES (2 result lines)
pitu_v1_469904	Others	107.526	7.87819	62.6163	6.76587	50.1119	6.77926	5809.69	2149.83	2541.38	-1.43424	-1.19285	-1.3085	0.241392				nr-2018-05-25||XP_015121058.1	PREDICTED: peroxisomal membrane protein PEX16 [Diachasma alloeum]	444	YES (2 result lines)
pitu_v1_470460	Others	121.728	8.91879	780.858	84.3739	1155.23	156.283	6056.23	24685.6	53926.9	2.02718	3.15451	2.69827	1.12734				nr-2018-05-25||XP_008547547.1	PREDICTED: probable citrate synthase 2, mitochondrial [Microplitis demolitor]	875	YES (19 result lines)
pitu_v1_172197	Others	118.455	8.67898	737.316	79.6691	1046.76	141.609	5895.8	23316.1	48879.6	1.98356	3.05147	2.61415	1.06791				nr-2018-05-25||XP_008547547.1	PREDICTED: probable citrate synthase 2, mitochondrial [Microplitis demolitor]	875	YES (19 result lines)
pitu_v1_033137	Others	169.825	12.4427	129.199	13.9603	100.923	13.6531	4359.92	2107.85	2431.8	-1.04853	-0.842275	-0.941718	0.206252				nr-2018-05-25||XP_018058807.1	PREDICTED: probable hydroxyacid-oxoacid transhydrogenase, mitochondrial [Atta colombica]	785	YES (13 result lines)
pitu_v1_468324	Others	75.3295	5.51924	153.368	16.5718	40.0877	5.42317	5186.84	6709.6	2590.09	0.371371	-1.00186	-0.157674	-1.37323				nr-2018-05-25||XP_018058807.1	PREDICTED: probable hydroxyacid-oxoacid transhydrogenase, mitochondrial [Atta colombica]	785	YES (13 result lines)
pitu_v1_024298	Others	259.6	19.0204	14142.4	1528.13	8102.39	1096.11	2601.09	90038.8	76171.8	5.11336	4.87207	4.99775	-0.24129				nr-2018-05-25||XP_006620832.1	PREDICTED: probable salivary secreted peptide-like [Apis dorsata]	141	YES (9 result lines)
pitu_v1_478188	Others	45.0574	3.30127	63.0721	6.81512	37.2905	5.04475	673.57	598.924	523.552	-0.169454	-0.363495	-0.263215	-0.194041				nr-2018-05-25||XP_008549229.1	PREDICTED: protein NDUFAF4 homolog [Microplitis demolitor]	177	YES (5 result lines)
pitu_v1_026998	Others	42.3658	3.10406	68.65	7.41783	42.3758	5.7327	633.462	652.145	594.392	0.0419345	-0.0918449	-0.0234051	-0.133779				nr-2018-05-25||XP_008549229.1	PREDICTED: protein NDUFAF4 homolog [Microplitis demolitor]	177	YES (5 result lines)
pitu_v1_471951	Others	78.2403	5.73251	137.033	14.8068	98.8317	13.3702	3156.7	3513.34	3742.34	0.154428	0.245527	0.200696	0.0910991				nr-2018-05-25||XP_014298734.1	PREDICTED: serine/threonine-protein phosphatase 2A 56 kDa regulatory subunit epsilon isoform [Microplitis demolitor]	728	YES (8 result lines)
pitu_v1_471586	Others	76.3021	5.59051	119.11	12.8701	84.2215	11.3937	3246.35	3220.25	3362.69	-0.0116453	0.0507965	0.0199134	0.0624418				nr-2018-05-25||XP_014298734.1	PREDICTED: serine/threonine-protein phosphatase 2A 56 kDa regulatory subunit epsilon isoform [Microplitis demolitor]	728	YES (8 result lines)
pitu_v1_471862	Others	67.935	4.97747	127.566	13.7838	90.3232	12.2191	2782.75	3320.69	3472.27	0.254972	0.319365	0.287528	0.0643928				nr-2018-05-25||XP_014298734.1	PREDICTED: serine/threonine-protein phosphatase 2A 56 kDa regulatory subunit epsilon isoform [Microplitis demolitor]	728	YES (8 result lines)
pitu_v1_024171	Others	66.8954	4.9013	115.729	12.5049	79.8264	10.7991	2887.74	3174.52	3233.18	0.1366	0.163014	0.149867	0.0264143				nr-2018-05-25||XP_014298734.1	PREDICTED: serine/threonine-protein phosphatase 2A 56 kDa regulatory subunit epsilon isoform [Microplitis demolitor]	728	YES (8 result lines)
pitu_v1_472185	Others	53.8229	3.9435	94.4884	10.2097	68.1548	9.22015	2104.46	2346.97	2500.43	0.157349	0.248724	0.20376	0.0913747				nr-2018-05-25||XP_014298734.1	PREDICTED: serine/threonine-protein phosphatase 2A 56 kDa regulatory subunit epsilon isoform [Microplitis demolitor]	728	YES (8 result lines)
pitu_v1_477612	Others	1138.34	83.404	761.46	82.2779	632.651	85.5866	19051.1	8097.85	9935.31	-1.23426	-0.939234	-1.07922	0.295026				nr-2018-05-25||XP_012539352.1	PREDICTED: thioredoxin-2-like [Monomorium pharaonis]	146	YES (13 result lines)
pitu_v1_476537	Others	905.029	66.3097	615.708	66.529	512.579	69.343	18405.8	7956.92	9781.45	-1.20988	-0.91204	-1.05329	0.297838				nr-2018-05-25||XP_012539352.1	PREDICTED: thioredoxin-2-like [Monomorium pharaonis]	145	YES (13 result lines)
pitu_v1_377025	Others	448.298	32.8459	249.394	26.9478	183.121	24.773	20589.3	7278.54	7892.02	-1.50017	-1.38343	-1.44062	0.116745				nr-2018-05-25||XP_012539352.1	PREDICTED: thioredoxin-2-like [Monomorium pharaonis]	145	YES (13 result lines)
pitu_v1_379967	Others	278.026	20.3705	175.029	18.9123	150.969	20.4235	12449.8	4981.04	6343.5	-1.32161	-0.972776	-1.13667	0.348832				nr-2018-05-25||XP_012539352.1	PREDICTED: thioredoxin-2-like [Monomorium pharaonis]	145	YES (13 result lines)
pitu_v1_379963	Others	166.077	12.1682	98.4885	10.642	84.1535	11.3845	7452.91	2808.72	3544.21	-1.40789	-1.07234	-1.23038	0.335551				nr-2018-05-25||XP_012539352.1	PREDICTED: thioredoxin-2-like [Monomorium pharaonis]	145	YES (13 result lines)
pitu_v1_031812	Others	9203.14	674.296	2805.37	303.129	1298.36	175.646	560910	108650	74252.5	-2.36809	-2.91726	-2.6167	-0.549173				nr-2018-05-25||XP_014299451.1	PREDICTED: translation elongation factor 2 [Microplitis demolitor]	1410	YES (22 result lines)
pitu_v1_467507	Others	7050.1	516.547	2005.99	216.753	968.18	130.978	562863	101769	72530.2	-2.46748	-2.95613	-2.69122	-0.488647				nr-2018-05-25||XP_015509932.1	PREDICTED: translation elongation factor 2 [Neodiprion lecontei]	1625	YES (33 result lines)
pitu_v1_467524	Others	6298.42	461.473	1859.31	200.904	910.269	123.143	501662	94104.6	68030.7	-2.41438	-2.88246	-2.62952	-0.468078				nr-2018-05-25||XP_015509932.1	PREDICTED: translation elongation factor 2 [Neodiprion lecontei]	1625	YES (33 result lines)
pitu_v1_466675	Others	5627.14	412.289	1654.95	178.822	807.954	109.302	522452	97638.9	70388.4	-2.41977	-2.89189	-2.6366	-0.472119				nr-2018-05-25||XP_015509932.1	PREDICTED: translation elongation factor 2 [Neodiprion lecontei]	1625	YES (33 result lines)
pitu_v1_032354	Others	705.333	51.6784	1283.56	138.692	641.967	86.8468	29554.5	34175.4	25240.1	0.209581	-0.227662	0.00746096	-0.437243				nr-2018-05-25||XP_008549048.1	PREDICTED: tubulin beta-1 chain [Microplitis demolitor]	828	YES (38 result lines)
pitu_v1_471191	Others	558.377	40.9112	967.108	104.499	509.846	68.9732	25074.3	27596.2	21483.3	0.138265	-0.222989	-0.0310843	-0.361254				nr-2018-05-25||XP_008549048.1	PREDICTED: tubulin beta-1 chain [Microplitis demolitor]	828	YES (38 result lines)
pitu_v1_043497	Others	1.16602	0.085432	19.2046	2.07512	4.56757	0.617911	5.89816	50.2227	17.71	3.09	1.58623	2.52577	-1.50378				nr-2018-05-25||XP_004695484.2	PREDICTED: uncharacterized protein LOC101619890 [Condylura cristata]	138	YES (11 result lines)
pitu_v1_007457	Others	12.2978	0.901036	36.3495	3.92767	3.76489	0.509323	123.861	232.374	36.5269	0.90772	-1.7617	0.118346	-2.66942				nr-2018-05-25||XP_006162705.2	PREDICTED: uncharacterized protein LOC102472807 [Tupaia chinensis]	166	YES (16 result lines)
pitu_v1_095274	Others	74.6299	5.46799	6260.77	676.494	6069.93	821.155	5547.81	295723	423365	5.73619	6.25384	6.01811	0.517655				nr-2018-05-25||XP_008543209.1	PREDICTED: uncharacterized protein LOC103568231 [Microplitis demolitor]	1449	YES (19 result lines)
pitu_v1_096220	Others	7.15141	0.52397	3706.05	400.449	898.079	121.494	64.8798	21039.6	7528.96	8.34112	6.85854	7.78244	-1.48258				nr-2018-05-25||XP_008553909.1	PREDICTED: uncharacterized protein LOC103575763 [Microplitis demolitor]	207	YES (2 result lines)
pitu_v1_478688	Others	4.08092	0.299001	4207.25	454.605	468.488	63.3782	55.4427	36289.3	5967.16	9.35433	6.7499	8.57396	-2.60443				nr-2018-05-25||XP_011299769.1	PREDICTED: uncharacterized protein LOC105264535 isoform X1 [Fopius arisanus]	247	YES (12 result lines)
pitu_v1_471680	Others	2813.4	206.133	1432.19	154.753	1021.67	138.214	118193	38233.7	40274.7	-1.62823	-1.5532	-1.59023	0.0750304				nr-2018-05-25||XP_012214531.1	PREDICTED: uncharacterized protein LOC105667360 [Linepithema humile]	373	YES (15 result lines)
pitu_v1_470870	Others	2537.23	185.898	1311.9	141.754	920.911	124.583	119041	39113	40542.6	-1.60574	-1.55395	-1.57962	0.0517916				nr-2018-05-25||XP_012214531.1	PREDICTED: uncharacterized protein LOC105667360 [Linepithema humile]	374	YES (15 result lines)
pitu_v1_093993	Others	298.865	21.8973	126.958	13.7182	83.3507	11.2759	13045.5	3521.58	3413.6	-1.88926	-1.93419	-1.91155	-0.04493				nr-2018-05-25||XP_012214531.1	PREDICTED: uncharacterized protein LOC105667360 [Linepithema humile]	373	YES (15 result lines)
pitu_v1_094552	Others	292.791	21.4522	123.947	13.3929	82.9076	11.2159	12586.7	3385.91	3344.98	-1.89428	-1.91183	-1.90303	-0.0175473				nr-2018-05-25||XP_012214531.1	PREDICTED: uncharacterized protein LOC105667360 [Linepithema humile]	373	YES (15 result lines)
pitu_v1_094551	Others	246.665	18.0727	102.872	11.1156	70.0397	9.47514	10615.5	2813.22	2829.17	-1.91588	-1.90772	-1.91179	0.00815747				nr-2018-05-25||XP_012214531.1	PREDICTED: uncharacterized protein LOC105667360 [Linepithema humile]	373	YES (15 result lines)
pitu_v1_093991	Others	238.912	17.5046	102.341	11.0583	66.9095	9.05168	11600.5	3158.03	3048.33	-1.87709	-1.92809	-1.90237	-0.0510054				nr-2018-05-25||XP_012214531.1	PREDICTED: uncharacterized protein LOC105667360 [Linepithema humile]	374	YES (15 result lines)
pitu_v1_094550	Others	170.559	12.4965	70.2747	7.59339	49.6135	6.71184	8168.95	2139.34	2230.35	-1.93299	-1.87288	-1.90262	0.0601084				nr-2018-05-25||XP_012214531.1	PREDICTED: uncharacterized protein LOC105667360 [Linepithema humile]	374	YES (15 result lines)
pitu_v1_095576	Others	24.6837	1.80853	7356.82	794.926	1768.55	239.254	707.779	133895	47530.3	7.56359	6.0694	7.00186	-1.49418				nr-2018-05-25||XP_015127123.1	PREDICTED: uncharacterized protein LOC107048468 [Diachasma alloeum]	441	YES (6 result lines)
pitu_v1_287153	Others	18.07	1.32396	7099.75	767.148	822.15	111.222	929.55	231965	39664.9	7.96316	5.41519	7.19089	-2.54797				nr-2018-05-25||XP_015127123.1	PREDICTED: uncharacterized protein LOC107048468 [Diachasma alloeum]	811	YES (14 result lines)
pitu_v1_471654	Others	11.9907	0.878532	3664.73	395.985	441.254	59.6939	506.062	98125.4	17446.6	7.59917	5.10748	6.83526	-2.49168				nr-2018-05-25||XP_015127123.1	PREDICTED: uncharacterized protein LOC107048468 [Diachasma alloeum]	466	YES (7 result lines)
pitu_v1_471435	Others	11.445	0.838554	3653.19	394.738	426.962	57.7604	498.984	101066	17442.1	7.66209	5.12744	6.89178	-2.53465				nr-2018-05-25||XP_015127123.1	PREDICTED: uncharacterized protein LOC107048468 [Diachasma alloeum]	439	YES (16 result lines)
pitu_v1_470258	Others	11.0992	0.813219	3553.29	383.944	422.565	57.1656	570.942	115917	20356.5	7.66553	5.156	6.89895	-2.50953				nr-2018-05-25||XP_015127123.1	PREDICTED: uncharacterized protein LOC107048468 [Diachasma alloeum]	466	YES (7 result lines)
pitu_v1_360196	Others	10.5492	0.772921	72.4119	7.82432	12.842	1.73729	64.8798	279.598	74.1606	2.10751	0.192885	1.44692	-1.91463				nr-2018-05-25||XP_019490028.1	PREDICTED: uncharacterized protein LOC109378025 [Hipposideros armiger]	169	YES (16 result lines)
pitu_v1_011469	Others	5.51111	0.403788	0.71746	0.077524	0	0	55.4427	5.24715	0	-3.40139	-Inf	-4.40139	-Inf				nr-2018-05-25||XP_011688394.1	PREDICTED: uncharacterized protein PF11_0207-like [Wasmannia auropunctata]	68.2	YES (2 result lines)
pitu_v1_475888	Others	582.051	42.6457	721.607	77.9717	440.403	59.5788	13193	10393.1	9366.37	-0.344147	-0.494211	-0.417229	-0.150063				nr-2018-05-25||NP_001011626.2	profilin [Apis mellifera]	246	YES (20 result lines)
pitu_v1_473178	Others	448.795	32.8823	436.124	47.1245	266.921	36.1097	15262.1	9424.62	8517.4	-0.695445	-0.841466	-0.766609	-0.146022				nr-2018-05-25||NP_001011626.2	profilin [Apis mellifera]	246	YES (20 result lines)
pitu_v1_353720	Others	20.9063	1.53177	54.8284	5.92436	17.3174	2.34273	1840.23	3065.08	1430.08	0.736043	-0.363785	0.288491	-1.09983				nr-2018-05-25||XP_015601331.1	protein ELYS isoform X1 [Cephus cinctus]	877	YES (9 result lines)
pitu_v1_468309	Others	53.2272	3.89986	37.7389	4.0778	19.8604	2.68676	3678.09	1657.35	1288.4	-1.15008	-1.51337	-1.32032	-0.363294				nr-2018-05-25||XP_015608261.1	putative elongator complex protein 1 [Cephus cinctus]	1379	YES (10 result lines)
pitu_v1_287043	Others	41.8029	3.06281	28.065	3.03251	15.2783	2.06688	2815.78	1200.85	966.302	-1.22948	-1.54299	-1.37774	-0.313507				nr-2018-05-25||XP_015608261.1	putative elongator complex protein 1 [Cephus cinctus]	1379	YES (10 result lines)
pitu_v1_284631	Others	41.3503	3.02966	27.6547	2.98817	15.0504	2.03606	2807.52	1193.35	959.66	-1.23428	-1.5487	-1.38294	-0.314423				nr-2018-05-25||XP_015608261.1	putative elongator complex protein 1 [Cephus cinctus]	1379	YES (10 result lines)
pitu_v1_353712	Others	38.2709	2.80403	86.5155	9.34825	13.8125	1.86859	3393.8	4874.6	1150.04	0.522381	-1.56121	-0.172027	-2.0836				nr-2018-05-25||XP_015608261.1	putative elongator complex protein 1 [Cephus cinctus]	1318	YES (10 result lines)
pitu_v1_032454	Others	126.824	9.29217	85.8127	9.27231	30.0563	4.06609	4975.69	2139.34	1106.87	-1.21773	-2.1684	-1.61614	-0.950671				nr-2018-05-25||XP_015587579.1	SUMO-activating enzyme subunit 2 isoform X2 [Cephus cinctus]	946	YES (15 result lines)
pitu_v1_355065	Others	110.21	8.0749	76.8028	8.29876	27.7628	3.75581	4578.15	2027.65	1082.52	-1.17496	-2.08037	-1.55777	-0.905408				nr-2018-05-25||XP_015587579.1	SUMO-activating enzyme subunit 2 isoform X2 [Cephus cinctus]	946	YES (15 result lines)
pitu_v1_284717	Others	104.863	7.68308	72.3604	7.81875	29.5417	3.99647	5727.11	2511.13	1514.2	-1.18947	-1.91925	-1.5087	-0.729779				nr-2018-05-25||XP_015587579.1	SUMO-activating enzyme subunit 2 isoform X2 [Cephus cinctus]	946	YES (15 result lines)
pitu_v1_287131	Others	97.4869	7.14267	68.2382	7.37333	24.4681	3.31011	5323.68	2367.96	1254.09	-1.16878	-2.08578	-1.55562	-0.917006				nr-2018-05-25||XP_015587579.1	SUMO-activating enzyme subunit 2 isoform X2 [Cephus cinctus]	946	YES (15 result lines)
pitu_v1_032098	Others	12.164	0.891235	22.2407	2.40317	7.9696	1.07815	605.151	702.368	371.91	0.214931	-0.702342	-0.172	-0.917274				nr-2018-05-25||XP_012288124.1	tetratricopeptide repeat protein 28 [Orussus abietinus]	1655	YES (87 result lines)
pitu_v1_006296	Others	171.269	12.5486	16034.4	1732.57	28995.9	3922.63	6990.5	415868	1.11048e+06	5.89459	7.31157	6.77047	1.41699				nr-2018-05-25||XP_012288841.1	transferrin isoform X1 [Orussus abietinus]	1030	YES (36 result lines)
pitu_v1_172725	Others	11.4718	0.840513	6055.35	654.298	598.774	81.0036	418.769	140348	20493.8	8.38863	5.61289	7.58527	-2.77575				nr-2018-05-25||AAC32024.1	vitellogenin [Pimpla nipponica]	1103	YES (7 result lines)
pitu_v1_007193	Others	17.3906	1.27418	2519.43	272.232	3388.82	458.448	217.052	19918.2	39560.8	6.5199	7.50989	7.09819	0.989987				nr-2018-05-25||XP_020283168.1	vitellogenin-4-like [Pseudomyrmex gracilis]	95.1	NO
pitu_v1_172907	Others	17.2382	1.26301	3231.2	349.141	3655.27	494.494	561.505	66752.7	111507	6.89338	7.63361	7.31046	0.740231				nr-2018-05-25||AII96913.1	vitellogenin-like protein A, partial [Formica exsecta]	342	YES (2 result lines)
pitu_v1_026777	Others	22.503	1.64875	45.8139	4.95032	39.0583	5.2839	2090.31	2703.78	3403.64	0.371262	0.703363	0.546847	0.332101				nr-2018-05-25||XP_015596335.1	von Willebrand factor A domain-containing protein 8 isoform X1 [Cephus cinctus]	2626	YES (16 result lines)
pitu_v1_002210	Pacifastin type protease inhibitor	3465.09	253.88	1.25132	0.135209	0.361706	0.048932	48887.5	11.2439	5.53437	-12.0861	-13.1088	-12.5087	-1.02265	sp|Q8T0W2|CVP4_PIMHY	Pacifastin-like protease inhibitor cvp4 OS=Pimpla hypochondriaca OX=135724 PE=1 SV=1	143	nr-2018-05-25||Q8T0W2.1	RecName: Full=Pacifastin-like protease inhibitor cvp4; AltName: Full=Cysteine-rich venom protein 4; Short=cvp4; Flags: Precursor	160	YES (14 result lines)
pitu_v1_379560	Peptidase M12B	40.8237	2.99108	0.351237	0.037952	0	0	2795.73	15.7414	0	-7.47251	-Inf	-8.47251	-Inf	sp|B5AJT4|VMP03_EULPE	Venom metalloproteinase 3 OS=Eulophus pennicornis OX=108749 PE=2 SV=1	96.7	nr-2018-05-25||XP_011302463.1	PREDICTED: venom metalloproteinase 2-like [Fopius arisanus]	245	YES (13 result lines)	M12B_Final_Cut	79.4	Pimpla_hyp_CAD30857.1	276.8
pitu_v1_376730	Peptidase M12B	36.9997	2.71089	0.288695	0.031194	0	0	2536.21	12.7431	0	-7.63682	-Inf	-8.63682	-Inf	sp|B5AJT4|VMP03_EULPE	Venom metalloproteinase 3 OS=Eulophus pennicornis OX=108749 PE=2 SV=1	96.7	nr-2018-05-25||XP_011302463.1	PREDICTED: venom metalloproteinase 2-like [Fopius arisanus]	245	YES (13 result lines)	M12B_Final_Cut	79.4	Pimpla_hyp_CAD30857.1	276.8
pitu_v1_094172	Peptidase M12B	4015.99	294.244	1.61693	0.174714	1.96963	0.266456	108139	27.7349	49.8094	-11.9289	-11.0842	-11.4456	0.844714	sp|B5AJT4|VMP03_EULPE	Venom metalloproteinase 3 OS=Eulophus pennicornis OX=108749 PE=2 SV=1	62.8	nr-2018-05-25||CAD21587.1	putative venom metalloprotease [Pimpla hypochondriaca]	320	YES (6 result lines)	M12B_Final_Cut	65.9	Pimpla_hyp_CAD30856.1	224.9
pitu_v1_476164	Peptidase M12B	3780.72	277.006	2.14879	0.232183	2.93837	0.39751	82062.3	29.9837	60.8781	-11.4183	-10.3966	-10.8188	1.02175	sp|B5AJT4|VMP03_EULPE	Venom metalloproteinase 3 OS=Eulophus pennicornis OX=108749 PE=2 SV=1	62.4	nr-2018-05-25||CAD21587.1	putative venom metalloprotease [Pimpla hypochondriaca]	233	YES (6 result lines)	M12B_Final_Cut	66.4	Pimpla_hyp_CAD30856.1	238.4
pitu_v1_467236	Phenoloxidase	435.598	31.9154	0.368806	0.039851	0.142155	0.019231	36449.4	20.239	12.1756	-10.8145	-11.5477	-11.135	-0.733142				nr-2018-05-25||XP_012280424.1	phenoloxidase 2 [Orussus abietinus]	276	YES (6 result lines)	Phenoloxidase_hemocyanin_related	214.3
pitu_v1_467878	Phenoloxidase	374.376	27.4298	0.446398	0.048235	0.13742	0.018591	27740.2	21.7382	9.96187	-10.3175	-11.4433	-10.7733	-1.12574				nr-2018-05-25||XP_012280424.1	phenoloxidase 2 [Orussus abietinus]	509	YES (10 result lines)	Phenoloxidase_hemocyanin_related	501.4
pitu_v1_468025	Phenoloxidase	103.763	7.60251	0.334838	0.03618	0.036078	0.004881	7502.46	15.7414	3.32062	-8.89665	-11.1417	-9.62052	-2.24504				nr-2018-05-25||XP_012280424.1	phenoloxidase 2 [Orussus abietinus]	509	YES (10 result lines)	Phenoloxidase_hemocyanin_related	501.4
pitu_v1_149426	Phenoloxidase	4227.07	309.709	2.54945	0.275475	1.23417	0.166961	180109	69.7121	49.8094	-11.3352	-11.8202	-11.5574	-0.484992				nr-2018-05-25||CAC04150.1	phenoloxidase I [Pimpla hypochondriaca]	823	YES (17 result lines)	Phenoloxidase_hemocyanin_related	1037.3
pitu_v1_093235	Phenoloxidase	3886.14	284.73	2.40903	0.260303	1.3251	0.179263	168639	66.7137	54.2369	-11.3037	-11.6024	-11.4453	-0.29871				nr-2018-05-25||CAC04150.1	phenoloxidase I [Pimpla hypochondriaca]	823	YES (17 result lines)	Phenoloxidase_hemocyanin_related	1037.3
pitu_v1_470576	Phenoloxidase	257.623	18.8755	0.232915	0.025167	0	0	12606.7	7.49592	0	-10.7158	-Inf	-11.7158	-Inf				nr-2018-05-25||CAC04150.1	phenoloxidase I [Pimpla hypochondriaca]	435	YES (10 result lines)	Phenoloxidase_hemocyanin_related	480
pitu_v1_473781	Phenoloxidase	99.1979	7.26804	0.056597	0.006115	0.042079	0.005693	3122.49	1.49918	2.21375	-11.0243	-10.462	-10.7159	0.562314				nr-2018-05-25||PBC28707.1	Phenoloxidase subunit A3 [Apis cerana cerana]	172	YES (6 result lines)	Phenoloxidase_hemocyanin_related	142.4
pitu_v1_379468	Phenoloxidase	4385.89	321.345	4.6594	0.503462	1.7876	0.241831	340018	230.125	130.611	-10.529	-11.3461	-10.8805	-0.817138				nr-2018-05-25||OAD58269.1	Phenoloxidase subunit A3 [Eufriesea mexicana]	518	YES (23 result lines)	Phenoloxidase_hemocyanin_related	637.9
pitu_v1_172865	Phenoloxidase	1772.68	129.881	1.33586	0.144343	0.841466	0.113836	59137.3	28.4845	26.565	-11.0197	-11.1203	-11.0691	-0.100651				nr-2018-05-25||OAD58269.1	Phenoloxidase subunit A3 [Eufriesea mexicana]	427	YES (20 result lines)	Phenoloxidase_hemocyanin_related	521.4
pitu_v1_376763	Phenoloxidase	514.028	37.6618	0.915936	0.09897	0.268064	0.036264	33763.4	38.2292	16.6031	-9.78657	-10.9898	-10.2662	-1.20322				nr-2018-05-25||OAD58269.1	Phenoloxidase subunit A3 [Eufriesea mexicana]	518	YES (23 result lines)	Phenoloxidase_hemocyanin_related	637.9
pitu_v1_046217	Phenoloxidase	32.4645	2.37861	0	0	0	0	365.686	0	0	-Inf	-Inf	-Inf	-				nr-2018-05-25||KYN34663.1	Phenoloxidase subunit A3 [Trachymyrmex septentrionalis]	164	YES (5 result lines)	Phenoloxidase_hemocyanin_related	120.7
pitu_v1_032724	Phenoloxidase	2739.93	200.749	0.78645	0.084978	0.141908	0.019198	90801	17.2406	4.4275	-12.3627	-14.3239	-13.0329	-1.96125				nr-2018-05-25||XP_024083052.1	uncharacterized protein LOC106673564 [Cimex lectularius]	530	YES (23 result lines)	Phenoloxidase_hemocyanin_related	742.3
pitu_v1_093528	Pimplin 2- Cysteine rich venom protein 5 (Cvp5)	8806.69	645.249	1.67505	0.180994	0.180838	0.024464	69396.6	8.99511	2.21375	-12.9134	-14.9361	-13.596	-2.02265							YES (7 result lines)			Pimpla_hyp_Q8T0W1	72.7
pitu_v1_038898	Pimplin 2- Cysteine rich venom protein 5 (Cvp5)	21694	1589.48	4.78782	0.517338	0.290385	0.039284	106459	14.9918	2.21375	-12.7938	-15.5535	-13.5951	-2.75961							YES (9 result lines)	Toxin_12	15.8	Pimpla_hyp_Q8T0W1	96.2
pitu_v1_471513	Pimplin 2- Toxin 12-like protein	2274.13	166.621	16.6493	1.79901	6.43942	0.871141	97863.4	455.752	260.116	-7.74638	-8.55547	-8.09493	-0.809097	sp|Q8T0W3|CVP3_PIMHY	Cysteine-rich venom protein 3 OS=Pimpla hypochondriaca OX=135724 PE=1 SV=1	74.3	nr-2018-05-25||XP_015605611.1	uncharacterized protein C19orf47 isoform X1 [Cephus cinctus]	221	YES (6 result lines)	Toxin_12	20.5	Pimpla_hyp_Q8T0W3	84.1
pitu_v1_032316	Pimplin 2- Toxin 12-like protein	1854.53	135.878	20.0196	2.16318	6.77083	0.915974	80068.7	549.451	274.505	-7.1871	-8.18826	-7.60253	-1.00116	sp|Q8T0W3|CVP3_PIMHY	Cysteine-rich venom protein 3 OS=Pimpla hypochondriaca OX=135724 PE=1 SV=1	74.3	nr-2018-05-25||XP_015605611.1	uncharacterized protein C19orf47 isoform X1 [Cephus cinctus]	219	YES (6 result lines)	Toxin_12	20.5	Pimpla_hyp_Q8T0W3	84.1
pitu_v1_466580	Pimplin 2- Toxin 12-like protein	993.619	72.8005	73.0864	7.8972	59.0265	7.98524	93566	4373.87	5215.59	-4.419	-4.16508	-4.28646	0.253921	sp|Q8T0W3|CVP3_PIMHY	Cysteine-rich venom protein 3 OS=Pimpla hypochondriaca OX=135724 PE=1 SV=1	74.3	nr-2018-05-25||XP_015605611.1	uncharacterized protein C19orf47 isoform X1 [Cephus cinctus]	427	YES (6 result lines)	Toxin_12	20.5	Pimpla_hyp_Q8T0W3	84.1
pitu_v1_466618	Pimplin 2- Toxin 12-like protein	983.732	72.0761	92.3261	9.9761	77.1933	10.4429	92155.2	5496.01	6786.25	-4.06761	-3.76338	-3.90749	0.30423	sp|Q8T0W3|CVP3_PIMHY	Cysteine-rich venom protein 3 OS=Pimpla hypochondriaca OX=135724 PE=1 SV=1	74.3	nr-2018-05-25||XP_015605611.1	uncharacterized protein C19orf47 isoform X1 [Cephus cinctus]	219	YES (6 result lines)	Toxin_12	20.5	Pimpla_hyp_Q8T0W3	84.1
pitu_v1_474274	Pimplin 2- Toxin 7-like protein	77593.6	5685.13	42.3685	4.57804	16.4654	2.22748	2.26633e+06	787.072	451.605	-11.4916	-12.293	-11.8373	-0.801434							YES (9 result lines)	Toxin_7	15.3	Pimpla_hyp_Q8T0W1	97.1
pitu_v1_173973	Pimplin 2- Toxin 7-like protein	54040.6	3959.45	41.6286	4.4981	12.7333	1.7226	901823	441.51	200.344	-10.9962	-12.1361	-11.4564	-1.13996							YES (9 result lines)	Toxin_7	15.3	Pimpla_hyp_Q8T0W1	97.1
pitu_v1_378445	Pimplin 2- Toxin 7-like protein	36710.1	2689.68	16.3733	1.76918	5.27173	0.713172	366645	104.193	49.8094	-11.7809	-12.8457	-12.2172	-1.06477							YES (10 result lines)	Toxin_7	15.3	Pimpla_hyp_Q8T0W1	97.1
pitu_v1_381848	Pimplin 2- Toxin 7-like protein	8038.59	588.972	0.828241	0.089494	0.656713	0.088842	54620.5	3.74796	4.4275	-13.831	-13.5907	-13.7059	0.240386							YES (9 result lines)	Toxin_7	15.3	Pimpla_hyp_Q8T0W1	97.1
pitu_v1_174481	Pimplin 2- Toxin 7-like protein	7896.41	578.555	6.86883	0.742197	1.02242	0.138315	98613.7	54.7202	12.1756	-10.8155	-12.9836	-11.5257	-2.16808							YES (9 result lines)	Toxin_7	15.3	Pimpla_hyp_Q8T0W1	97.1
pitu_v1_174993	Pimplin 2- Toxin 7-like protein	67647.6	4956.41	12.0589	1.303	2.34333	0.317012	675634	77.208	22.1375	-13.0952	-14.8975	-13.7315	-1.80226							YES (9 result lines)	Toxin_7	15.3	Pimpla_hyp_Q8T0W1	95.6
pitu_v1_174994	Pimplin 2- Toxin 7-like protein	55380.8	4057.64	9.24365	0.998803	1.25073	0.169202	553119	59.2178	12.1756	-13.1893	-15.4713	-13.9195	-2.28204							YES (8 result lines)	Toxin_7	16.5	Pimpla_hyp_Q8T0W1	89.8
pitu_v1_175090	Pimplin 2- Toxin 7-like protein	946.694	69.3624	0.471875	0.050987	0.099342	0.013439	9053.68	2.99837	1.10687	-11.5601	-12.9978	-12.1068	-1.43769							YES (9 result lines)	Toxin_7	15.3	Pimpla_hyp_Q8T0W1	97
pitu_v1_377795	Pimplin 3- Venom protein 1 (Vpr1)	30660.9	2246.47	15.5194	1.67692	4.47376	0.605221	561820	181.401	77.4812	-11.5967	-12.824	-12.0836	-1.22727				nr-2018-05-25||CAD30857.1	venom protein 1 [Pimpla hypochondriaca]	285	YES (7 result lines)			Pimpla_hyp_CAD30857.1	436
pitu_v1_380673	Pimplin 3- Venom protein 1 (Vpr1)	28511.3	2088.97	14.5499	1.57216	3.51777	0.475893	622881	202.39	73.0537	-11.5876	-13.0577	-12.143	-1.47011				nr-2018-05-25||CAD30857.1	venom protein 1 [Pimpla hypochondriaca]	285	YES (7 result lines)			Pimpla_hyp_CAD30857.1	436
pitu_v1_094592	Pimplin 3- Venom protein 1 (Vpr1)	18213.2	1334.45	3.62742	0.391953	0.265378	0.035901	325997	41.9772	5.53437	-12.923	-15.8461	-13.7443	-2.92311				nr-2018-05-25||CAD30857.1	venom protein 1 [Pimpla hypochondriaca]	249	NO			Pimpla_hyp_CAD30857.1	371
pitu_v1_300018	Pimplin 3- Venom protein 1 (Vpr1)	18395.4	1347.8	7.5375	0.814449	2.04419	0.276543	401882	104.943	42.0612	-11.903	-13.222	-12.4167	-1.31904				nr-2018-05-25||CAD30857.1	venom protein 1 [Pimpla hypochondriaca]	299	YES (7 result lines)			Pimpla_hyp_CAD30857.1	436.6
pitu_v1_300021	Pimplin 3- Venom protein 1 (Vpr1)	10123.7	741.746	4.02697	0.435125	3.90304	0.528012	212573	53.9706	77.4812	-11.9435	-11.4218	-11.6592	0.521672							NO			Pimpla_hyp_CAD30857.1	29.2
pitu_v1_377132	Pimplin 3- Venom protein 1 (Vpr1)	3.33719	0.24451	0	0	0	0	134.478	0	0	-Inf	-Inf	-Inf	-							NO			Pimpla_hyp_CAD30857.1	29.2
pitu_v1_380605	Pimplin 4- Small venom protein 2 (svp2)	107804	7898.57	22.6063	2.44268	4.66278	0.630792	2.54677e+06	339.565	104.046	-12.8727	-14.5792	-13.4871	-1.70646							YES (8 result lines)			Pimpla_hyp_CAD30854.1	140.6
pitu_v1_001210	Serine protease inhibitor (serpin)	1580.3	115.786	2463.34	266.171	1211.56	163.903	26770.6	26516.1	19258.5	-0.0137804	-0.475151	-0.226101	-0.461371				nr-2018-05-25||XP_012147526.1	PREDICTED: alaserpin-like isoform X1 [Megachile rotundata]	352	YES (8 result lines)	Serpin	386.8
pitu_v1_357418	Superoxid dismutase	967.366	70.877	797.346	86.1555	904.018	122.298	13725	7188.59	12035	-0.933027	-0.189566	-0.513927	0.743461				nr-2018-05-25||XP_015122796.1	PREDICTED: superoxide dismutase [Cu-Zn] [Diachasma alloeum]	283	YES (12 result lines)	Superoxid_dismutase	235.4
pitu_v1_381138	Superoxid dismutase	912.458	66.8541	715.458	77.3073	824.33	111.517	13045.5	6500.46	11058.8	-1.00494	-0.238365	-0.571327	0.766578				nr-2018-05-25||XP_015122796.1	PREDICTED: superoxide dismutase [Cu-Zn] [Diachasma alloeum]	283	YES (12 result lines)	Superoxid_dismutase	235.4
pitu_v1_378258	Superoxid dismutase	755.704	55.369	862.955	93.2448	1019.27	137.889	9070.19	6581.42	11478.3	-0.462734	0.339703	-0.00642991	0.802437				nr-2018-05-25||XP_015122796.1	PREDICTED: superoxide dismutase [Cu-Zn] [Diachasma alloeum]	283	YES (12 result lines)	Superoxid_dismutase	235.4
pitu_v1_299993	Trypsin domain (Peptidase S1A)	820.925	60.1476	1.54613	0.167064	1.42953	0.19339	27322.6	32.9821	45.3819	-9.6942	-9.23377	-9.44569	0.460434	sp|Q76B45|BLTX_BLABR	Blarina toxin OS=Blarina brevicauda OX=9387 GN=BTX PE=1 SV=1	58.9	nr-2018-05-25||XP_014613546.1	PREDICTED: chymotrypsin-2 isoform X1 [Polistes canadensis]	122	YES (10 result lines)
pitu_v1_046078	Trypsin domain (Peptidase S1A)	319.609	23.4171	0.745782	0.080584	1.0961	0.148283	5761.32	8.99511	18.8169	-9.32304	-8.25823	-8.69455	1.06481	sp|Q76B45|BLTX_BLABR	Blarina toxin OS=Blarina brevicauda OX=9387 GN=BTX PE=1 SV=1	58.9	nr-2018-05-25||XP_014613546.1	PREDICTED: chymotrypsin-2 isoform X1 [Polistes canadensis]	122	YES (10 result lines)
pitu_v1_046140	Trypsin domain (Peptidase S1A)	247.523	18.1355	1.48267	0.160207	0.873308	0.118143	8568.85	32.9821	28.7787	-8.02128	-8.21795	-8.11627	-0.196678	sp|Q8MQS8|SP34_APIME	Venom serine protease 34 OS=Apis mellifera OX=7460 PE=2 SV=1	55.1	nr-2018-05-25||XP_014613546.1	PREDICTED: chymotrypsin-2 isoform X1 [Polistes canadensis]	122	YES (10 result lines)
pitu_v1_002163	Trypsin domain (Peptidase S1A)	8622.91	631.784	8.3487	0.902101	7.26267	0.982511	236937	146.17	188.169	-10.6626	-10.2983	-10.469	0.364375	sp|Q8MQS8|SP34_APIME	Venom serine protease 34 OS=Apis mellifera OX=7460 PE=2 SV=1	87.4	nr-2018-05-25||XP_015180796.1	PREDICTED: chymotrypsin-2-like isoform X1 [Polistes dominula]	189	YES (22 result lines)
pitu_v1_002218	Trypsin domain (Peptidase S1A)	6558.13	480.501	8.0712	0.872117	6.55385	0.88662	85820.6	67.4633	80.8019	-10.313	-10.0527	-10.177	0.260285	sp|Q8MQS8|SP34_APIME	Venom serine protease 34 OS=Apis mellifera OX=7460 PE=2 SV=1	87.4	nr-2018-05-25||XP_015180796.1	PREDICTED: chymotrypsin-2-like isoform X1 [Polistes dominula]	189	YES (22 result lines)
pitu_v1_046079	Trypsin domain (Peptidase S1A)	6133.19	449.367	7.50701	0.811154	6.36755	0.861417	80548.8	62.9657	78.5881	-10.3211	-10.0013	-10.1524	0.319744	sp|Q8MQS8|SP34_APIME	Venom serine protease 34 OS=Apis mellifera OX=7460 PE=2 SV=1	87.4	nr-2018-05-25||XP_015180796.1	PREDICTED: chymotrypsin-2-like isoform X1 [Polistes dominula]	189	YES (22 result lines)
pitu_v1_380997	Trypsin domain (Peptidase S1A)	5793.31	424.465	6.45177	0.697132	5.27212	0.713225	94764.6	67.4633	81.9087	-10.456	-10.1761	-10.3093	0.279914	sp|Q8MQS8|SP34_APIME	Venom serine protease 34 OS=Apis mellifera OX=7460 PE=2 SV=1	87.4	nr-2018-05-25||XP_015180796.1	PREDICTED: chymotrypsin-2-like isoform X1 [Polistes dominula]	189	YES (22 result lines)
pitu_v1_002219	Trypsin domain (Peptidase S1A)	3367.63	246.74	1.94996	0.210699	1.25114	0.169258	44069.9	16.491	15.4962	-11.3839	-11.4737	-11.4281	-0.0897628	sp|Q8MQS8|SP34_APIME	Venom serine protease 34 OS=Apis mellifera OX=7460 PE=2 SV=1	87.4	nr-2018-05-25||XP_015180796.1	PREDICTED: chymotrypsin-2-like isoform X1 [Polistes dominula]	189	YES (22 result lines)
pitu_v1_002157	Trypsin domain (Peptidase S1A)	3290.92	241.12	8.22083	0.888285	7.8376	1.06029	94464.9	150.668	211.413	-9.29226	-8.80357	-9.02732	0.488691	sp|Q8MQS8|SP34_APIME	Venom serine protease 34 OS=Apis mellifera OX=7460 PE=2 SV=1	87.4	nr-2018-05-25||XP_015180796.1	PREDICTED: chymotrypsin-2-like isoform X1 [Polistes dominula]	189	YES (22 result lines)
pitu_v1_095865	Trypsin domain (Peptidase S1A)	40.0244	2.93251	9232.28	997.574	52.3644	7.08399	567.403	83045.8	696.224	7.19339	0.295178	6.20543	-6.89821	sp|Q4QXT9|FA10_TROCA	Coagulation factor X OS=Tropidechis carinatus OX=100989 GN=F10 PE=2 SV=1	107	nr-2018-05-25||XP_015609258.1	trypsin alpha-3 [Cephus cinctus]	306	YES (23 result lines)
pitu_v1_002251	trypsin domain (Peptidase S1A)	457.798	33.542	0.69781	0.0754	0.566131	0.076588	4933.22	5.24715	6.64125	-9.87678	-9.53686	-9.69683	0.339922	sp|E5L0E5|VSPPA_AGKPL	Venom plasminogen activator OS=Agkistrodon piscivorus leucostoma OX=459671 PE=2 SV=1	52.8				YES (3 result lines)
pitu_v1_032044	Venom acid phosphatase (Acph-1)	17.469	1.27992	8.67052	0.936875	7.46162	1.00943	895.341	282.596	359.734	-1.66369	-1.31551	-1.47912	0.348189	sp|Q5BLY5|ACPH1_APIME	Venom acid phosphatase Acph-1 OS=Apis mellifera OX=7460 PE=1 SV=1	184	nr-2018-05-25||XP_011301483.1	PREDICTED: venom acid phosphatase Acph-1-like isoform X1 [Fopius arisanus]	401	YES (17 result lines)	Acph-1_FinalCut	373.6
