# Supplementary material for: Proteo-Transcriptomic Characterization of the Venom from the Endoparasitoid Wasp Pimpla turionellae with Aspects on Its Biology and Evolution
Source: Toxins (Basel). 2019 Dec 10;11(12):721. doi: 10.3390/toxins11120721 (PMC6950128; doi:10.3390/toxins11120721)
Supplement: Supplementary file 1 [file toxins-11-00721-s001.zip › SupplementaryTableS4.xlsx]

## Sheet: interpro
Supplementary Table 3
Transcript	Sequence MD5 digest	Sequence Length	Analysis	Signature Accession	Signature Description	Start location	Stop location	Score	Status (T: true)	Date	InterPro annotations - accession	InterPro annotations - description	GO annotations	Pathways annotations
pitu_v1_000830.p1	7f3f7010d299a23103f99e5753880e0d	113	Pfam	PF00370	FGGY family of carbohydrate kinases, N-terminal domain	1	89	8.8e-25	T	04-10-2018	IPR018484	Carbohydrate kinase, FGGY, N-terminal	GO:0005975|GO:0016773
pitu_v1_000830.p1	7f3f7010d299a23103f99e5753880e0d	113	SUPERFAMILY	SSF53067		7	87	1.84e-22	T	04-10-2018
pitu_v1_000830.p1	7f3f7010d299a23103f99e5753880e0d	113	PANTHER	PTHR10196:SF53		2	86	5e-34	T	04-10-2018
pitu_v1_000830.p1	7f3f7010d299a23103f99e5753880e0d	113	Gene3D	G3DSA:3.30.420.40		1	92	6.9e-26	T	04-10-2018
pitu_v1_000830.p1	7f3f7010d299a23103f99e5753880e0d	113	PANTHER	PTHR10196		2	86	5e-34	T	04-10-2018
pitu_v1_001210.p1	10cc9ad38329a50d1fe9bd4ad8249175	343	SMART	SM00093		22	343	2.4e-103	T	04-10-2018	IPR023796	Serpin domain
pitu_v1_001210.p1	10cc9ad38329a50d1fe9bd4ad8249175	343	Pfam	PF00079	Serpin (serine protease inhibitor)	16	343	5.7e-99	T	04-10-2018	IPR023796	Serpin domain
pitu_v1_001210.p1	10cc9ad38329a50d1fe9bd4ad8249175	343	Gene3D	G3DSA:2.30.39.10		182	343	1.3e-57	T	04-10-2018
pitu_v1_001210.p1	10cc9ad38329a50d1fe9bd4ad8249175	343	PANTHER	PTHR11461:SF206		6	343	1.5e-91	T	04-10-2018
pitu_v1_001210.p1	10cc9ad38329a50d1fe9bd4ad8249175	343	SUPERFAMILY	SSF56574		11	343	3.01e-105	T	04-10-2018	IPR036186	Serpin superfamily
pitu_v1_001210.p1	10cc9ad38329a50d1fe9bd4ad8249175	343	Gene3D	G3DSA:3.30.497.10		2	181	1.7e-55	T	04-10-2018
pitu_v1_001210.p1	10cc9ad38329a50d1fe9bd4ad8249175	343	CDD	cd00172	SERPIN	16	343	1.98758e-130	T	04-10-2018
pitu_v1_001210.p1	10cc9ad38329a50d1fe9bd4ad8249175	343	PANTHER	PTHR11461		6	343	1.5e-91	T	04-10-2018	IPR000215	Serpin family	GO:0005615
pitu_v1_002142.p1	3b4ad5956b31dccfe7db27caf7352509	612	SignalP_GRAM_NEGATIVE	SignalP-noTM		1	17	-	T	04-10-2018
pitu_v1_002142.p1	3b4ad5956b31dccfe7db27caf7352509	612	ProSitePatterns	PS00623	GMC oxidoreductases signature 1.	127	150	-	T	04-10-2018	IPR000172	Glucose-methanol-choline oxidoreductase, N-terminal	GO:0016614|GO:0050660|GO:0055114	Reactome: R-HSA-6798163
pitu_v1_002142.p1	3b4ad5956b31dccfe7db27caf7352509	612	SUPERFAMILY	SSF54373		383	545	2.26e-35	T	04-10-2018
pitu_v1_002142.p1	3b4ad5956b31dccfe7db27caf7352509	612	Gene3D	G3DSA:4.10.450.10		92	150	2.5e-21	T	04-10-2018
pitu_v1_002142.p1	3b4ad5956b31dccfe7db27caf7352509	612	Phobius	SIGNAL_PEPTIDE	Signal peptide region	1	15	-	T	04-10-2018
pitu_v1_002142.p1	3b4ad5956b31dccfe7db27caf7352509	612	Phobius	SIGNAL_PEPTIDE_N_REGION	N-terminal region of a signal peptide.	1	2	-	T	04-10-2018
pitu_v1_002142.p1	3b4ad5956b31dccfe7db27caf7352509	612	Gene3D	G3DSA:3.30.560.10		151	560	1.9e-93	T	04-10-2018
pitu_v1_002142.p1	3b4ad5956b31dccfe7db27caf7352509	612	SignalP_EUK	SignalP-noTM		1	15	-	T	04-10-2018
pitu_v1_002142.p1	3b4ad5956b31dccfe7db27caf7352509	612	Phobius	SIGNAL_PEPTIDE_C_REGION	C-terminal region of a signal peptide.	11	15	-	T	04-10-2018
pitu_v1_002142.p1	3b4ad5956b31dccfe7db27caf7352509	612	Phobius	NON_CYTOPLASMIC_DOMAIN	Region of a membrane-bound protein predicted to be outside the membrane, in the extracellular region.	16	612	-	T	04-10-2018
pitu_v1_002142.p1	3b4ad5956b31dccfe7db27caf7352509	612	Pfam	PF05199	GMC oxidoreductase	453	597	1.6e-39	T	04-10-2018	IPR007867	Glucose-methanol-choline oxidoreductase, C-terminal	GO:0016614|GO:0055114	Reactome: R-HSA-6798163
pitu_v1_002142.p1	3b4ad5956b31dccfe7db27caf7352509	612	PIRSF	PIRSF000137		32	612	1.4e-154	T	04-10-2018	IPR012132	Glucose-methanol-choline oxidoreductase	GO:0016614|GO:0050660|GO:0055114	Reactome: R-HSA-6798163
pitu_v1_002142.p1	3b4ad5956b31dccfe7db27caf7352509	612	Phobius	SIGNAL_PEPTIDE_H_REGION	Hydrophobic region of a signal peptide.	3	10	-	T	04-10-2018
pitu_v1_002142.p1	3b4ad5956b31dccfe7db27caf7352509	612	Pfam	PF00732	GMC oxidoreductase	48	342	6.7e-75	T	04-10-2018	IPR000172	Glucose-methanol-choline oxidoreductase, N-terminal	GO:0016614|GO:0050660|GO:0055114	Reactome: R-HSA-6798163
pitu_v1_002142.p1	3b4ad5956b31dccfe7db27caf7352509	612	PANTHER	PTHR11552:SF95		40	607	2.8e-208	T	04-10-2018
pitu_v1_002142.p1	3b4ad5956b31dccfe7db27caf7352509	612	Gene3D	G3DSA:3.50.50.60		16	91	0.0038	T	04-10-2018	IPR036188	FAD/NAD(P)-binding domain superfamily
pitu_v1_002142.p1	3b4ad5956b31dccfe7db27caf7352509	612	SUPERFAMILY	SSF51905		544	606	4.26e-87	T	04-10-2018	IPR036188	FAD/NAD(P)-binding domain superfamily
pitu_v1_002142.p1	3b4ad5956b31dccfe7db27caf7352509	612	SUPERFAMILY	SSF51905		45	335	4.26e-87	T	04-10-2018	IPR036188	FAD/NAD(P)-binding domain superfamily
pitu_v1_002142.p1	3b4ad5956b31dccfe7db27caf7352509	612	PANTHER	PTHR11552		40	607	2.8e-208	T	04-10-2018
pitu_v1_002145.p1	53e9dedc6a27be54f2587e1ad6e658a6	78	Pfam	PF00025	ADP-ribosylation factor family	1	72	2e-24	T	04-10-2018	IPR006689	Small GTPase superfamily, ARF/SAR type	GO:0005525
pitu_v1_002145.p1	53e9dedc6a27be54f2587e1ad6e658a6	78	PANTHER	PTHR11711		1	76	3.5e-48	T	04-10-2018
pitu_v1_002145.p1	53e9dedc6a27be54f2587e1ad6e658a6	78	Gene3D	G3DSA:3.40.50.300		1	78	1.5e-16	T	04-10-2018
pitu_v1_002145.p1	53e9dedc6a27be54f2587e1ad6e658a6	78	SUPERFAMILY	SSF52540		2	76	5.09e-17	T	04-10-2018	IPR027417	P-loop containing nucleoside triphosphate hydrolase
pitu_v1_002145.p1	53e9dedc6a27be54f2587e1ad6e658a6	78	PANTHER	PTHR11711:SF294		1	76	3.5e-48	T	04-10-2018
pitu_v1_002145.p1	53e9dedc6a27be54f2587e1ad6e658a6	78	SMART	SM00177		1	77	4.2e-09	T	04-10-2018
pitu_v1_002157.p1	1c0891e2b859895d0fa2bab31376b685	232	SignalP_EUK	SignalP-noTM		1	18	-	T	04-10-2018
pitu_v1_002157.p1	1c0891e2b859895d0fa2bab31376b685	232	SUPERFAMILY	SSF50494		18	229	2.43e-53	T	04-10-2018	IPR009003	Peptidase S1, PA clan
pitu_v1_002157.p1	1c0891e2b859895d0fa2bab31376b685	232	ProSitePatterns	PS00135	Serine proteases, trypsin family, serine active site.	206	217	-	T	04-10-2018	IPR033116	Serine proteases, trypsin family, serine active site
pitu_v1_002157.p1	1c0891e2b859895d0fa2bab31376b685	232	Phobius	SIGNAL_PEPTIDE	Signal peptide region	1	22	-	T	04-10-2018
pitu_v1_002157.p1	1c0891e2b859895d0fa2bab31376b685	232	ProSitePatterns	PS00134	Serine proteases, trypsin family, histidine active site.	64	69	-	T	04-10-2018	IPR018114	Serine proteases, trypsin family, histidine active site	GO:0004252|GO:0006508
pitu_v1_002157.p1	1c0891e2b859895d0fa2bab31376b685	232	Phobius	SIGNAL_PEPTIDE_C_REGION	C-terminal region of a signal peptide.	18	22	-	T	04-10-2018
pitu_v1_002157.p1	1c0891e2b859895d0fa2bab31376b685	232	PRINTS	PR00722	Chymotrypsin serine protease family (S1) signature	205	217	2.5e-11	T	04-10-2018	IPR001314	Peptidase S1A, chymotrypsin family	GO:0004252|GO:0006508
pitu_v1_002157.p1	1c0891e2b859895d0fa2bab31376b685	232	PRINTS	PR00722	Chymotrypsin serine protease family (S1) signature	54	69	2.5e-11	T	04-10-2018	IPR001314	Peptidase S1A, chymotrypsin family	GO:0004252|GO:0006508
pitu_v1_002157.p1	1c0891e2b859895d0fa2bab31376b685	232	PRINTS	PR00722	Chymotrypsin serine protease family (S1) signature	115	129	2.5e-11	T	04-10-2018	IPR001314	Peptidase S1A, chymotrypsin family	GO:0004252|GO:0006508
pitu_v1_002157.p1	1c0891e2b859895d0fa2bab31376b685	232	PANTHER	PTHR24276		22	229	4.1e-48	T	04-10-2018
pitu_v1_002157.p1	1c0891e2b859895d0fa2bab31376b685	232	CDD	cd00190	Tryp_SPc	29	228	8.68166e-50	T	04-10-2018	IPR001254	Serine proteases, trypsin domain	GO:0004252|GO:0006508
pitu_v1_002157.p1	1c0891e2b859895d0fa2bab31376b685	232	Gene3D	G3DSA:2.40.10.10		28	58	6.6e-15	T	04-10-2018
pitu_v1_002157.p1	1c0891e2b859895d0fa2bab31376b685	232	SMART	SM00020		27	231	5.1e-36	T	04-10-2018	IPR001254	Serine proteases, trypsin domain	GO:0004252|GO:0006508
pitu_v1_002157.p1	1c0891e2b859895d0fa2bab31376b685	232	Pfam	PF00089	Trypsin	29	230	3.3e-40	T	04-10-2018	IPR001254	Serine proteases, trypsin domain	GO:0004252|GO:0006508
pitu_v1_002157.p1	1c0891e2b859895d0fa2bab31376b685	232	Phobius	SIGNAL_PEPTIDE_N_REGION	N-terminal region of a signal peptide.	1	5	-	T	04-10-2018
pitu_v1_002157.p1	1c0891e2b859895d0fa2bab31376b685	232	Phobius	NON_CYTOPLASMIC_DOMAIN	Region of a membrane-bound protein predicted to be outside the membrane, in the extracellular region.	23	232	-	T	04-10-2018
pitu_v1_002157.p1	1c0891e2b859895d0fa2bab31376b685	232	Gene3D	G3DSA:2.40.10.10		59	132	2.1e-20	T	04-10-2018
pitu_v1_002157.p1	1c0891e2b859895d0fa2bab31376b685	232	Gene3D	G3DSA:2.40.10.10		133	232	5.9e-18	T	04-10-2018
pitu_v1_002157.p1	1c0891e2b859895d0fa2bab31376b685	232	SignalP_GRAM_POSITIVE	SignalP-TM		1	30	-	T	04-10-2018
pitu_v1_002157.p1	1c0891e2b859895d0fa2bab31376b685	232	Phobius	SIGNAL_PEPTIDE_H_REGION	Hydrophobic region of a signal peptide.	6	17	-	T	04-10-2018
pitu_v1_002157.p1	1c0891e2b859895d0fa2bab31376b685	232	PANTHER	PTHR24276:SF70		22	229	4.1e-48	T	04-10-2018
pitu_v1_002157.p1	1c0891e2b859895d0fa2bab31376b685	232	ProSiteProfiles	PS50240	Serine proteases, trypsin domain profile.	28	232	21.969	T	04-10-2018	IPR001254	Serine proteases, trypsin domain	GO:0004252|GO:0006508
pitu_v1_002163.p1	1c0891e2b859895d0fa2bab31376b685	232	SignalP_EUK	SignalP-noTM		1	18	-	T	04-10-2018
pitu_v1_002163.p1	1c0891e2b859895d0fa2bab31376b685	232	SUPERFAMILY	SSF50494		18	229	2.43e-53	T	04-10-2018	IPR009003	Peptidase S1, PA clan
pitu_v1_002163.p1	1c0891e2b859895d0fa2bab31376b685	232	ProSitePatterns	PS00135	Serine proteases, trypsin family, serine active site.	206	217	-	T	04-10-2018	IPR033116	Serine proteases, trypsin family, serine active site
pitu_v1_002163.p1	1c0891e2b859895d0fa2bab31376b685	232	Phobius	SIGNAL_PEPTIDE	Signal peptide region	1	22	-	T	04-10-2018
pitu_v1_002163.p1	1c0891e2b859895d0fa2bab31376b685	232	ProSitePatterns	PS00134	Serine proteases, trypsin family, histidine active site.	64	69	-	T	04-10-2018	IPR018114	Serine proteases, trypsin family, histidine active site	GO:0004252|GO:0006508
pitu_v1_002163.p1	1c0891e2b859895d0fa2bab31376b685	232	Phobius	SIGNAL_PEPTIDE_C_REGION	C-terminal region of a signal peptide.	18	22	-	T	04-10-2018
pitu_v1_002163.p1	1c0891e2b859895d0fa2bab31376b685	232	PRINTS	PR00722	Chymotrypsin serine protease family (S1) signature	205	217	2.5e-11	T	04-10-2018	IPR001314	Peptidase S1A, chymotrypsin family	GO:0004252|GO:0006508
pitu_v1_002163.p1	1c0891e2b859895d0fa2bab31376b685	232	PRINTS	PR00722	Chymotrypsin serine protease family (S1) signature	54	69	2.5e-11	T	04-10-2018	IPR001314	Peptidase S1A, chymotrypsin family	GO:0004252|GO:0006508
pitu_v1_002163.p1	1c0891e2b859895d0fa2bab31376b685	232	PRINTS	PR00722	Chymotrypsin serine protease family (S1) signature	115	129	2.5e-11	T	04-10-2018	IPR001314	Peptidase S1A, chymotrypsin family	GO:0004252|GO:0006508
pitu_v1_002163.p1	1c0891e2b859895d0fa2bab31376b685	232	PANTHER	PTHR24276		22	229	4.1e-48	T	04-10-2018
pitu_v1_002163.p1	1c0891e2b859895d0fa2bab31376b685	232	CDD	cd00190	Tryp_SPc	29	228	8.68166e-50	T	04-10-2018	IPR001254	Serine proteases, trypsin domain	GO:0004252|GO:0006508
pitu_v1_002163.p1	1c0891e2b859895d0fa2bab31376b685	232	Gene3D	G3DSA:2.40.10.10		28	58	6.6e-15	T	04-10-2018
pitu_v1_002163.p1	1c0891e2b859895d0fa2bab31376b685	232	SMART	SM00020		27	231	5.1e-36	T	04-10-2018	IPR001254	Serine proteases, trypsin domain	GO:0004252|GO:0006508
pitu_v1_002163.p1	1c0891e2b859895d0fa2bab31376b685	232	Pfam	PF00089	Trypsin	29	230	3.3e-40	T	04-10-2018	IPR001254	Serine proteases, trypsin domain	GO:0004252|GO:0006508
pitu_v1_002163.p1	1c0891e2b859895d0fa2bab31376b685	232	Phobius	SIGNAL_PEPTIDE_N_REGION	N-terminal region of a signal peptide.	1	5	-	T	04-10-2018
pitu_v1_002163.p1	1c0891e2b859895d0fa2bab31376b685	232	Phobius	NON_CYTOPLASMIC_DOMAIN	Region of a membrane-bound protein predicted to be outside the membrane, in the extracellular region.	23	232	-	T	04-10-2018
pitu_v1_002163.p1	1c0891e2b859895d0fa2bab31376b685	232	Gene3D	G3DSA:2.40.10.10		59	132	2.1e-20	T	04-10-2018
pitu_v1_002163.p1	1c0891e2b859895d0fa2bab31376b685	232	Gene3D	G3DSA:2.40.10.10		133	232	5.9e-18	T	04-10-2018
pitu_v1_002163.p1	1c0891e2b859895d0fa2bab31376b685	232	SignalP_GRAM_POSITIVE	SignalP-TM		1	30	-	T	04-10-2018
pitu_v1_002163.p1	1c0891e2b859895d0fa2bab31376b685	232	Phobius	SIGNAL_PEPTIDE_H_REGION	Hydrophobic region of a signal peptide.	6	17	-	T	04-10-2018
pitu_v1_002163.p1	1c0891e2b859895d0fa2bab31376b685	232	PANTHER	PTHR24276:SF70		22	229	4.1e-48	T	04-10-2018
pitu_v1_002163.p1	1c0891e2b859895d0fa2bab31376b685	232	ProSiteProfiles	PS50240	Serine proteases, trypsin domain profile.	28	232	21.969	T	04-10-2018	IPR001254	Serine proteases, trypsin domain	GO:0004252|GO:0006508
pitu_v1_002208.p2	da5724e99a568c63ebc493803024e8a3	72	Phobius	NON_CYTOPLASMIC_DOMAIN	Region of a membrane-bound protein predicted to be outside the membrane, in the extracellular region.	1	50	-	T	04-10-2018
pitu_v1_002208.p2	da5724e99a568c63ebc493803024e8a3	72	Phobius	TRANSMEMBRANE	Region of a membrane-bound protein predicted to be embedded in the membrane.	51	71	-	T	04-10-2018
pitu_v1_002208.p2	da5724e99a568c63ebc493803024e8a3	72	Phobius	CYTOPLASMIC_DOMAIN	Region of a membrane-bound protein predicted to be outside the membrane, in the cytoplasm.	72	72	-	T	04-10-2018
pitu_v1_002210.p2	ef57724f9f811700bc2043dd4dd7fd68	121	SUPERFAMILY	SSF57283		24	58	1.7e-08	T	04-10-2018	IPR036201	Pacifastin domain superfamily	GO:0030414	Reactome: R-HSA-5083635|Reactome: R-HSA-5173214
pitu_v1_002210.p2	ef57724f9f811700bc2043dd4dd7fd68	121	SignalP_GRAM_POSITIVE	SignalP-TM		1	19	-	T	04-10-2018
pitu_v1_002210.p2	ef57724f9f811700bc2043dd4dd7fd68	121	ProSiteProfiles	PS51446	Pacifastin domain profile.	23	60	9.316	T	04-10-2018	IPR008037	Pacifastin domain	GO:0030414
pitu_v1_002210.p2	ef57724f9f811700bc2043dd4dd7fd68	121	SUPERFAMILY	SSF57283		87	120	7.33e-07	T	04-10-2018	IPR036201	Pacifastin domain superfamily	GO:0030414	Reactome: R-HSA-5083635|Reactome: R-HSA-5173214
pitu_v1_002210.p2	ef57724f9f811700bc2043dd4dd7fd68	121	Phobius	SIGNAL_PEPTIDE_H_REGION	Hydrophobic region of a signal peptide.	3	11	-	T	04-10-2018
pitu_v1_002210.p2	ef57724f9f811700bc2043dd4dd7fd68	121	Phobius	SIGNAL_PEPTIDE_N_REGION	N-terminal region of a signal peptide.	1	2	-	T	04-10-2018
pitu_v1_002210.p2	ef57724f9f811700bc2043dd4dd7fd68	121	SignalP_EUK	SignalP-noTM		1	19	-	T	04-10-2018
pitu_v1_002210.p2	ef57724f9f811700bc2043dd4dd7fd68	121	Pfam	PF05375	Pacifastin inhibitor (LCMII)	25	66	1.2e-13	T	04-10-2018	IPR008037	Pacifastin domain	GO:0030414
pitu_v1_002210.p2	ef57724f9f811700bc2043dd4dd7fd68	121	Pfam	PF05375	Pacifastin inhibitor (LCMII)	88	120	4.3e-08	T	04-10-2018	IPR008037	Pacifastin domain	GO:0030414
pitu_v1_002210.p2	ef57724f9f811700bc2043dd4dd7fd68	121	Phobius	NON_CYTOPLASMIC_DOMAIN	Region of a membrane-bound protein predicted to be outside the membrane, in the extracellular region.	17	121	-	T	04-10-2018
pitu_v1_002210.p2	ef57724f9f811700bc2043dd4dd7fd68	121	SignalP_GRAM_NEGATIVE	SignalP-noTM		1	16	-	T	04-10-2018
pitu_v1_002210.p2	ef57724f9f811700bc2043dd4dd7fd68	121	ProSiteProfiles	PS51446	Pacifastin domain profile.	86	121	8.898	T	04-10-2018	IPR008037	Pacifastin domain	GO:0030414
pitu_v1_002210.p2	ef57724f9f811700bc2043dd4dd7fd68	121	Phobius	SIGNAL_PEPTIDE	Signal peptide region	1	16	-	T	04-10-2018
pitu_v1_002210.p2	ef57724f9f811700bc2043dd4dd7fd68	121	Phobius	SIGNAL_PEPTIDE_C_REGION	C-terminal region of a signal peptide.	12	16	-	T	04-10-2018
pitu_v1_002218.p1	1c0891e2b859895d0fa2bab31376b685	232	SignalP_EUK	SignalP-noTM		1	18	-	T	04-10-2018
pitu_v1_002218.p1	1c0891e2b859895d0fa2bab31376b685	232	SUPERFAMILY	SSF50494		18	229	2.43e-53	T	04-10-2018	IPR009003	Peptidase S1, PA clan
pitu_v1_002218.p1	1c0891e2b859895d0fa2bab31376b685	232	ProSitePatterns	PS00135	Serine proteases, trypsin family, serine active site.	206	217	-	T	04-10-2018	IPR033116	Serine proteases, trypsin family, serine active site
pitu_v1_002218.p1	1c0891e2b859895d0fa2bab31376b685	232	Phobius	SIGNAL_PEPTIDE	Signal peptide region	1	22	-	T	04-10-2018
pitu_v1_002218.p1	1c0891e2b859895d0fa2bab31376b685	232	ProSitePatterns	PS00134	Serine proteases, trypsin family, histidine active site.	64	69	-	T	04-10-2018	IPR018114	Serine proteases, trypsin family, histidine active site	GO:0004252|GO:0006508
pitu_v1_002218.p1	1c0891e2b859895d0fa2bab31376b685	232	Phobius	SIGNAL_PEPTIDE_C_REGION	C-terminal region of a signal peptide.	18	22	-	T	04-10-2018
pitu_v1_002218.p1	1c0891e2b859895d0fa2bab31376b685	232	PRINTS	PR00722	Chymotrypsin serine protease family (S1) signature	205	217	2.5e-11	T	04-10-2018	IPR001314	Peptidase S1A, chymotrypsin family	GO:0004252|GO:0006508
pitu_v1_002218.p1	1c0891e2b859895d0fa2bab31376b685	232	PRINTS	PR00722	Chymotrypsin serine protease family (S1) signature	54	69	2.5e-11	T	04-10-2018	IPR001314	Peptidase S1A, chymotrypsin family	GO:0004252|GO:0006508
pitu_v1_002218.p1	1c0891e2b859895d0fa2bab31376b685	232	PRINTS	PR00722	Chymotrypsin serine protease family (S1) signature	115	129	2.5e-11	T	04-10-2018	IPR001314	Peptidase S1A, chymotrypsin family	GO:0004252|GO:0006508
pitu_v1_002218.p1	1c0891e2b859895d0fa2bab31376b685	232	PANTHER	PTHR24276		22	229	4.1e-48	T	04-10-2018
pitu_v1_002218.p1	1c0891e2b859895d0fa2bab31376b685	232	CDD	cd00190	Tryp_SPc	29	228	8.68166e-50	T	04-10-2018	IPR001254	Serine proteases, trypsin domain	GO:0004252|GO:0006508
pitu_v1_002218.p1	1c0891e2b859895d0fa2bab31376b685	232	Gene3D	G3DSA:2.40.10.10		28	58	6.6e-15	T	04-10-2018
pitu_v1_002218.p1	1c0891e2b859895d0fa2bab31376b685	232	SMART	SM00020		27	231	5.1e-36	T	04-10-2018	IPR001254	Serine proteases, trypsin domain	GO:0004252|GO:0006508
pitu_v1_002218.p1	1c0891e2b859895d0fa2bab31376b685	232	Pfam	PF00089	Trypsin	29	230	3.3e-40	T	04-10-2018	IPR001254	Serine proteases, trypsin domain	GO:0004252|GO:0006508
pitu_v1_002218.p1	1c0891e2b859895d0fa2bab31376b685	232	Phobius	SIGNAL_PEPTIDE_N_REGION	N-terminal region of a signal peptide.	1	5	-	T	04-10-2018
pitu_v1_002218.p1	1c0891e2b859895d0fa2bab31376b685	232	Phobius	NON_CYTOPLASMIC_DOMAIN	Region of a membrane-bound protein predicted to be outside the membrane, in the extracellular region.	23	232	-	T	04-10-2018
pitu_v1_002218.p1	1c0891e2b859895d0fa2bab31376b685	232	Gene3D	G3DSA:2.40.10.10		59	132	2.1e-20	T	04-10-2018
pitu_v1_002218.p1	1c0891e2b859895d0fa2bab31376b685	232	Gene3D	G3DSA:2.40.10.10		133	232	5.9e-18	T	04-10-2018
pitu_v1_002218.p1	1c0891e2b859895d0fa2bab31376b685	232	SignalP_GRAM_POSITIVE	SignalP-TM		1	30	-	T	04-10-2018
pitu_v1_002218.p1	1c0891e2b859895d0fa2bab31376b685	232	Phobius	SIGNAL_PEPTIDE_H_REGION	Hydrophobic region of a signal peptide.	6	17	-	T	04-10-2018
pitu_v1_002218.p1	1c0891e2b859895d0fa2bab31376b685	232	PANTHER	PTHR24276:SF70		22	229	4.1e-48	T	04-10-2018
pitu_v1_002218.p1	1c0891e2b859895d0fa2bab31376b685	232	ProSiteProfiles	PS50240	Serine proteases, trypsin domain profile.	28	232	21.969	T	04-10-2018	IPR001254	Serine proteases, trypsin domain	GO:0004252|GO:0006508
pitu_v1_002219.p1	1c0891e2b859895d0fa2bab31376b685	232	SignalP_EUK	SignalP-noTM		1	18	-	T	04-10-2018
pitu_v1_002219.p1	1c0891e2b859895d0fa2bab31376b685	232	SUPERFAMILY	SSF50494		18	229	2.43e-53	T	04-10-2018	IPR009003	Peptidase S1, PA clan
pitu_v1_002219.p1	1c0891e2b859895d0fa2bab31376b685	232	ProSitePatterns	PS00135	Serine proteases, trypsin family, serine active site.	206	217	-	T	04-10-2018	IPR033116	Serine proteases, trypsin family, serine active site
pitu_v1_002219.p1	1c0891e2b859895d0fa2bab31376b685	232	Phobius	SIGNAL_PEPTIDE	Signal peptide region	1	22	-	T	04-10-2018
pitu_v1_002219.p1	1c0891e2b859895d0fa2bab31376b685	232	ProSitePatterns	PS00134	Serine proteases, trypsin family, histidine active site.	64	69	-	T	04-10-2018	IPR018114	Serine proteases, trypsin family, histidine active site	GO:0004252|GO:0006508
pitu_v1_002219.p1	1c0891e2b859895d0fa2bab31376b685	232	Phobius	SIGNAL_PEPTIDE_C_REGION	C-terminal region of a signal peptide.	18	22	-	T	04-10-2018
pitu_v1_002219.p1	1c0891e2b859895d0fa2bab31376b685	232	PRINTS	PR00722	Chymotrypsin serine protease family (S1) signature	205	217	2.5e-11	T	04-10-2018	IPR001314	Peptidase S1A, chymotrypsin family	GO:0004252|GO:0006508
pitu_v1_002219.p1	1c0891e2b859895d0fa2bab31376b685	232	PRINTS	PR00722	Chymotrypsin serine protease family (S1) signature	54	69	2.5e-11	T	04-10-2018	IPR001314	Peptidase S1A, chymotrypsin family	GO:0004252|GO:0006508
pitu_v1_002219.p1	1c0891e2b859895d0fa2bab31376b685	232	PRINTS	PR00722	Chymotrypsin serine protease family (S1) signature	115	129	2.5e-11	T	04-10-2018	IPR001314	Peptidase S1A, chymotrypsin family	GO:0004252|GO:0006508
pitu_v1_002219.p1	1c0891e2b859895d0fa2bab31376b685	232	PANTHER	PTHR24276		22	229	4.1e-48	T	04-10-2018
pitu_v1_002219.p1	1c0891e2b859895d0fa2bab31376b685	232	CDD	cd00190	Tryp_SPc	29	228	8.68166e-50	T	04-10-2018	IPR001254	Serine proteases, trypsin domain	GO:0004252|GO:0006508
pitu_v1_002219.p1	1c0891e2b859895d0fa2bab31376b685	232	Gene3D	G3DSA:2.40.10.10		28	58	6.6e-15	T	04-10-2018
pitu_v1_002219.p1	1c0891e2b859895d0fa2bab31376b685	232	SMART	SM00020		27	231	5.1e-36	T	04-10-2018	IPR001254	Serine proteases, trypsin domain	GO:0004252|GO:0006508
pitu_v1_002219.p1	1c0891e2b859895d0fa2bab31376b685	232	Pfam	PF00089	Trypsin	29	230	3.3e-40	T	04-10-2018	IPR001254	Serine proteases, trypsin domain	GO:0004252|GO:0006508
pitu_v1_002219.p1	1c0891e2b859895d0fa2bab31376b685	232	Phobius	SIGNAL_PEPTIDE_N_REGION	N-terminal region of a signal peptide.	1	5	-	T	04-10-2018
pitu_v1_002219.p1	1c0891e2b859895d0fa2bab31376b685	232	Phobius	NON_CYTOPLASMIC_DOMAIN	Region of a membrane-bound protein predicted to be outside the membrane, in the extracellular region.	23	232	-	T	04-10-2018
pitu_v1_002219.p1	1c0891e2b859895d0fa2bab31376b685	232	Gene3D	G3DSA:2.40.10.10		59	132	2.1e-20	T	04-10-2018
pitu_v1_002219.p1	1c0891e2b859895d0fa2bab31376b685	232	Gene3D	G3DSA:2.40.10.10		133	232	5.9e-18	T	04-10-2018
pitu_v1_002219.p1	1c0891e2b859895d0fa2bab31376b685	232	SignalP_GRAM_POSITIVE	SignalP-TM		1	30	-	T	04-10-2018
pitu_v1_002219.p1	1c0891e2b859895d0fa2bab31376b685	232	Phobius	SIGNAL_PEPTIDE_H_REGION	Hydrophobic region of a signal peptide.	6	17	-	T	04-10-2018
pitu_v1_002219.p1	1c0891e2b859895d0fa2bab31376b685	232	PANTHER	PTHR24276:SF70		22	229	4.1e-48	T	04-10-2018
pitu_v1_002219.p1	1c0891e2b859895d0fa2bab31376b685	232	ProSiteProfiles	PS50240	Serine proteases, trypsin domain profile.	28	232	21.969	T	04-10-2018	IPR001254	Serine proteases, trypsin domain	GO:0004252|GO:0006508
pitu_v1_002251.p2	ba26914ecb3f9aec9493a62f925148b5	49	Gene3D	G3DSA:2.40.10.10		1	49	5.5e-12	T	04-10-2018
pitu_v1_002251.p2	ba26914ecb3f9aec9493a62f925148b5	49	Pfam	PF00089	Trypsin	1	43	9.8e-11	T	04-10-2018	IPR001254	Serine proteases, trypsin domain	GO:0004252|GO:0006508
pitu_v1_002251.p2	ba26914ecb3f9aec9493a62f925148b5	49	SUPERFAMILY	SSF50494		1	44	5.19e-14	T	04-10-2018	IPR009003	Peptidase S1, PA clan
pitu_v1_002265.p1	b1e779c035a3bd8eebe685d12e9bca0a	112	MobiDBLite	mobidb-lite	consensus disorder prediction	22	68	-	T	04-10-2018
pitu_v1_002265.p1	b1e779c035a3bd8eebe685d12e9bca0a	112	SignalP_GRAM_NEGATIVE	SignalP-noTM		1	22	-	T	04-10-2018
pitu_v1_002265.p1	b1e779c035a3bd8eebe685d12e9bca0a	112	SignalP_EUK	SignalP-noTM		1	22	-	T	04-10-2018
pitu_v1_002265.p1	b1e779c035a3bd8eebe685d12e9bca0a	112	Phobius	SIGNAL_PEPTIDE_N_REGION	N-terminal region of a signal peptide.	1	3	-	T	04-10-2018
pitu_v1_002265.p1	b1e779c035a3bd8eebe685d12e9bca0a	112	Phobius	SIGNAL_PEPTIDE	Signal peptide region	1	22	-	T	04-10-2018
pitu_v1_002265.p1	b1e779c035a3bd8eebe685d12e9bca0a	112	MobiDBLite	mobidb-lite	consensus disorder prediction	91	112	-	T	04-10-2018
pitu_v1_002265.p1	b1e779c035a3bd8eebe685d12e9bca0a	112	SignalP_GRAM_POSITIVE	SignalP-TM		1	22	-	T	04-10-2018
pitu_v1_002265.p1	b1e779c035a3bd8eebe685d12e9bca0a	112	Phobius	SIGNAL_PEPTIDE_H_REGION	Hydrophobic region of a signal peptide.	4	15	-	T	04-10-2018
pitu_v1_002265.p1	b1e779c035a3bd8eebe685d12e9bca0a	112	Phobius	SIGNAL_PEPTIDE_C_REGION	C-terminal region of a signal peptide.	16	22	-	T	04-10-2018
pitu_v1_002265.p1	b1e779c035a3bd8eebe685d12e9bca0a	112	Phobius	NON_CYTOPLASMIC_DOMAIN	Region of a membrane-bound protein predicted to be outside the membrane, in the extracellular region.	23	112	-	T	04-10-2018
pitu_v1_006296.p1	c23fdd20512db30e4384c66c56d9f966	716	SUPERFAMILY	SSF53850		29	387	2.92e-78	T	04-10-2018
pitu_v1_006296.p1	c23fdd20512db30e4384c66c56d9f966	716	Gene3D	G3DSA:3.40.190.10		122	305	1.8e-41	T	04-10-2018
pitu_v1_006296.p1	c23fdd20512db30e4384c66c56d9f966	716	Phobius	NON_CYTOPLASMIC_DOMAIN	Region of a membrane-bound protein predicted to be outside the membrane, in the extracellular region.	22	716	-	T	04-10-2018
pitu_v1_006296.p1	c23fdd20512db30e4384c66c56d9f966	716	Phobius	SIGNAL_PEPTIDE_C_REGION	C-terminal region of a signal peptide.	17	21	-	T	04-10-2018
pitu_v1_006296.p1	c23fdd20512db30e4384c66c56d9f966	716	Phobius	SIGNAL_PEPTIDE	Signal peptide region	1	21	-	T	04-10-2018
pitu_v1_006296.p1	c23fdd20512db30e4384c66c56d9f966	716	PIRSF	PIRSF002549		3	715	9.4e-213	T	04-10-2018	IPR016357	Transferrin	GO:0005615
pitu_v1_006296.p1	c23fdd20512db30e4384c66c56d9f966	716	CDD	cd13529	PBP2_transferrin	34	309	1.58775e-47	T	04-10-2018
pitu_v1_006296.p1	c23fdd20512db30e4384c66c56d9f966	716	PANTHER	PTHR11485		470	591	1.6e-152	T	04-10-2018
pitu_v1_006296.p1	c23fdd20512db30e4384c66c56d9f966	716	PANTHER	PTHR11485		525	701	1.6e-152	T	04-10-2018
pitu_v1_006296.p1	c23fdd20512db30e4384c66c56d9f966	716	PANTHER	PTHR11485		19	459	1.6e-152	T	04-10-2018
pitu_v1_006296.p1	c23fdd20512db30e4384c66c56d9f966	716	SignalP_EUK	SignalP-noTM		1	21	-	T	04-10-2018
pitu_v1_006296.p1	c23fdd20512db30e4384c66c56d9f966	716	CDD	cd13529	PBP2_transferrin	382	701	3.09915e-73	T	04-10-2018
pitu_v1_006296.p1	c23fdd20512db30e4384c66c56d9f966	716	Phobius	SIGNAL_PEPTIDE_N_REGION	N-terminal region of a signal peptide.	1	4	-	T	04-10-2018
pitu_v1_006296.p1	c23fdd20512db30e4384c66c56d9f966	716	PRINTS	PR00422	Transferrin signature	612	626	4e-20	T	04-10-2018	IPR001156	Transferrin-like domain
pitu_v1_006296.p1	c23fdd20512db30e4384c66c56d9f966	716	PRINTS	PR00422	Transferrin signature	569	590	4e-20	T	04-10-2018	IPR001156	Transferrin-like domain
pitu_v1_006296.p1	c23fdd20512db30e4384c66c56d9f966	716	PRINTS	PR00422	Transferrin signature	413	431	4e-20	T	04-10-2018	IPR001156	Transferrin-like domain
pitu_v1_006296.p1	c23fdd20512db30e4384c66c56d9f966	716	PRINTS	PR00422	Transferrin signature	486	509	4e-20	T	04-10-2018	IPR001156	Transferrin-like domain
pitu_v1_006296.p1	c23fdd20512db30e4384c66c56d9f966	716	PRINTS	PR00422	Transferrin signature	628	646	4e-20	T	04-10-2018	IPR001156	Transferrin-like domain
pitu_v1_006296.p1	c23fdd20512db30e4384c66c56d9f966	716	PRINTS	PR00422	Transferrin signature	682	700	4e-20	T	04-10-2018	IPR001156	Transferrin-like domain
pitu_v1_006296.p1	c23fdd20512db30e4384c66c56d9f966	716	PRINTS	PR00422	Transferrin signature	431	445	4e-20	T	04-10-2018	IPR001156	Transferrin-like domain
pitu_v1_006296.p1	c23fdd20512db30e4384c66c56d9f966	716	Gene3D	G3DSA:3.40.190.10		29	121	0.0086	T	04-10-2018
pitu_v1_006296.p1	c23fdd20512db30e4384c66c56d9f966	716	Gene3D	G3DSA:3.40.190.10		536	714	2.7e-30	T	04-10-2018
pitu_v1_006296.p1	c23fdd20512db30e4384c66c56d9f966	716	SUPERFAMILY	SSF53850		381	702	1.59e-72	T	04-10-2018
pitu_v1_006296.p1	c23fdd20512db30e4384c66c56d9f966	716	PANTHER	PTHR11485:SF30		470	591	1.6e-152	T	04-10-2018
pitu_v1_006296.p1	c23fdd20512db30e4384c66c56d9f966	716	PANTHER	PTHR11485:SF30		525	701	1.6e-152	T	04-10-2018
pitu_v1_006296.p1	c23fdd20512db30e4384c66c56d9f966	716	PANTHER	PTHR11485:SF30		19	459	1.6e-152	T	04-10-2018
pitu_v1_006296.p1	c23fdd20512db30e4384c66c56d9f966	716	ProSiteProfiles	PS51408	Transferrin-like domain profile.	382	714	64.086	T	04-10-2018	IPR001156	Transferrin-like domain
pitu_v1_006296.p1	c23fdd20512db30e4384c66c56d9f966	716	Gene3D	G3DSA:3.40.190.10		379	529	2.9e-19	T	04-10-2018
pitu_v1_006296.p1	c23fdd20512db30e4384c66c56d9f966	716	Pfam	PF00405	Transferrin	40	303	5.3e-30	T	04-10-2018	IPR001156	Transferrin-like domain
pitu_v1_006296.p1	c23fdd20512db30e4384c66c56d9f966	716	Pfam	PF00405	Transferrin	383	699	1.9e-49	T	04-10-2018	IPR001156	Transferrin-like domain
pitu_v1_006296.p1	c23fdd20512db30e4384c66c56d9f966	716	Phobius	SIGNAL_PEPTIDE_H_REGION	Hydrophobic region of a signal peptide.	5	16	-	T	04-10-2018
pitu_v1_006296.p1	c23fdd20512db30e4384c66c56d9f966	716	SMART	SM00094		31	381	4.9e-61	T	04-10-2018	IPR001156	Transferrin-like domain
pitu_v1_006296.p1	c23fdd20512db30e4384c66c56d9f966	716	SMART	SM00094		382	715	4.4e-49	T	04-10-2018	IPR001156	Transferrin-like domain
pitu_v1_006296.p1	c23fdd20512db30e4384c66c56d9f966	716	ProSiteProfiles	PS51408	Transferrin-like domain profile.	31	375	84.035	T	04-10-2018	IPR001156	Transferrin-like domain
pitu_v1_006296.p1	c23fdd20512db30e4384c66c56d9f966	716	ProSitePatterns	PS00205	Transferrin-like domain signature 1.	119	128	-	T	04-10-2018	IPR018195	Transferrin family, iron binding site	GO:0005576
pitu_v1_006296.p1	c23fdd20512db30e4384c66c56d9f966	716	ProSitePatterns	PS00206	Transferrin-like domain signature 2.	233	249	-	T	04-10-2018	IPR018195	Transferrin family, iron binding site	GO:0005576
pitu_v1_006330.p1	a7ebac9ec9437cbe6868a38ad064f2e1	552	Pfam	PF00135	Carboxylesterase family	20	532	6.5e-125	T	04-10-2018	IPR002018	Carboxylesterase, type B
pitu_v1_006330.p1	a7ebac9ec9437cbe6868a38ad064f2e1	552	ProSitePatterns	PS00941	Carboxylesterases type-B signature 2.	97	107	-	T	04-10-2018	IPR019819	Carboxylesterase type B, conserved site
pitu_v1_006330.p1	a7ebac9ec9437cbe6868a38ad064f2e1	552	Phobius	SIGNAL_PEPTIDE	Signal peptide region	1	16	-	T	04-10-2018
pitu_v1_006330.p1	a7ebac9ec9437cbe6868a38ad064f2e1	552	PANTHER	PTHR11559:SF345		17	537	1.3e-147	T	04-10-2018
pitu_v1_006330.p1	a7ebac9ec9437cbe6868a38ad064f2e1	552	Phobius	SIGNAL_PEPTIDE_C_REGION	C-terminal region of a signal peptide.	12	16	-	T	04-10-2018
pitu_v1_006330.p1	a7ebac9ec9437cbe6868a38ad064f2e1	552	Coils	Coil		552	552	-	T	04-10-2018
pitu_v1_006330.p1	a7ebac9ec9437cbe6868a38ad064f2e1	552	Gene3D	G3DSA:3.40.50.1820		18	549	1.9e-126	T	04-10-2018	IPR029058	Alpha/Beta hydrolase fold
pitu_v1_006330.p1	a7ebac9ec9437cbe6868a38ad064f2e1	552	ProSitePatterns	PS00122	Carboxylesterases type-B serine active site.	194	209	-	T	04-10-2018	IPR019826	Carboxylesterase type B, active site
pitu_v1_006330.p1	a7ebac9ec9437cbe6868a38ad064f2e1	552	PANTHER	PTHR11559		17	537	1.3e-147	T	04-10-2018
pitu_v1_006330.p1	a7ebac9ec9437cbe6868a38ad064f2e1	552	Phobius	SIGNAL_PEPTIDE_N_REGION	N-terminal region of a signal peptide.	1	2	-	T	04-10-2018
pitu_v1_006330.p1	a7ebac9ec9437cbe6868a38ad064f2e1	552	Phobius	NON_CYTOPLASMIC_DOMAIN	Region of a membrane-bound protein predicted to be outside the membrane, in the extracellular region.	17	552	-	T	04-10-2018
pitu_v1_006330.p1	a7ebac9ec9437cbe6868a38ad064f2e1	552	Phobius	SIGNAL_PEPTIDE_H_REGION	Hydrophobic region of a signal peptide.	3	11	-	T	04-10-2018
pitu_v1_006330.p1	a7ebac9ec9437cbe6868a38ad064f2e1	552	SignalP_EUK	SignalP-noTM		1	16	-	T	04-10-2018
pitu_v1_006330.p1	a7ebac9ec9437cbe6868a38ad064f2e1	552	SUPERFAMILY	SSF53474		20	520	3.47e-124	T	04-10-2018	IPR029058	Alpha/Beta hydrolase fold
pitu_v1_006516.p1	46c229b5588f9b64fe0aeea8ffb3e164	475	MobiDBLite	mobidb-lite	consensus disorder prediction	166	188	-	T	04-10-2018
pitu_v1_006516.p1	46c229b5588f9b64fe0aeea8ffb3e164	475	CDD	cd09804	Dcp1	6	124	3.38671e-64	T	04-10-2018
pitu_v1_006516.p1	46c229b5588f9b64fe0aeea8ffb3e164	475	MobiDBLite	mobidb-lite	consensus disorder prediction	263	375	-	T	04-10-2018
pitu_v1_006516.p1	46c229b5588f9b64fe0aeea8ffb3e164	475	Gene3D	G3DSA:2.30.29.30		1	126	1.5e-41	T	04-10-2018	IPR011993	PH-like domain superfamily
pitu_v1_006516.p1	46c229b5588f9b64fe0aeea8ffb3e164	475	PANTHER	PTHR16290		5	468	1.2e-71	T	04-10-2018	IPR010334	mRNA-decapping enzyme subunit 1	GO:0000290|GO:0008047|GO:0043085	Reactome: R-HSA-430039
pitu_v1_006516.p1	46c229b5588f9b64fe0aeea8ffb3e164	475	SUPERFAMILY	SSF50729		9	125	3.16e-45	T	04-10-2018	IPR011993	PH-like domain superfamily
pitu_v1_006516.p1	46c229b5588f9b64fe0aeea8ffb3e164	475	Pfam	PF16741	mRNA-decapping enzyme C-terminus	438	471	4.2e-11	T	04-10-2018	IPR031953	mRNA-decapping enzyme, C-terminal		Reactome: R-HSA-430039
pitu_v1_006516.p1	46c229b5588f9b64fe0aeea8ffb3e164	475	Pfam	PF06058	Dcp1-like decapping family	8	121	2.1e-41	T	04-10-2018	IPR010334	mRNA-decapping enzyme subunit 1	GO:0000290|GO:0008047|GO:0043085	Reactome: R-HSA-430039
pitu_v1_006521.p1	843f5d8f90edf40934a6cb70ac1dac6f	580	Phobius	NON_CYTOPLASMIC_DOMAIN	Region of a membrane-bound protein predicted to be outside the membrane, in the extracellular region.	22	580	-	T	04-10-2018
pitu_v1_006521.p1	843f5d8f90edf40934a6cb70ac1dac6f	580	Phobius	SIGNAL_PEPTIDE_C_REGION	C-terminal region of a signal peptide.	18	21	-	T	04-10-2018
pitu_v1_006521.p1	843f5d8f90edf40934a6cb70ac1dac6f	580	SignalP_EUK	SignalP-noTM		1	21	-	T	04-10-2018
pitu_v1_006521.p1	843f5d8f90edf40934a6cb70ac1dac6f	580	PANTHER	PTHR10357:SF177		17	570	6.7e-212	T	04-10-2018
pitu_v1_006521.p1	843f5d8f90edf40934a6cb70ac1dac6f	580	Phobius	SIGNAL_PEPTIDE	Signal peptide region	1	21	-	T	04-10-2018
pitu_v1_006521.p1	843f5d8f90edf40934a6cb70ac1dac6f	580	SignalP_GRAM_POSITIVE	SignalP-TM		1	22	-	T	04-10-2018
pitu_v1_006521.p1	843f5d8f90edf40934a6cb70ac1dac6f	580	Phobius	SIGNAL_PEPTIDE_H_REGION	Hydrophobic region of a signal peptide.	6	17	-	T	04-10-2018
pitu_v1_006521.p1	843f5d8f90edf40934a6cb70ac1dac6f	580	Gene3D	G3DSA:3.20.20.80		24	486	1.1e-98	T	04-10-2018
pitu_v1_006521.p1	843f5d8f90edf40934a6cb70ac1dac6f	580	CDD	cd11328	AmyAc_maltase	26	489	0	T	04-10-2018
pitu_v1_006521.p1	843f5d8f90edf40934a6cb70ac1dac6f	580	Phobius	SIGNAL_PEPTIDE_N_REGION	N-terminal region of a signal peptide.	1	5	-	T	04-10-2018
pitu_v1_006521.p1	843f5d8f90edf40934a6cb70ac1dac6f	580	Pfam	PF00128	Alpha amylase, catalytic domain	50	395	3.8e-93	T	04-10-2018	IPR006047	Glycosyl hydrolase, family 13, catalytic domain	GO:0003824|GO:0005975
pitu_v1_006521.p1	843f5d8f90edf40934a6cb70ac1dac6f	580	SMART	SM00642		35	425	1.6e-117	T	04-10-2018	IPR006047	Glycosyl hydrolase, family 13, catalytic domain	GO:0003824|GO:0005975
pitu_v1_006521.p1	843f5d8f90edf40934a6cb70ac1dac6f	580	SignalP_GRAM_NEGATIVE	SignalP-noTM		1	21	-	T	04-10-2018
pitu_v1_006521.p1	843f5d8f90edf40934a6cb70ac1dac6f	580	SUPERFAMILY	SSF51445		26	480	5.49e-119	T	04-10-2018	IPR017853	Glycoside hydrolase superfamily
pitu_v1_006521.p1	843f5d8f90edf40934a6cb70ac1dac6f	580	PANTHER	PTHR10357		17	570	6.7e-212	T	04-10-2018
pitu_v1_006553.p1	0e565b3813472151a4a38f9706538c25	489	Gene3D	G3DSA:3.40.605.10		2	273	3.8e-108	T	04-10-2018	IPR016162	Aldehyde dehydrogenase, N-terminal	GO:0008152|GO:0016491|GO:0055114
pitu_v1_006553.p1	0e565b3813472151a4a38f9706538c25	489	PANTHER	PTHR11699		1	486	3.6e-236	T	04-10-2018
pitu_v1_006553.p1	0e565b3813472151a4a38f9706538c25	489	PANTHER	PTHR11699:SF264		1	486	3.6e-236	T	04-10-2018
pitu_v1_006553.p1	0e565b3813472151a4a38f9706538c25	489	ProSitePatterns	PS00070	Aldehyde dehydrogenases cysteine active site.	285	296	-	T	04-10-2018	IPR016160	Aldehyde dehydrogenase, cysteine active site	GO:0008152|GO:0016491|GO:0055114
pitu_v1_006553.p1	0e565b3813472151a4a38f9706538c25	489	Gene3D	G3DSA:3.40.309.10		274	467	9e-76	T	04-10-2018
pitu_v1_006553.p1	0e565b3813472151a4a38f9706538c25	489	Pfam	PF00171	Aldehyde dehydrogenase family	20	481	7.7e-181	T	04-10-2018	IPR015590	Aldehyde dehydrogenase domain	GO:0008152|GO:0016491|GO:0055114
pitu_v1_006553.p1	0e565b3813472151a4a38f9706538c25	489	ProSitePatterns	PS00687	Aldehyde dehydrogenases glutamic acid active site.	257	264	-	T	04-10-2018	IPR029510	Aldehyde dehydrogenase, glutamic acid active site	GO:0008152|GO:0016491|GO:0055114
pitu_v1_006553.p1	0e565b3813472151a4a38f9706538c25	489	SUPERFAMILY	SSF53720		8	487	3.01e-176	T	04-10-2018	IPR016161	Aldehyde/histidinol dehydrogenase	GO:0008152|GO:0016491|GO:0055114
pitu_v1_006920.p1	037b25844b1bb94fd7fd6ad9d2c3eead	138	PANTHER	PTHR23430		1	123	3.7e-76	T	04-10-2018
pitu_v1_006920.p1	037b25844b1bb94fd7fd6ad9d2c3eead	138	Pfam	PF00125	Core histone H2A/H2B/H3/H4	9	90	1.4e-15	T	04-10-2018	IPR007125	Histone H2A/H2B/H3	GO:0003677
pitu_v1_006920.p1	037b25844b1bb94fd7fd6ad9d2c3eead	138	MobiDBLite	mobidb-lite	consensus disorder prediction	1	22	-	T	04-10-2018
pitu_v1_006920.p1	037b25844b1bb94fd7fd6ad9d2c3eead	138	ProSitePatterns	PS00046	Histone H2A signature.	23	29	-	T	04-10-2018	IPR032458	Histone H2A conserved site		Reactome: R-HSA-3214858
pitu_v1_006920.p1	037b25844b1bb94fd7fd6ad9d2c3eead	138	SMART	SM00414		5	124	1.3e-81	T	04-10-2018	IPR002119	Histone H2A	GO:0000786|GO:0003677|GO:0005634	Reactome: R-HSA-3214858
pitu_v1_006920.p1	037b25844b1bb94fd7fd6ad9d2c3eead	138	Pfam	PF16211	C-terminus of histone H2A	93	124	3.4e-20	T	04-10-2018	IPR032454	Histone H2A, C-terminal domain		Reactome: R-HSA-3214858
pitu_v1_006920.p1	037b25844b1bb94fd7fd6ad9d2c3eead	138	Gene3D	G3DSA:1.10.20.10		2	126	2.7e-64	T	04-10-2018
pitu_v1_006920.p1	037b25844b1bb94fd7fd6ad9d2c3eead	138	CDD	cd00074	H2A	19	119	1.18097e-67	T	04-10-2018	IPR002119	Histone H2A	GO:0000786|GO:0003677|GO:0005634	Reactome: R-HSA-3214858
pitu_v1_006920.p1	037b25844b1bb94fd7fd6ad9d2c3eead	138	PRINTS	PR00620	Histone H2A signature	101	119	1.9e-55	T	04-10-2018	IPR002119	Histone H2A	GO:0000786|GO:0003677|GO:0005634	Reactome: R-HSA-3214858
pitu_v1_006920.p1	037b25844b1bb94fd7fd6ad9d2c3eead	138	PRINTS	PR00620	Histone H2A signature	73	87	1.9e-55	T	04-10-2018	IPR002119	Histone H2A	GO:0000786|GO:0003677|GO:0005634	Reactome: R-HSA-3214858
pitu_v1_006920.p1	037b25844b1bb94fd7fd6ad9d2c3eead	138	PRINTS	PR00620	Histone H2A signature	59	72	1.9e-55	T	04-10-2018	IPR002119	Histone H2A	GO:0000786|GO:0003677|GO:0005634	Reactome: R-HSA-3214858
pitu_v1_006920.p1	037b25844b1bb94fd7fd6ad9d2c3eead	138	PRINTS	PR00620	Histone H2A signature	15	37	1.9e-55	T	04-10-2018	IPR002119	Histone H2A	GO:0000786|GO:0003677|GO:0005634	Reactome: R-HSA-3214858
pitu_v1_006920.p1	037b25844b1bb94fd7fd6ad9d2c3eead	138	PRINTS	PR00620	Histone H2A signature	44	59	1.9e-55	T	04-10-2018	IPR002119	Histone H2A	GO:0000786|GO:0003677|GO:0005634	Reactome: R-HSA-3214858
pitu_v1_006920.p1	037b25844b1bb94fd7fd6ad9d2c3eead	138	SUPERFAMILY	SSF47113		6	124	3.14e-46	T	04-10-2018	IPR009072	Histone-fold	GO:0046982
pitu_v1_006920.p1	037b25844b1bb94fd7fd6ad9d2c3eead	138	PANTHER	PTHR23430:SF214		1	123	3.7e-76	T	04-10-2018
pitu_v1_006986.p2	80719b5a9c5e1abb7f39691236ccfbb6	155	MobiDBLite	mobidb-lite	consensus disorder prediction	1	21	-	T	04-10-2018
pitu_v1_007230.p1	c9f16c4c0e4efd65bb00cd1947dcdcd6	168	SUPERFAMILY	SSF53822		59	146	2.75e-09	T	04-10-2018	IPR028082	Periplasmic binding protein-like I
pitu_v1_007230.p1	c9f16c4c0e4efd65bb00cd1947dcdcd6	168	PANTHER	PTHR24060		58	147	2.7e-18	T	04-10-2018
pitu_v1_007230.p1	c9f16c4c0e4efd65bb00cd1947dcdcd6	168	PANTHER	PTHR24060:SF29		58	147	2.7e-18	T	04-10-2018
pitu_v1_007230.p1	c9f16c4c0e4efd65bb00cd1947dcdcd6	168	Gene3D	G3DSA:3.40.50.2300		13	145	6.9e-16	T	04-10-2018
pitu_v1_007457.p1	8599e638a42068811d569d74bd7f4a5e	103	SMART	SM00803		28	93	0.0086	T	04-10-2018	IPR004823	TATA box binding protein associated factor (TAF)	GO:0006352
pitu_v1_007457.p1	8599e638a42068811d569d74bd7f4a5e	103	Gene3D	G3DSA:1.10.20.10		21	103	7.6e-47	T	04-10-2018
pitu_v1_007457.p1	8599e638a42068811d569d74bd7f4a5e	103	PANTHER	PTHR10484		1	103	1e-72	T	04-10-2018
pitu_v1_007457.p1	8599e638a42068811d569d74bd7f4a5e	103	CDD	cd00076	H4	18	101	1.21101e-43	T	04-10-2018	IPR001951	Histone H4	GO:0000786|GO:0003677|GO:0005634
pitu_v1_007457.p1	8599e638a42068811d569d74bd7f4a5e	103	Pfam	PF15511	Centromere kinetochore component CENP-T histone fold	34	96	1.7e-08	T	04-10-2018	IPR035425	CENP-T/Histone H4, histone fold		Reactome: R-HSA-606279
pitu_v1_007457.p1	8599e638a42068811d569d74bd7f4a5e	103	PANTHER	PTHR10484:SF160		1	103	1e-72	T	04-10-2018
pitu_v1_007457.p1	8599e638a42068811d569d74bd7f4a5e	103	PRINTS	PR00623	Histone H4 signature	89	100	1.4e-63	T	04-10-2018	IPR001951	Histone H4	GO:0000786|GO:0003677|GO:0005634
pitu_v1_007457.p1	8599e638a42068811d569d74bd7f4a5e	103	PRINTS	PR00623	Histone H4 signature	5	16	1.4e-63	T	04-10-2018	IPR001951	Histone H4	GO:0000786|GO:0003677|GO:0005634
pitu_v1_007457.p1	8599e638a42068811d569d74bd7f4a5e	103	PRINTS	PR00623	Histone H4 signature	77	89	1.4e-63	T	04-10-2018	IPR001951	Histone H4	GO:0000786|GO:0003677|GO:0005634
pitu_v1_007457.p1	8599e638a42068811d569d74bd7f4a5e	103	PRINTS	PR00623	Histone H4 signature	20	39	1.4e-63	T	04-10-2018	IPR001951	Histone H4	GO:0000786|GO:0003677|GO:0005634
pitu_v1_007457.p1	8599e638a42068811d569d74bd7f4a5e	103	PRINTS	PR00623	Histone H4 signature	40	60	1.4e-63	T	04-10-2018	IPR001951	Histone H4	GO:0000786|GO:0003677|GO:0005634
pitu_v1_007457.p1	8599e638a42068811d569d74bd7f4a5e	103	PRINTS	PR00623	Histone H4 signature	62	76	1.4e-63	T	04-10-2018	IPR001951	Histone H4	GO:0000786|GO:0003677|GO:0005634
pitu_v1_007457.p1	8599e638a42068811d569d74bd7f4a5e	103	ProSitePatterns	PS00047	Histone H4 signature.	15	19	-	T	04-10-2018	IPR019809	Histone H4, conserved site	GO:0000786|GO:0003677|GO:0005634|GO:0006334	Reactome: R-HSA-1221632|Reactome: R-HSA-171306|Reactome: R-HSA-201722|Reactome: R-HSA-212300|Reactome: R-HSA-2299718|Reactome: R-HSA-2559580|Reactome: R-HSA-2559582|Reactome: R-HSA-2559586|Reactome: R-HSA-3214815|Reactome: R-HSA-3214841|Reactome: R-HSA-3214842|Reactome: R-HSA-3214847|Reactome: R-HSA-3214858|Reactome: R-HSA-427359|Reactome: R-HSA-427389|Reactome: R-HSA-427413|Reactome: R-HSA-45516…
pitu_v1_007457.p1	8599e638a42068811d569d74bd7f4a5e	103	SMART	SM00417		16	90	2.9e-29	T	04-10-2018	IPR001951	Histone H4	GO:0000786|GO:0003677|GO:0005634
pitu_v1_007457.p1	8599e638a42068811d569d74bd7f4a5e	103	SUPERFAMILY	SSF47113		3	102	8.38e-33	T	04-10-2018	IPR009072	Histone-fold	GO:0046982
pitu_v1_007457.p1	8599e638a42068811d569d74bd7f4a5e	103	MobiDBLite	mobidb-lite	consensus disorder prediction	1	20	-	T	04-10-2018
pitu_v1_008015.p1	48ddcf894ad4055d26acc4ed9928e188	134	SUPERFAMILY	SSF53067		111	134	2.41e-05	T	04-10-2018
pitu_v1_008015.p1	48ddcf894ad4055d26acc4ed9928e188	134	PRINTS	PR00190	Actin signature	105	124	1.2e-40	T	04-10-2018	IPR004000	Actin family
pitu_v1_008015.p1	48ddcf894ad4055d26acc4ed9928e188	134	PRINTS	PR00190	Actin signature	26	48	1.2e-40	T	04-10-2018	IPR004000	Actin family
pitu_v1_008015.p1	48ddcf894ad4055d26acc4ed9928e188	134	PRINTS	PR00190	Actin signature	14	25	1.2e-40	T	04-10-2018	IPR004000	Actin family
pitu_v1_008015.p1	48ddcf894ad4055d26acc4ed9928e188	134	PRINTS	PR00190	Actin signature	80	93	1.2e-40	T	04-10-2018	IPR004000	Actin family
pitu_v1_008015.p1	48ddcf894ad4055d26acc4ed9928e188	134	Gene3D	G3DSA:3.30.420.40		5	119	2e-62	T	04-10-2018
pitu_v1_008015.p1	48ddcf894ad4055d26acc4ed9928e188	134	ProSitePatterns	PS00406	Actins signature 1.	18	28	-	T	04-10-2018	IPR004001	Actin, conserved site
pitu_v1_008015.p1	48ddcf894ad4055d26acc4ed9928e188	134	SUPERFAMILY	SSF53067		7	118	3.65e-48	T	04-10-2018
pitu_v1_008015.p1	48ddcf894ad4055d26acc4ed9928e188	134	Pfam	PF00022	Actin	15	134	3.6e-49	T	04-10-2018	IPR004000	Actin family
pitu_v1_008015.p1	48ddcf894ad4055d26acc4ed9928e188	134	PANTHER	PTHR11937		5	133	3.1e-88	T	04-10-2018	IPR004000	Actin family
pitu_v1_008015.p1	48ddcf894ad4055d26acc4ed9928e188	134	PANTHER	PTHR11937:SF278		5	133	3.1e-88	T	04-10-2018
pitu_v1_008015.p1	48ddcf894ad4055d26acc4ed9928e188	134	SMART	SM00268		1	134	1e-05	T	04-10-2018	IPR004000	Actin family
pitu_v1_008015.p1	48ddcf894ad4055d26acc4ed9928e188	134	ProSitePatterns	PS01132	Actins and actin-related proteins signature.	69	81	-	T	04-10-2018	IPR020902	Actin/actin-like conserved site
pitu_v1_008015.p1	48ddcf894ad4055d26acc4ed9928e188	134	Gene3D	G3DSA:3.30.420.40		120	134	0.32	T	04-10-2018
pitu_v1_008015.p1	48ddcf894ad4055d26acc4ed9928e188	134	CDD	cd00012	NBD_sugar-kinase_HSP70_actin	39	134	5.3571e-17	T	04-10-2018
pitu_v1_009957.p2	038f63c05e1c397b76454acbb0ab0eca	96	MobiDBLite	mobidb-lite	consensus disorder prediction	63	96	-	T	04-10-2018
pitu_v1_011469.p1	9fc9fe3fd05388e3ef7b2a0e5c02dc69	141	Coils	Coil		46	66	-	T	04-10-2018
pitu_v1_011469.p1	9fc9fe3fd05388e3ef7b2a0e5c02dc69	141	Coils	Coil		2	22	-	T	04-10-2018
pitu_v1_023948.p1	9af93e560753f09eb2947dc44658d954	430	PIRSF	PIRSF000137		1	430	2.6e-105	T	04-10-2018	IPR012132	Glucose-methanol-choline oxidoreductase	GO:0016614|GO:0050660|GO:0055114	Reactome: R-HSA-6798163
pitu_v1_023948.p1	9af93e560753f09eb2947dc44658d954	430	PANTHER	PTHR11552:SF95		2	425	1.7e-137	T	04-10-2018
pitu_v1_023948.p1	9af93e560753f09eb2947dc44658d954	430	PANTHER	PTHR11552		2	425	1.7e-137	T	04-10-2018
pitu_v1_023948.p1	9af93e560753f09eb2947dc44658d954	430	Pfam	PF00732	GMC oxidoreductase	2	160	1.6e-39	T	04-10-2018	IPR000172	Glucose-methanol-choline oxidoreductase, N-terminal	GO:0016614|GO:0050660|GO:0055114	Reactome: R-HSA-6798163
pitu_v1_023948.p1	9af93e560753f09eb2947dc44658d954	430	SUPERFAMILY	SSF54373		201	363	1.08e-35	T	04-10-2018
pitu_v1_023948.p1	9af93e560753f09eb2947dc44658d954	430	Pfam	PF05199	GMC oxidoreductase	271	415	8.1e-40	T	04-10-2018	IPR007867	Glucose-methanol-choline oxidoreductase, C-terminal	GO:0016614|GO:0055114	Reactome: R-HSA-6798163
pitu_v1_023948.p1	9af93e560753f09eb2947dc44658d954	430	SUPERFAMILY	SSF51905		359	423	4.75e-50	T	04-10-2018	IPR036188	FAD/NAD(P)-binding domain superfamily
pitu_v1_023948.p1	9af93e560753f09eb2947dc44658d954	430	SUPERFAMILY	SSF51905		3	149	4.75e-50	T	04-10-2018	IPR036188	FAD/NAD(P)-binding domain superfamily
pitu_v1_023948.p1	9af93e560753f09eb2947dc44658d954	430	Gene3D	G3DSA:3.30.560.10		1	378	4.5e-75	T	04-10-2018
pitu_v1_024008.p1	e7f920a76cfd9f84ac0120419c509b46	496	ProSitePatterns	PS00572	Glycosyl hydrolases family 1 active site.	391	399	-	T	04-10-2018	IPR018120	Glycoside hydrolase family 1, active site
pitu_v1_024008.p1	e7f920a76cfd9f84ac0120419c509b46	496	PANTHER	PTHR10353		22	482	2.4e-168	T	04-10-2018	IPR001360	Glycoside hydrolase family 1	GO:0004553|GO:0005975
pitu_v1_024008.p1	e7f920a76cfd9f84ac0120419c509b46	496	SUPERFAMILY	SSF51445		24	484	2.08e-150	T	04-10-2018	IPR017853	Glycoside hydrolase superfamily
pitu_v1_024008.p1	e7f920a76cfd9f84ac0120419c509b46	496	Pfam	PF00232	Glycosyl hydrolase family 1	24	484	9.4e-138	T	04-10-2018	IPR001360	Glycoside hydrolase family 1	GO:0004553|GO:0005975
pitu_v1_024008.p1	e7f920a76cfd9f84ac0120419c509b46	496	PANTHER	PTHR10353:SF36		22	482	2.4e-168	T	04-10-2018
pitu_v1_024008.p1	e7f920a76cfd9f84ac0120419c509b46	496	Gene3D	G3DSA:3.20.20.80		16	494	7.2e-169	T	04-10-2018
pitu_v1_024008.p1	e7f920a76cfd9f84ac0120419c509b46	496	PRINTS	PR00131	Glycosyl hydrolase family 1 signature	407	418	1.6e-15	T	04-10-2018	IPR001360	Glycoside hydrolase family 1	GO:0004553|GO:0005975
pitu_v1_024008.p1	e7f920a76cfd9f84ac0120419c509b46	496	PRINTS	PR00131	Glycosyl hydrolase family 1 signature	320	334	1.6e-15	T	04-10-2018	IPR001360	Glycoside hydrolase family 1	GO:0004553|GO:0005975
pitu_v1_024008.p1	e7f920a76cfd9f84ac0120419c509b46	496	PRINTS	PR00131	Glycosyl hydrolase family 1 signature	391	399	1.6e-15	T	04-10-2018	IPR001360	Glycoside hydrolase family 1	GO:0004553|GO:0005975
pitu_v1_024008.p1	e7f920a76cfd9f84ac0120419c509b46	496	PRINTS	PR00131	Glycosyl hydrolase family 1 signature	429	446	1.6e-15	T	04-10-2018	IPR001360	Glycoside hydrolase family 1	GO:0004553|GO:0005975
pitu_v1_024008.p1	e7f920a76cfd9f84ac0120419c509b46	496	PRINTS	PR00131	Glycosyl hydrolase family 1 signature	453	465	1.6e-15	T	04-10-2018	IPR001360	Glycoside hydrolase family 1	GO:0004553|GO:0005975
pitu_v1_024171.p1	97635a8631ac04a33631a7d942add605	475	PANTHER	PTHR10257		1	450	2.7e-265	T	04-10-2018	IPR002554	Protein phosphatase 2A, regulatory B subunit, B56	GO:0000159|GO:0007165|GO:0019888	Reactome: R-HSA-141444|Reactome: R-HSA-195253|Reactome: R-HSA-196299|Reactome: R-HSA-2467813|Reactome: R-HSA-2500257|Reactome: R-HSA-389513|Reactome: R-HSA-432142|Reactome: R-HSA-4641262|Reactome: R-HSA-5339716|Reactome: R-HSA-5358747|Reactome: R-HSA-5358749|Reactome: R-HSA-5358751|Reactome: R-HSA-5358752|Reactome: R-HSA-5467337|Reactome: R-HSA-5467340|Reactome: R-HSA-5467348|Reactome: R-HSA-5663…
pitu_v1_024171.p1	97635a8631ac04a33631a7d942add605	475	Pfam	PF01603	Protein phosphatase 2A regulatory B subunit (B56 family)	42	446	6.6e-195	T	04-10-2018	IPR002554	Protein phosphatase 2A, regulatory B subunit, B56	GO:0000159|GO:0007165|GO:0019888	Reactome: R-HSA-141444|Reactome: R-HSA-195253|Reactome: R-HSA-196299|Reactome: R-HSA-2467813|Reactome: R-HSA-2500257|Reactome: R-HSA-389513|Reactome: R-HSA-432142|Reactome: R-HSA-4641262|Reactome: R-HSA-5339716|Reactome: R-HSA-5358747|Reactome: R-HSA-5358749|Reactome: R-HSA-5358751|Reactome: R-HSA-5358752|Reactome: R-HSA-5467337|Reactome: R-HSA-5467340|Reactome: R-HSA-5467348|Reactome: R-HSA-5663…
pitu_v1_024171.p1	97635a8631ac04a33631a7d942add605	475	PIRSF	PIRSF028043		7	473	2.8e-248	T	04-10-2018	IPR002554	Protein phosphatase 2A, regulatory B subunit, B56	GO:0000159|GO:0007165|GO:0019888	Reactome: R-HSA-141444|Reactome: R-HSA-195253|Reactome: R-HSA-196299|Reactome: R-HSA-2467813|Reactome: R-HSA-2500257|Reactome: R-HSA-389513|Reactome: R-HSA-432142|Reactome: R-HSA-4641262|Reactome: R-HSA-5339716|Reactome: R-HSA-5358747|Reactome: R-HSA-5358749|Reactome: R-HSA-5358751|Reactome: R-HSA-5358752|Reactome: R-HSA-5467337|Reactome: R-HSA-5467340|Reactome: R-HSA-5467348|Reactome: R-HSA-5663…
pitu_v1_024171.p1	97635a8631ac04a33631a7d942add605	475	MobiDBLite	mobidb-lite	consensus disorder prediction	16	35	-	T	04-10-2018
pitu_v1_024171.p1	97635a8631ac04a33631a7d942add605	475	MobiDBLite	mobidb-lite	consensus disorder prediction	452	475	-	T	04-10-2018
pitu_v1_024171.p1	97635a8631ac04a33631a7d942add605	475	SUPERFAMILY	SSF48371		54	444	2.39e-165	T	04-10-2018	IPR016024	Armadillo-type fold	GO:0005488
pitu_v1_024171.p1	97635a8631ac04a33631a7d942add605	475	PANTHER	PTHR10257:SF29		1	450	2.7e-265	T	04-10-2018
pitu_v1_024171.p1	97635a8631ac04a33631a7d942add605	475	Gene3D	G3DSA:1.25.10.10		15	452	3.3e-06	T	04-10-2018	IPR011989	Armadillo-like helical
pitu_v1_024298.p1	782251cad3f5d03cf1b588af7e2048c2	132	SignalP_EUK	SignalP-noTM		1	21	-	T	04-10-2018
pitu_v1_024298.p1	782251cad3f5d03cf1b588af7e2048c2	132	SignalP_GRAM_NEGATIVE	SignalP-noTM		1	19	-	T	04-10-2018
pitu_v1_024298.p1	782251cad3f5d03cf1b588af7e2048c2	132	PANTHER	PTHR37685		38	131	3.4e-21	T	04-10-2018
pitu_v1_024298.p1	782251cad3f5d03cf1b588af7e2048c2	132	Phobius	SIGNAL_PEPTIDE_H_REGION	Hydrophobic region of a signal peptide.	5	16	-	T	04-10-2018
pitu_v1_024298.p1	782251cad3f5d03cf1b588af7e2048c2	132	Phobius	SIGNAL_PEPTIDE	Signal peptide region	1	21	-	T	04-10-2018
pitu_v1_024298.p1	782251cad3f5d03cf1b588af7e2048c2	132	Phobius	SIGNAL_PEPTIDE_C_REGION	C-terminal region of a signal peptide.	17	21	-	T	04-10-2018
pitu_v1_024298.p1	782251cad3f5d03cf1b588af7e2048c2	132	Phobius	SIGNAL_PEPTIDE_N_REGION	N-terminal region of a signal peptide.	1	4	-	T	04-10-2018
pitu_v1_024298.p1	782251cad3f5d03cf1b588af7e2048c2	132	Phobius	NON_CYTOPLASMIC_DOMAIN	Region of a membrane-bound protein predicted to be outside the membrane, in the extracellular region.	22	132	-	T	04-10-2018
pitu_v1_024298.p1	782251cad3f5d03cf1b588af7e2048c2	132	Pfam	PF15868	Transcription activator MBF2	43	131	1e-25	T	04-10-2018	IPR031734	Transcription activator MBF2
pitu_v1_026777.p1	b594834e3074a0638b4fc0f748b97654	1844	Gene3D	G3DSA:3.40.50.300		734	887	1.3e-21	T	04-10-2018
pitu_v1_026777.p1	b594834e3074a0638b4fc0f748b97654	1844	Gene3D	G3DSA:3.40.50.300		73	248	4.7e-11	T	04-10-2018
pitu_v1_026777.p1	b594834e3074a0638b4fc0f748b97654	1844	ProSiteProfiles	PS50234	VWFA domain profile.	1651	1833	9.654	T	04-10-2018	IPR002035	von Willebrand factor, type A
pitu_v1_026777.p1	b594834e3074a0638b4fc0f748b97654	1844	Gene3D	G3DSA:3.40.50.300		410	583	2.6e-17	T	04-10-2018
pitu_v1_026777.p1	b594834e3074a0638b4fc0f748b97654	1844	Pfam	PF07728	AAA domain (dynein-related subfamily)	423	583	2.6e-29	T	04-10-2018	IPR011704	ATPase, dynein-related, AAA domain	GO:0005524|GO:0016887
pitu_v1_026777.p1	b594834e3074a0638b4fc0f748b97654	1844	Pfam	PF07728	AAA domain (dynein-related subfamily)	751	898	8e-26	T	04-10-2018	IPR011704	ATPase, dynein-related, AAA domain	GO:0005524|GO:0016887
pitu_v1_026777.p1	b594834e3074a0638b4fc0f748b97654	1844	Pfam	PF07728	AAA domain (dynein-related subfamily)	88	244	3e-37	T	04-10-2018	IPR011704	ATPase, dynein-related, AAA domain	GO:0005524|GO:0016887
pitu_v1_026777.p1	b594834e3074a0638b4fc0f748b97654	1844	SUPERFAMILY	SSF53300		1650	1835	2.05e-12	T	04-10-2018	IPR036465	von Willebrand factor A-like domain superfamily
pitu_v1_026777.p1	b594834e3074a0638b4fc0f748b97654	1844	SUPERFAMILY	SSF52540		67	278	2.45e-10	T	04-10-2018	IPR027417	P-loop containing nucleoside triphosphate hydrolase
pitu_v1_026777.p1	b594834e3074a0638b4fc0f748b97654	1844	SUPERFAMILY	SSF52540		723	966	2.94e-24	T	04-10-2018	IPR027417	P-loop containing nucleoside triphosphate hydrolase
pitu_v1_026777.p1	b594834e3074a0638b4fc0f748b97654	1844	Gene3D	G3DSA:3.40.50.410		1637	1837	7.1e-12	T	04-10-2018	IPR036465	von Willebrand factor A-like domain superfamily
pitu_v1_026777.p1	b594834e3074a0638b4fc0f748b97654	1844	SUPERFAMILY	SSF52540		422	522	2.7e-18	T	04-10-2018	IPR027417	P-loop containing nucleoside triphosphate hydrolase
pitu_v1_026777.p1	b594834e3074a0638b4fc0f748b97654	1844	SUPERFAMILY	SSF52540		550	669	2.7e-18	T	04-10-2018	IPR027417	P-loop containing nucleoside triphosphate hydrolase
pitu_v1_026777.p1	b594834e3074a0638b4fc0f748b97654	1844	SMART	SM00327		1649	1838	1.2e-06	T	04-10-2018	IPR002035	von Willebrand factor, type A
pitu_v1_026777.p1	b594834e3074a0638b4fc0f748b97654	1844	MobiDBLite	mobidb-lite	consensus disorder prediction	1477	1512	-	T	04-10-2018
pitu_v1_026777.p1	b594834e3074a0638b4fc0f748b97654	1844	PANTHER	PTHR21610		9	1839	0	T	04-10-2018
pitu_v1_026998.p1	774671eacea6711dd6cae496d1e49b96	194	PANTHER	PTHR13338		1	170	1.1e-43	T	04-10-2018	IPR009622	NADH dehydrogenase [ubiquinone] 1 alpha subcomplex assembly factor 4	GO:0032981	Reactome: R-HSA-6799198
pitu_v1_026998.p1	774671eacea6711dd6cae496d1e49b96	194	ProDom	PD339506	UPF0240 C6ORF66 HOMOLOG CDNA SHORT FORM READING CG11722 HUMAN RIKEN	8	166	4e-29	T	04-10-2018	IPR009622	NADH dehydrogenase [ubiquinone] 1 alpha subcomplex assembly factor 4	GO:0032981	Reactome: R-HSA-6799198
pitu_v1_026998.p1	774671eacea6711dd6cae496d1e49b96	194	Pfam	PF06784	Uncharacterised protein family (UPF0240)	1	171	3.7e-53	T	04-10-2018	IPR009622	NADH dehydrogenase [ubiquinone] 1 alpha subcomplex assembly factor 4	GO:0032981	Reactome: R-HSA-6799198
pitu_v1_026998.p1	774671eacea6711dd6cae496d1e49b96	194	MobiDBLite	mobidb-lite	consensus disorder prediction	73	95	-	T	04-10-2018
pitu_v1_026998.p1	774671eacea6711dd6cae496d1e49b96	194	Coils	Coil		135	155	-	T	04-10-2018
pitu_v1_027072.p2	9c1b41029861844a0e38d0791ecf9f75	157	Phobius	NON_CYTOPLASMIC_DOMAIN	Region of a membrane-bound protein predicted to be outside the membrane, in the extracellular region.	1	22	-	T	04-10-2018
pitu_v1_027072.p2	9c1b41029861844a0e38d0791ecf9f75	157	Phobius	TRANSMEMBRANE	Region of a membrane-bound protein predicted to be embedded in the membrane.	23	42	-	T	04-10-2018
pitu_v1_027072.p2	9c1b41029861844a0e38d0791ecf9f75	157	Gene3D	G3DSA:1.10.238.20		42	157	2.4e-25	T	04-10-2018	IPR036728	Pheromone/general odorant binding protein superfamily	GO:0005549
pitu_v1_027072.p2	9c1b41029861844a0e38d0791ecf9f75	157	PANTHER	PTHR11857:SF3		29	152	1.9e-24	T	04-10-2018
pitu_v1_027072.p2	9c1b41029861844a0e38d0791ecf9f75	157	SMART	SM00708		53	151	1.6e-22	T	04-10-2018	IPR006170	Pheromone/general odorant binding protein	GO:0005549
pitu_v1_027072.p2	9c1b41029861844a0e38d0791ecf9f75	157	PANTHER	PTHR11857		29	152	1.9e-24	T	04-10-2018
pitu_v1_027072.p2	9c1b41029861844a0e38d0791ecf9f75	157	Pfam	PF01395	PBP/GOBP family	41	150	1.8e-24	T	04-10-2018	IPR006170	Pheromone/general odorant binding protein	GO:0005549
pitu_v1_027072.p2	9c1b41029861844a0e38d0791ecf9f75	157	SUPERFAMILY	SSF47565		43	151	3.66e-28	T	04-10-2018	IPR036728	Pheromone/general odorant binding protein superfamily	GO:0005549
pitu_v1_027072.p2	9c1b41029861844a0e38d0791ecf9f75	157	Phobius	CYTOPLASMIC_DOMAIN	Region of a membrane-bound protein predicted to be outside the membrane, in the cytoplasm.	43	157	-	T	04-10-2018
pitu_v1_031574.p2	f339277ba74b58c75439642142deb09e	534	PANTHER	PTHR11559:SF345		375	503	2.9e-131	T	04-10-2018
pitu_v1_031574.p2	f339277ba74b58c75439642142deb09e	534	PANTHER	PTHR11559		375	503	2.9e-131	T	04-10-2018
pitu_v1_031574.p2	f339277ba74b58c75439642142deb09e	534	PANTHER	PTHR11559		18	347	2.9e-131	T	04-10-2018
pitu_v1_031574.p2	f339277ba74b58c75439642142deb09e	534	Phobius	SIGNAL_PEPTIDE	Signal peptide region	1	21	-	T	04-10-2018
pitu_v1_031574.p2	f339277ba74b58c75439642142deb09e	534	Pfam	PF00135	Carboxylesterase family	372	483	1.7e-14	T	04-10-2018	IPR002018	Carboxylesterase, type B
pitu_v1_031574.p2	f339277ba74b58c75439642142deb09e	534	Pfam	PF00135	Carboxylesterase family	24	351	1.1e-94	T	04-10-2018	IPR002018	Carboxylesterase, type B
pitu_v1_031574.p2	f339277ba74b58c75439642142deb09e	534	Phobius	SIGNAL_PEPTIDE_N_REGION	N-terminal region of a signal peptide.	1	6	-	T	04-10-2018
pitu_v1_031574.p2	f339277ba74b58c75439642142deb09e	534	Phobius	NON_CYTOPLASMIC_DOMAIN	Region of a membrane-bound protein predicted to be outside the membrane, in the extracellular region.	22	534	-	T	04-10-2018
pitu_v1_031574.p2	f339277ba74b58c75439642142deb09e	534	SignalP_EUK	SignalP-noTM		1	21	-	T	04-10-2018
pitu_v1_031574.p2	f339277ba74b58c75439642142deb09e	534	Phobius	SIGNAL_PEPTIDE_C_REGION	C-terminal region of a signal peptide.	18	21	-	T	04-10-2018
pitu_v1_031574.p2	f339277ba74b58c75439642142deb09e	534	ProSitePatterns	PS00122	Carboxylesterases type-B serine active site.	200	215	-	T	04-10-2018	IPR019826	Carboxylesterase type B, active site
pitu_v1_031574.p2	f339277ba74b58c75439642142deb09e	534	Gene3D	G3DSA:3.40.50.1820		20	368	5.8e-95	T	04-10-2018	IPR029058	Alpha/Beta hydrolase fold
pitu_v1_031574.p2	f339277ba74b58c75439642142deb09e	534	Phobius	SIGNAL_PEPTIDE_H_REGION	Hydrophobic region of a signal peptide.	7	17	-	T	04-10-2018
pitu_v1_031574.p2	f339277ba74b58c75439642142deb09e	534	SUPERFAMILY	SSF53474		25	510	4.01e-114	T	04-10-2018	IPR029058	Alpha/Beta hydrolase fold
pitu_v1_031574.p2	f339277ba74b58c75439642142deb09e	534	PANTHER	PTHR11559:SF345		18	347	2.9e-131	T	04-10-2018
pitu_v1_031574.p2	f339277ba74b58c75439642142deb09e	534	Gene3D	G3DSA:3.40.50.1820		369	514	3.5e-19	T	04-10-2018	IPR029058	Alpha/Beta hydrolase fold
pitu_v1_031581.p2	f339277ba74b58c75439642142deb09e	534	PANTHER	PTHR11559:SF345		375	503	2.9e-131	T	04-10-2018
pitu_v1_031581.p2	f339277ba74b58c75439642142deb09e	534	PANTHER	PTHR11559		375	503	2.9e-131	T	04-10-2018
pitu_v1_031581.p2	f339277ba74b58c75439642142deb09e	534	PANTHER	PTHR11559		18	347	2.9e-131	T	04-10-2018
pitu_v1_031581.p2	f339277ba74b58c75439642142deb09e	534	Phobius	SIGNAL_PEPTIDE	Signal peptide region	1	21	-	T	04-10-2018
pitu_v1_031581.p2	f339277ba74b58c75439642142deb09e	534	Pfam	PF00135	Carboxylesterase family	372	483	1.7e-14	T	04-10-2018	IPR002018	Carboxylesterase, type B
pitu_v1_031581.p2	f339277ba74b58c75439642142deb09e	534	Pfam	PF00135	Carboxylesterase family	24	351	1.1e-94	T	04-10-2018	IPR002018	Carboxylesterase, type B
pitu_v1_031581.p2	f339277ba74b58c75439642142deb09e	534	Phobius	SIGNAL_PEPTIDE_N_REGION	N-terminal region of a signal peptide.	1	6	-	T	04-10-2018
pitu_v1_031581.p2	f339277ba74b58c75439642142deb09e	534	Phobius	NON_CYTOPLASMIC_DOMAIN	Region of a membrane-bound protein predicted to be outside the membrane, in the extracellular region.	22	534	-	T	04-10-2018
pitu_v1_031581.p2	f339277ba74b58c75439642142deb09e	534	SignalP_EUK	SignalP-noTM		1	21	-	T	04-10-2018
pitu_v1_031581.p2	f339277ba74b58c75439642142deb09e	534	Phobius	SIGNAL_PEPTIDE_C_REGION	C-terminal region of a signal peptide.	18	21	-	T	04-10-2018
pitu_v1_031581.p2	f339277ba74b58c75439642142deb09e	534	ProSitePatterns	PS00122	Carboxylesterases type-B serine active site.	200	215	-	T	04-10-2018	IPR019826	Carboxylesterase type B, active site
pitu_v1_031581.p2	f339277ba74b58c75439642142deb09e	534	Gene3D	G3DSA:3.40.50.1820		20	368	5.8e-95	T	04-10-2018	IPR029058	Alpha/Beta hydrolase fold
pitu_v1_031581.p2	f339277ba74b58c75439642142deb09e	534	Phobius	SIGNAL_PEPTIDE_H_REGION	Hydrophobic region of a signal peptide.	7	17	-	T	04-10-2018
pitu_v1_031581.p2	f339277ba74b58c75439642142deb09e	534	SUPERFAMILY	SSF53474		25	510	4.01e-114	T	04-10-2018	IPR029058	Alpha/Beta hydrolase fold
pitu_v1_031581.p2	f339277ba74b58c75439642142deb09e	534	PANTHER	PTHR11559:SF345		18	347	2.9e-131	T	04-10-2018
pitu_v1_031581.p2	f339277ba74b58c75439642142deb09e	534	Gene3D	G3DSA:3.40.50.1820		369	514	3.5e-19	T	04-10-2018	IPR029058	Alpha/Beta hydrolase fold
pitu_v1_031812.p1	aea00388fd4ff10ffd4d3b157a78098a	611	CDD	cd03700	EF2_snRNP_like_II	147	241	4.71458e-53	T	04-10-2018
pitu_v1_031812.p1	aea00388fd4ff10ffd4d3b157a78098a	611	Pfam	PF03764	Elongation factor G, domain IV	374	489	6.3e-33	T	04-10-2018	IPR005517	Translation elongation factor EFG/EF2, domain IV	GO:0005525
pitu_v1_031812.p1	aea00388fd4ff10ffd4d3b157a78098a	611	PANTHER	PTHR42908:SF10		1	611	0	T	04-10-2018
pitu_v1_031812.p1	aea00388fd4ff10ffd4d3b157a78098a	611	Gene3D	G3DSA:3.30.70.240		488	597	1.9e-40	T	04-10-2018
pitu_v1_031812.p1	aea00388fd4ff10ffd4d3b157a78098a	611	Gene3D	G3DSA:3.30.70.870		248	346	1.1e-23	T	04-10-2018
pitu_v1_031812.p1	aea00388fd4ff10ffd4d3b157a78098a	611	PANTHER	PTHR42908		1	611	0	T	04-10-2018
pitu_v1_031812.p1	aea00388fd4ff10ffd4d3b157a78098a	611	SUPERFAMILY	SSF50447		113	250	1.41e-42	T	04-10-2018	IPR009000	Translation protein, beta-barrel domain superfamily
pitu_v1_031812.p1	aea00388fd4ff10ffd4d3b157a78098a	611	Gene3D	G3DSA:2.40.30.10		114	247	6.2e-41	T	04-10-2018
pitu_v1_031812.p1	aea00388fd4ff10ffd4d3b157a78098a	611	Pfam	PF00679	Elongation factor G C-terminus	492	579	2.5e-22	T	04-10-2018	IPR000640	Elongation factor EFG, domain V-like
pitu_v1_031812.p1	aea00388fd4ff10ffd4d3b157a78098a	611	SUPERFAMILY	SSF54980		253	328	1.94e-21	T	04-10-2018	IPR035647	EF-G domain III/V-like
pitu_v1_031812.p1	aea00388fd4ff10ffd4d3b157a78098a	611	SUPERFAMILY	SSF54211		330	494	3.54e-70	T	04-10-2018	IPR020568	Ribosomal protein S5 domain 2-type fold
pitu_v1_031812.p1	aea00388fd4ff10ffd4d3b157a78098a	611	SMART	SM00838		492	581	4.5e-21	T	04-10-2018	IPR000640	Elongation factor EFG, domain V-like
pitu_v1_031812.p1	aea00388fd4ff10ffd4d3b157a78098a	611	SUPERFAMILY	SSF54980		495	607	1.06e-33	T	04-10-2018	IPR035647	EF-G domain III/V-like
pitu_v1_031812.p1	aea00388fd4ff10ffd4d3b157a78098a	611	SMART	SM00889		374	490	1.5e-27	T	04-10-2018	IPR005517	Translation elongation factor EFG/EF2, domain IV	GO:0005525
pitu_v1_031812.p1	aea00388fd4ff10ffd4d3b157a78098a	611	Pfam	PF14492	Elongation Factor G, domain II	256	318	4.8e-14	T	04-10-2018
pitu_v1_031812.p1	aea00388fd4ff10ffd4d3b157a78098a	611	CDD	cd01681	aeEF2_snRNP_like_IV	327	499	1.73786e-109	T	04-10-2018
pitu_v1_031812.p1	aea00388fd4ff10ffd4d3b157a78098a	611	Gene3D	G3DSA:3.90.1430.10		1	97	8.6e-33	T	04-10-2018
pitu_v1_031812.p1	aea00388fd4ff10ffd4d3b157a78098a	611	CDD	cd16261	EF2_snRNP_III	256	327	4.42774e-44	T	04-10-2018
pitu_v1_031812.p1	aea00388fd4ff10ffd4d3b157a78098a	611	Gene3D	G3DSA:3.30.230.10		347	487	7.5e-50	T	04-10-2018	IPR014721	Ribosomal protein S5 domain 2-type fold, subgroup
pitu_v1_031812.p1	aea00388fd4ff10ffd4d3b157a78098a	611	CDD	cd04096	eEF2_snRNP_like_C	495	574	3.13955e-51	T	04-10-2018
pitu_v1_031812.p1	aea00388fd4ff10ffd4d3b157a78098a	611	Pfam	PF03144	Elongation factor Tu domain 2	163	238	7.8e-12	T	04-10-2018	IPR004161	Translation elongation factor EFTu-like, domain 2	GO:0005525
pitu_v1_031812.p1	aea00388fd4ff10ffd4d3b157a78098a	611	SUPERFAMILY	SSF52540		1	112	1.27e-18	T	04-10-2018	IPR027417	P-loop containing nucleoside triphosphate hydrolase
pitu_v1_031836.p1	824286f03d88954b03684a2c9a912574	335	Pfam	PF08610	Peroxisomal membrane protein (Pex16)	14	327	9.3e-89	T	04-10-2018	IPR013919	Peroxisome membrane protein, Pex16
pitu_v1_031836.p1	824286f03d88954b03684a2c9a912574	335	PANTHER	PTHR13299		10	334	1.5e-83	T	04-10-2018	IPR013919	Peroxisome membrane protein, Pex16
pitu_v1_031991.p1	922be742923fa28d2a1956f13818bc16	800	PANTHER	PTHR14009:SF26		496	716	3.5e-201	T	04-10-2018
pitu_v1_031991.p1	922be742923fa28d2a1956f13818bc16	800	PANTHER	PTHR14009		496	716	3.5e-201	T	04-10-2018
pitu_v1_031991.p1	922be742923fa28d2a1956f13818bc16	800	Phobius	NON_CYTOPLASMIC_DOMAIN	Region of a membrane-bound protein predicted to be outside the membrane, in the extracellular region.	233	800	-	T	04-10-2018
pitu_v1_031991.p1	922be742923fa28d2a1956f13818bc16	800	Coils	Coil		703	723	-	T	04-10-2018
pitu_v1_031991.p1	922be742923fa28d2a1956f13818bc16	800	ProSiteProfiles	PS50222	EF-hand calcium-binding domain profile.	505	541	5.168	T	04-10-2018	IPR002048	EF-hand domain	GO:0005509
pitu_v1_031991.p1	922be742923fa28d2a1956f13818bc16	800	Phobius	CYTOPLASMIC_DOMAIN	Region of a membrane-bound protein predicted to be outside the membrane, in the cytoplasm.	1	208	-	T	04-10-2018
pitu_v1_031991.p1	922be742923fa28d2a1956f13818bc16	800	SUPERFAMILY	SSF47473		620	693	2.97e-05	T	04-10-2018	IPR011992	EF-hand domain pair
pitu_v1_031991.p1	922be742923fa28d2a1956f13818bc16	800	Gene3D	G3DSA:1.10.238.10		496	666	0.012	T	04-10-2018
pitu_v1_031991.p1	922be742923fa28d2a1956f13818bc16	800	MobiDBLite	mobidb-lite	consensus disorder prediction	705	800	-	T	04-10-2018
pitu_v1_031991.p1	922be742923fa28d2a1956f13818bc16	800	Coils	Coil		465	485	-	T	04-10-2018
pitu_v1_031991.p1	922be742923fa28d2a1956f13818bc16	800	PANTHER	PTHR14009		112	485	3.5e-201	T	04-10-2018
pitu_v1_031991.p1	922be742923fa28d2a1956f13818bc16	800	Coils	Coil		117	141	-	T	04-10-2018
pitu_v1_031991.p1	922be742923fa28d2a1956f13818bc16	800	Coils	Coil		577	604	-	T	04-10-2018
pitu_v1_031991.p1	922be742923fa28d2a1956f13818bc16	800	Gene3D	G3DSA:1.10.238.10		92	405	0.0006	T	04-10-2018
pitu_v1_031991.p1	922be742923fa28d2a1956f13818bc16	800	PANTHER	PTHR14009:SF26		112	485	3.5e-201	T	04-10-2018
pitu_v1_031991.p1	922be742923fa28d2a1956f13818bc16	800	ProSiteProfiles	PS51758	Letm1 ribosome-binding (RBD) domain profile.	252	442	29.507	T	04-10-2018	IPR033122	Letm1 ribosome-binding domain	GO:0043022
pitu_v1_031991.p1	922be742923fa28d2a1956f13818bc16	800	ProSiteProfiles	PS50222	EF-hand calcium-binding domain profile.	639	674	8.627	T	04-10-2018	IPR002048	EF-hand domain	GO:0005509
pitu_v1_031991.p1	922be742923fa28d2a1956f13818bc16	800	Pfam	PF07766	LETM1-like protein	153	418	3.8e-107	T	04-10-2018	IPR011685	LETM1-like
pitu_v1_031991.p1	922be742923fa28d2a1956f13818bc16	800	Phobius	TRANSMEMBRANE	Region of a membrane-bound protein predicted to be embedded in the membrane.	209	232	-	T	04-10-2018
pitu_v1_031991.p1	922be742923fa28d2a1956f13818bc16	800	Coils	Coil		514	558	-	T	04-10-2018
pitu_v1_031991.p1	922be742923fa28d2a1956f13818bc16	800	Gene3D	G3DSA:1.10.238.10		667	746	0.0035	T	04-10-2018
pitu_v1_032021.p1	35b53b1277147cfb6d1edd8b3bc96ae4	659	SignalP_GRAM_POSITIVE	SignalP-TM		1	20	-	T	04-10-2018
pitu_v1_032021.p1	35b53b1277147cfb6d1edd8b3bc96ae4	659	SUPERFAMILY	SSF100920		412	568	4.84e-63	T	04-10-2018	IPR029047	Heat shock protein 70kD, peptide-binding domain superfamily		Reactome: R-HSA-3371453
pitu_v1_032021.p1	35b53b1277147cfb6d1edd8b3bc96ae4	659	Gene3D	G3DSA:2.60.34.10		417	559	6.1e-71	T	04-10-2018	IPR029047	Heat shock protein 70kD, peptide-binding domain superfamily		Reactome: R-HSA-3371453
pitu_v1_032021.p1	35b53b1277147cfb6d1edd8b3bc96ae4	659	Phobius	SIGNAL_PEPTIDE_C_REGION	C-terminal region of a signal peptide.	16	20	-	T	04-10-2018
pitu_v1_032021.p1	35b53b1277147cfb6d1edd8b3bc96ae4	659	Phobius	SIGNAL_PEPTIDE_H_REGION	Hydrophobic region of a signal peptide.	4	15	-	T	04-10-2018
pitu_v1_032021.p1	35b53b1277147cfb6d1edd8b3bc96ae4	659	CDD	cd10241	HSPA5-like_NBD	31	405	0	T	04-10-2018
pitu_v1_032021.p1	35b53b1277147cfb6d1edd8b3bc96ae4	659	SUPERFAMILY	SSF100934		562	644	3.27e-25	T	04-10-2018	IPR029048	Heat shock protein 70kD, C-terminal domain superfamily
pitu_v1_032021.p1	35b53b1277147cfb6d1edd8b3bc96ae4	659	ProSitePatterns	PS00297	Heat shock hsp70 proteins family signature 1.	36	43	-	T	04-10-2018	IPR018181	Heat shock protein 70, conserved site		Reactome: R-HSA-3371453
pitu_v1_032021.p1	35b53b1277147cfb6d1edd8b3bc96ae4	659	Gene3D	G3DSA:3.30.420.40		328	386	2e-17	T	04-10-2018
pitu_v1_032021.p1	35b53b1277147cfb6d1edd8b3bc96ae4	659	MobiDBLite	mobidb-lite	consensus disorder prediction	638	659	-	T	04-10-2018
pitu_v1_032021.p1	35b53b1277147cfb6d1edd8b3bc96ae4	659	PRINTS	PR00301	70kDa heat shock protein signature	390	410	1.9e-83	T	04-10-2018	IPR013126	Heat shock protein 70 family		Reactome: R-HSA-3371453
pitu_v1_032021.p1	35b53b1277147cfb6d1edd8b3bc96ae4	659	PRINTS	PR00301	70kDa heat shock protein signature	32	45	1.9e-83	T	04-10-2018	IPR013126	Heat shock protein 70 family		Reactome: R-HSA-3371453
pitu_v1_032021.p1	35b53b1277147cfb6d1edd8b3bc96ae4	659	PRINTS	PR00301	70kDa heat shock protein signature	83	91	1.9e-83	T	04-10-2018	IPR013126	Heat shock protein 70 family		Reactome: R-HSA-3371453
pitu_v1_032021.p1	35b53b1277147cfb6d1edd8b3bc96ae4	659	PRINTS	PR00301	70kDa heat shock protein signature	230	240	1.9e-83	T	04-10-2018	IPR013126	Heat shock protein 70 family		Reactome: R-HSA-3371453
pitu_v1_032021.p1	35b53b1277147cfb6d1edd8b3bc96ae4	659	PRINTS	PR00301	70kDa heat shock protein signature	358	374	1.9e-83	T	04-10-2018	IPR013126	Heat shock protein 70 family		Reactome: R-HSA-3371453
pitu_v1_032021.p1	35b53b1277147cfb6d1edd8b3bc96ae4	659	PRINTS	PR00301	70kDa heat shock protein signature	170	190	1.9e-83	T	04-10-2018	IPR013126	Heat shock protein 70 family		Reactome: R-HSA-3371453
pitu_v1_032021.p1	35b53b1277147cfb6d1edd8b3bc96ae4	659	PRINTS	PR00301	70kDa heat shock protein signature	496	512	1.9e-83	T	04-10-2018	IPR013126	Heat shock protein 70 family		Reactome: R-HSA-3371453
pitu_v1_032021.p1	35b53b1277147cfb6d1edd8b3bc96ae4	659	PRINTS	PR00301	70kDa heat shock protein signature	60	72	1.9e-83	T	04-10-2018	IPR013126	Heat shock protein 70 family		Reactome: R-HSA-3371453
pitu_v1_032021.p1	35b53b1277147cfb6d1edd8b3bc96ae4	659	PRINTS	PR00301	70kDa heat shock protein signature	415	434	1.9e-83	T	04-10-2018	IPR013126	Heat shock protein 70 family		Reactome: R-HSA-3371453
pitu_v1_032021.p1	35b53b1277147cfb6d1edd8b3bc96ae4	659	SUPERFAMILY	SSF53067		31	215	2.1e-71	T	04-10-2018
pitu_v1_032021.p1	35b53b1277147cfb6d1edd8b3bc96ae4	659	Gene3D	G3DSA:3.90.640.10		269	327	7.8e-30	T	04-10-2018
pitu_v1_032021.p1	35b53b1277147cfb6d1edd8b3bc96ae4	659	ProSitePatterns	PS01036	Heat shock hsp70 proteins family signature 3.	361	375	-	T	04-10-2018	IPR018181	Heat shock protein 70, conserved site		Reactome: R-HSA-3371453
pitu_v1_032021.p1	35b53b1277147cfb6d1edd8b3bc96ae4	659	Gene3D	G3DSA:3.30.420.40		30	225	3e-87	T	04-10-2018
pitu_v1_032021.p1	35b53b1277147cfb6d1edd8b3bc96ae4	659	ProSitePatterns	PS00329	Heat shock hsp70 proteins family signature 2.	224	237	-	T	04-10-2018	IPR018181	Heat shock protein 70, conserved site		Reactome: R-HSA-3371453
pitu_v1_032021.p1	35b53b1277147cfb6d1edd8b3bc96ae4	659	Gene3D	G3DSA:3.30.420.40		226	268	3.9e-18	T	04-10-2018
pitu_v1_032021.p1	35b53b1277147cfb6d1edd8b3bc96ae4	659	PANTHER	PTHR19375		20	654	0	T	04-10-2018
pitu_v1_032021.p1	35b53b1277147cfb6d1edd8b3bc96ae4	659	Phobius	NON_CYTOPLASMIC_DOMAIN	Region of a membrane-bound protein predicted to be outside the membrane, in the extracellular region.	21	659	-	T	04-10-2018
pitu_v1_032021.p1	35b53b1277147cfb6d1edd8b3bc96ae4	659	Gene3D	G3DSA:1.20.1270.10		560	652	9e-27	T	04-10-2018	IPR029048	Heat shock protein 70kD, C-terminal domain superfamily
pitu_v1_032021.p1	35b53b1277147cfb6d1edd8b3bc96ae4	659	SignalP_GRAM_NEGATIVE	SignalP-noTM		1	20	-	T	04-10-2018
pitu_v1_032021.p1	35b53b1277147cfb6d1edd8b3bc96ae4	659	Pfam	PF00012	Hsp70 protein	33	638	5.3e-267	T	04-10-2018	IPR013126	Heat shock protein 70 family		Reactome: R-HSA-3371453
pitu_v1_032021.p1	35b53b1277147cfb6d1edd8b3bc96ae4	659	Phobius	SIGNAL_PEPTIDE	Signal peptide region	1	20	-	T	04-10-2018
pitu_v1_032021.p1	35b53b1277147cfb6d1edd8b3bc96ae4	659	PANTHER	PTHR19375:SF157		20	654	0	T	04-10-2018
pitu_v1_032021.p1	35b53b1277147cfb6d1edd8b3bc96ae4	659	Phobius	SIGNAL_PEPTIDE_N_REGION	N-terminal region of a signal peptide.	1	3	-	T	04-10-2018
pitu_v1_032021.p1	35b53b1277147cfb6d1edd8b3bc96ae4	659	Coils	Coil		280	307	-	T	04-10-2018
pitu_v1_032021.p1	35b53b1277147cfb6d1edd8b3bc96ae4	659	SUPERFAMILY	SSF53067		217	409	3.21e-67	T	04-10-2018
pitu_v1_032021.p1	35b53b1277147cfb6d1edd8b3bc96ae4	659	SignalP_EUK	SignalP-noTM		1	20	-	T	04-10-2018
pitu_v1_032044.p1	ca2a1c5454c90813d84dc641a6bcdb4b	364	ProSitePatterns	PS00616	Histidine acid phosphatases phosphohistidine signature.	49	63	-	T	04-10-2018	IPR033379	Histidine acid phosphatase active site
pitu_v1_032044.p1	ca2a1c5454c90813d84dc641a6bcdb4b	364	Phobius	SIGNAL_PEPTIDE_H_REGION	Hydrophobic region of a signal peptide.	6	17	-	T	04-10-2018
pitu_v1_032044.p1	ca2a1c5454c90813d84dc641a6bcdb4b	364	SUPERFAMILY	SSF53254		48	364	2.91e-74	T	04-10-2018	IPR029033	Histidine phosphatase superfamily
pitu_v1_032044.p1	ca2a1c5454c90813d84dc641a6bcdb4b	364	Pfam	PF00328	Histidine phosphatase superfamily (branch 2)	262	334	1.4e-06	T	04-10-2018	IPR000560	Histidine phosphatase superfamily, clade-2
pitu_v1_032044.p1	ca2a1c5454c90813d84dc641a6bcdb4b	364	Pfam	PF00328	Histidine phosphatase superfamily (branch 2)	80	154	2.1e-09	T	04-10-2018	IPR000560	Histidine phosphatase superfamily, clade-2
pitu_v1_032044.p1	ca2a1c5454c90813d84dc641a6bcdb4b	364	PANTHER	PTHR11567		32	364	2.5e-102	T	04-10-2018
pitu_v1_032044.p1	ca2a1c5454c90813d84dc641a6bcdb4b	364	Phobius	NON_CYTOPLASMIC_DOMAIN	Region of a membrane-bound protein predicted to be outside the membrane, in the extracellular region.	23	364	-	T	04-10-2018
pitu_v1_032044.p1	ca2a1c5454c90813d84dc641a6bcdb4b	364	Phobius	SIGNAL_PEPTIDE	Signal peptide region	1	22	-	T	04-10-2018
pitu_v1_032044.p1	ca2a1c5454c90813d84dc641a6bcdb4b	364	CDD	cd07061	HP_HAP_like	48	333	1.03606e-33	T	04-10-2018	IPR000560	Histidine phosphatase superfamily, clade-2
pitu_v1_032044.p1	ca2a1c5454c90813d84dc641a6bcdb4b	364	Gene3D	G3DSA:3.40.50.1240		47	364	3.3e-57	T	04-10-2018	IPR029033	Histidine phosphatase superfamily
pitu_v1_032044.p1	ca2a1c5454c90813d84dc641a6bcdb4b	364	PANTHER	PTHR11567:SF22		32	364	2.5e-102	T	04-10-2018	IPR029630	Venom acid phosphatase Acph-1	GO:0003993	KEGG: 00740+3.1.3.2|MetaCyc: PWY-6348
pitu_v1_032044.p1	ca2a1c5454c90813d84dc641a6bcdb4b	364	Coils	Coil		191	211	-	T	04-10-2018
pitu_v1_032044.p1	ca2a1c5454c90813d84dc641a6bcdb4b	364	SignalP_GRAM_POSITIVE	SignalP-TM		1	10	-	T	04-10-2018
pitu_v1_032044.p1	ca2a1c5454c90813d84dc641a6bcdb4b	364	SignalP_EUK	SignalP-noTM		1	22	-	T	04-10-2018
pitu_v1_032044.p1	ca2a1c5454c90813d84dc641a6bcdb4b	364	Phobius	SIGNAL_PEPTIDE_N_REGION	N-terminal region of a signal peptide.	1	5	-	T	04-10-2018
pitu_v1_032044.p1	ca2a1c5454c90813d84dc641a6bcdb4b	364	ProSitePatterns	PS00778	Histidine acid phosphatases active site signature.	296	312	-	T	04-10-2018	IPR033379	Histidine acid phosphatase active site
pitu_v1_032044.p1	ca2a1c5454c90813d84dc641a6bcdb4b	364	Phobius	SIGNAL_PEPTIDE_C_REGION	C-terminal region of a signal peptide.	18	22	-	T	04-10-2018
pitu_v1_032098.p1	26851c1f29f5307e5ea24070f072a1dd	943	ProSiteProfiles	PS50005	TPR repeat profile.	441	474	5.428	T	04-10-2018	IPR019734	Tetratricopeptide repeat	GO:0005515
pitu_v1_032098.p1	26851c1f29f5307e5ea24070f072a1dd	943	SMART	SM00028		801	834	22	T	04-10-2018	IPR019734	Tetratricopeptide repeat	GO:0005515
pitu_v1_032098.p1	26851c1f29f5307e5ea24070f072a1dd	943	SMART	SM00028		681	714	0.016	T	04-10-2018	IPR019734	Tetratricopeptide repeat	GO:0005515
pitu_v1_032098.p1	26851c1f29f5307e5ea24070f072a1dd	943	SMART	SM00028		844	877	0.00087	T	04-10-2018	IPR019734	Tetratricopeptide repeat	GO:0005515
pitu_v1_032098.p1	26851c1f29f5307e5ea24070f072a1dd	943	SMART	SM00028		201	234	380	T	04-10-2018	IPR019734	Tetratricopeptide repeat	GO:0005515
pitu_v1_032098.p1	26851c1f29f5307e5ea24070f072a1dd	943	SMART	SM00028		241	274	34	T	04-10-2018	IPR019734	Tetratricopeptide repeat	GO:0005515
pitu_v1_032098.p1	26851c1f29f5307e5ea24070f072a1dd	943	SMART	SM00028		721	754	20	T	04-10-2018	IPR019734	Tetratricopeptide repeat	GO:0005515
pitu_v1_032098.p1	26851c1f29f5307e5ea24070f072a1dd	943	SMART	SM00028		59	92	37	T	04-10-2018	IPR019734	Tetratricopeptide repeat	GO:0005515
pitu_v1_032098.p1	26851c1f29f5307e5ea24070f072a1dd	943	SMART	SM00028		361	394	0.062	T	04-10-2018	IPR019734	Tetratricopeptide repeat	GO:0005515
pitu_v1_032098.p1	26851c1f29f5307e5ea24070f072a1dd	943	SMART	SM00028		25	58	37	T	04-10-2018	IPR019734	Tetratricopeptide repeat	GO:0005515
pitu_v1_032098.p1	26851c1f29f5307e5ea24070f072a1dd	943	SMART	SM00028		601	634	0.0067	T	04-10-2018	IPR019734	Tetratricopeptide repeat	GO:0005515
pitu_v1_032098.p1	26851c1f29f5307e5ea24070f072a1dd	943	SMART	SM00028		521	554	4.5	T	04-10-2018	IPR019734	Tetratricopeptide repeat	GO:0005515
pitu_v1_032098.p1	26851c1f29f5307e5ea24070f072a1dd	943	SMART	SM00028		401	434	55	T	04-10-2018	IPR019734	Tetratricopeptide repeat	GO:0005515
pitu_v1_032098.p1	26851c1f29f5307e5ea24070f072a1dd	943	SMART	SM00028		761	794	0.00026	T	04-10-2018	IPR019734	Tetratricopeptide repeat	GO:0005515
pitu_v1_032098.p1	26851c1f29f5307e5ea24070f072a1dd	943	SMART	SM00028		641	676	3.9	T	04-10-2018	IPR019734	Tetratricopeptide repeat	GO:0005515
pitu_v1_032098.p1	26851c1f29f5307e5ea24070f072a1dd	943	SMART	SM00028		93	126	0.0021	T	04-10-2018	IPR019734	Tetratricopeptide repeat	GO:0005515
pitu_v1_032098.p1	26851c1f29f5307e5ea24070f072a1dd	943	SMART	SM00028		281	314	0.36	T	04-10-2018	IPR019734	Tetratricopeptide repeat	GO:0005515
pitu_v1_032098.p1	26851c1f29f5307e5ea24070f072a1dd	943	SMART	SM00028		441	474	0.03	T	04-10-2018	IPR019734	Tetratricopeptide repeat	GO:0005515
pitu_v1_032098.p1	26851c1f29f5307e5ea24070f072a1dd	943	SMART	SM00028		884	917	6	T	04-10-2018	IPR019734	Tetratricopeptide repeat	GO:0005515
pitu_v1_032098.p1	26851c1f29f5307e5ea24070f072a1dd	943	SMART	SM00028		321	354	0.059	T	04-10-2018	IPR019734	Tetratricopeptide repeat	GO:0005515
pitu_v1_032098.p1	26851c1f29f5307e5ea24070f072a1dd	943	SMART	SM00028		561	594	0.057	T	04-10-2018	IPR019734	Tetratricopeptide repeat	GO:0005515
pitu_v1_032098.p1	26851c1f29f5307e5ea24070f072a1dd	943	SMART	SM00028		481	514	0.11	T	04-10-2018	IPR019734	Tetratricopeptide repeat	GO:0005515
pitu_v1_032098.p1	26851c1f29f5307e5ea24070f072a1dd	943	Pfam	PF13176	Tetratricopeptide repeat	603	637	2.7e-05	T	04-10-2018	IPR019734	Tetratricopeptide repeat	GO:0005515
pitu_v1_032098.p1	26851c1f29f5307e5ea24070f072a1dd	943	SUPERFAMILY	SSF48452		475	670	7.33e-37	T	04-10-2018	IPR011990	Tetratricopeptide-like helical domain superfamily	GO:0005515
pitu_v1_032098.p1	26851c1f29f5307e5ea24070f072a1dd	943	Gene3D	G3DSA:1.10.10.10		569	597	0.00012	T	04-10-2018	IPR036388	Winged helix-like DNA-binding domain superfamily
pitu_v1_032098.p1	26851c1f29f5307e5ea24070f072a1dd	943	Gene3D	G3DSA:1.20.5.1140		822	844	0.01	T	04-10-2018
pitu_v1_032098.p1	26851c1f29f5307e5ea24070f072a1dd	943	ProSiteProfiles	PS50005	TPR repeat profile.	801	834	6.343	T	04-10-2018	IPR019734	Tetratricopeptide repeat	GO:0005515
pitu_v1_032098.p1	26851c1f29f5307e5ea24070f072a1dd	943	ProSiteProfiles	PS50005	TPR repeat profile.	201	234	5.458	T	04-10-2018	IPR019734	Tetratricopeptide repeat	GO:0005515
pitu_v1_032098.p1	26851c1f29f5307e5ea24070f072a1dd	943	PANTHER	PTHR10098:SF106		325	420	3.2e-295	T	04-10-2018
pitu_v1_032098.p1	26851c1f29f5307e5ea24070f072a1dd	943	PANTHER	PTHR10098:SF106		101	357	3.2e-295	T	04-10-2018
pitu_v1_032098.p1	26851c1f29f5307e5ea24070f072a1dd	943	ProSiteProfiles	PS50005	TPR repeat profile.	844	877	6.785	T	04-10-2018	IPR019734	Tetratricopeptide repeat	GO:0005515
pitu_v1_032098.p1	26851c1f29f5307e5ea24070f072a1dd	943	Gene3D	G3DSA:1.10.150.200		358	414	3.2e-08	T	04-10-2018
pitu_v1_032098.p1	26851c1f29f5307e5ea24070f072a1dd	943	Gene3D	G3DSA:1.10.150.200		276	331	1.5e-10	T	04-10-2018
pitu_v1_032098.p1	26851c1f29f5307e5ea24070f072a1dd	943	Gene3D	G3DSA:1.10.150.200		213	249	8.1e-10	T	04-10-2018
pitu_v1_032098.p1	26851c1f29f5307e5ea24070f072a1dd	943	Gene3D	G3DSA:1.10.150.200		517	568	6.2e-12	T	04-10-2018
pitu_v1_032098.p1	26851c1f29f5307e5ea24070f072a1dd	943	Gene3D	G3DSA:1.10.150.200		730	770	1.4e-10	T	04-10-2018
pitu_v1_032098.p1	26851c1f29f5307e5ea24070f072a1dd	943	Gene3D	G3DSA:1.10.150.200		675	729	1.1e-11	T	04-10-2018
pitu_v1_032098.p1	26851c1f29f5307e5ea24070f072a1dd	943	ProSiteProfiles	PS50005	TPR repeat profile.	521	554	5.31	T	04-10-2018	IPR019734	Tetratricopeptide repeat	GO:0005515
pitu_v1_032098.p1	26851c1f29f5307e5ea24070f072a1dd	943	Pfam	PF13432	Tetratricopeptide repeat	33	85	0.0077	T	04-10-2018
pitu_v1_032098.p1	26851c1f29f5307e5ea24070f072a1dd	943	SUPERFAMILY	SSF48452		678	831	3.54e-23	T	04-10-2018	IPR011990	Tetratricopeptide-like helical domain superfamily	GO:0005515
pitu_v1_032098.p1	26851c1f29f5307e5ea24070f072a1dd	943	ProSiteProfiles	PS50005	TPR repeat profile.	884	917	6.49	T	04-10-2018	IPR019734	Tetratricopeptide repeat	GO:0005515
pitu_v1_032098.p1	26851c1f29f5307e5ea24070f072a1dd	943	ProSiteProfiles	PS50005	TPR repeat profile.	281	314	8.201	T	04-10-2018	IPR019734	Tetratricopeptide repeat	GO:0005515
pitu_v1_032098.p1	26851c1f29f5307e5ea24070f072a1dd	943	ProSiteProfiles	PS50005	TPR repeat profile.	25	58	6.077	T	04-10-2018	IPR019734	Tetratricopeptide repeat	GO:0005515
pitu_v1_032098.p1	26851c1f29f5307e5ea24070f072a1dd	943	PANTHER	PTHR10098:SF106		843	923	3.2e-295	T	04-10-2018
pitu_v1_032098.p1	26851c1f29f5307e5ea24070f072a1dd	943	PANTHER	PTHR10098:SF106		422	734	3.2e-295	T	04-10-2018
pitu_v1_032098.p1	26851c1f29f5307e5ea24070f072a1dd	943	Pfam	PF13374	Tetratricopeptide repeat	361	394	0.019	T	04-10-2018
pitu_v1_032098.p1	26851c1f29f5307e5ea24070f072a1dd	943	SUPERFAMILY	SSF48452		800	911	2.07e-14	T	04-10-2018	IPR011990	Tetratricopeptide-like helical domain superfamily	GO:0005515
pitu_v1_032098.p1	26851c1f29f5307e5ea24070f072a1dd	943	SUPERFAMILY	SSF48452		275	473	7.59e-31	T	04-10-2018	IPR011990	Tetratricopeptide-like helical domain superfamily	GO:0005515
pitu_v1_032098.p1	26851c1f29f5307e5ea24070f072a1dd	943	ProSiteProfiles	PS50005	TPR repeat profile.	481	514	8.821	T	04-10-2018	IPR019734	Tetratricopeptide repeat	GO:0005515
pitu_v1_032098.p1	26851c1f29f5307e5ea24070f072a1dd	943	ProSiteProfiles	PS50005	TPR repeat profile.	93	126	8.024	T	04-10-2018	IPR019734	Tetratricopeptide repeat	GO:0005515
pitu_v1_032098.p1	26851c1f29f5307e5ea24070f072a1dd	943	ProSiteProfiles	PS50293	TPR repeat region circular profile.	25	917	53.254	T	04-10-2018	IPR013026	Tetratricopeptide repeat-containing domain	GO:0005515
pitu_v1_032098.p1	26851c1f29f5307e5ea24070f072a1dd	943	Coils	Coil		942	943	-	T	04-10-2018
pitu_v1_032098.p1	26851c1f29f5307e5ea24070f072a1dd	943	PANTHER	PTHR10098:SF106		743	828	3.2e-295	T	04-10-2018
pitu_v1_032098.p1	26851c1f29f5307e5ea24070f072a1dd	943	SUPERFAMILY	SSF48452		31	136	4e-30	T	04-10-2018	IPR011990	Tetratricopeptide-like helical domain superfamily	GO:0005515
pitu_v1_032098.p1	26851c1f29f5307e5ea24070f072a1dd	943	ProSiteProfiles	PS50005	TPR repeat profile.	761	794	7.936	T	04-10-2018	IPR019734	Tetratricopeptide repeat	GO:0005515
pitu_v1_032098.p1	26851c1f29f5307e5ea24070f072a1dd	943	MobiDBLite	mobidb-lite	consensus disorder prediction	918	943	-	T	04-10-2018
pitu_v1_032098.p1	26851c1f29f5307e5ea24070f072a1dd	943	ProSiteProfiles	PS50005	TPR repeat profile.	561	594	7.493	T	04-10-2018	IPR019734	Tetratricopeptide repeat	GO:0005515
pitu_v1_032098.p1	26851c1f29f5307e5ea24070f072a1dd	943	Pfam	PF13181	Tetratricopeptide repeat	642	665	0.049	T	04-10-2018	IPR019734	Tetratricopeptide repeat	GO:0005515
pitu_v1_032098.p1	26851c1f29f5307e5ea24070f072a1dd	943	Gene3D	G3DSA:3.30.70.100		332	357	2.4e-10	T	04-10-2018
pitu_v1_032098.p1	26851c1f29f5307e5ea24070f072a1dd	943	Gene3D	G3DSA:3.30.70.100		250	275	0.0012	T	04-10-2018
pitu_v1_032098.p1	26851c1f29f5307e5ea24070f072a1dd	943	Gene3D	G3DSA:3.30.70.100		598	642	3.2e-11	T	04-10-2018
pitu_v1_032098.p1	26851c1f29f5307e5ea24070f072a1dd	943	Gene3D	G3DSA:3.30.70.100		643	674	4e-06	T	04-10-2018
pitu_v1_032098.p1	26851c1f29f5307e5ea24070f072a1dd	943	Gene3D	G3DSA:3.30.70.100		415	484	7.1e-16	T	04-10-2018
pitu_v1_032098.p1	26851c1f29f5307e5ea24070f072a1dd	943	Gene3D	G3DSA:3.30.70.100		485	516	8e-14	T	04-10-2018
pitu_v1_032098.p1	26851c1f29f5307e5ea24070f072a1dd	943	PANTHER	PTHR10098		325	420	3.2e-295	T	04-10-2018
pitu_v1_032098.p1	26851c1f29f5307e5ea24070f072a1dd	943	PANTHER	PTHR10098		101	357	3.2e-295	T	04-10-2018
pitu_v1_032098.p1	26851c1f29f5307e5ea24070f072a1dd	943	Pfam	PF13424	Tetratricopeptide repeat	843	909	4.1e-10	T	04-10-2018
pitu_v1_032098.p1	26851c1f29f5307e5ea24070f072a1dd	943	Pfam	PF13424	Tetratricopeptide repeat	281	352	2.1e-09	T	04-10-2018
pitu_v1_032098.p1	26851c1f29f5307e5ea24070f072a1dd	943	Pfam	PF13424	Tetratricopeptide repeat	682	752	1.1e-11	T	04-10-2018
pitu_v1_032098.p1	26851c1f29f5307e5ea24070f072a1dd	943	Pfam	PF13424	Tetratricopeptide repeat	761	829	2.9e-09	T	04-10-2018
pitu_v1_032098.p1	26851c1f29f5307e5ea24070f072a1dd	943	Pfam	PF13424	Tetratricopeptide repeat	445	512	5.7e-12	T	04-10-2018
pitu_v1_032098.p1	26851c1f29f5307e5ea24070f072a1dd	943	Pfam	PF13424	Tetratricopeptide repeat	520	589	2.2e-11	T	04-10-2018
pitu_v1_032098.p1	26851c1f29f5307e5ea24070f072a1dd	943	Gene3D	G3DSA:1.20.58.280		845	862	6.3e-05	T	04-10-2018
pitu_v1_032098.p1	26851c1f29f5307e5ea24070f072a1dd	943	ProSiteProfiles	PS50005	TPR repeat profile.	681	714	7.67	T	04-10-2018	IPR019734	Tetratricopeptide repeat	GO:0005515
pitu_v1_032098.p1	26851c1f29f5307e5ea24070f072a1dd	943	Gene3D	G3DSA:1.25.40.10		25	212	1.4e-24	T	04-10-2018	IPR011990	Tetratricopeptide-like helical domain superfamily	GO:0005515
pitu_v1_032098.p1	26851c1f29f5307e5ea24070f072a1dd	943	ProSiteProfiles	PS50005	TPR repeat profile.	601	634	7.523	T	04-10-2018	IPR019734	Tetratricopeptide repeat	GO:0005515
pitu_v1_032098.p1	26851c1f29f5307e5ea24070f072a1dd	943	ProSiteProfiles	PS50005	TPR repeat profile.	641	674	6.166	T	04-10-2018	IPR019734	Tetratricopeptide repeat	GO:0005515
pitu_v1_032098.p1	26851c1f29f5307e5ea24070f072a1dd	943	ProSiteProfiles	PS50005	TPR repeat profile.	361	394	7.11	T	04-10-2018	IPR019734	Tetratricopeptide repeat	GO:0005515
pitu_v1_032098.p1	26851c1f29f5307e5ea24070f072a1dd	943	ProSiteProfiles	PS50005	TPR repeat profile.	321	354	7.198	T	04-10-2018	IPR019734	Tetratricopeptide repeat	GO:0005515
pitu_v1_032098.p1	26851c1f29f5307e5ea24070f072a1dd	943	ProSiteProfiles	PS50005	TPR repeat profile.	241	274	5.694	T	04-10-2018	IPR019734	Tetratricopeptide repeat	GO:0005515
pitu_v1_032098.p1	26851c1f29f5307e5ea24070f072a1dd	943	PANTHER	PTHR10098		422	734	3.2e-295	T	04-10-2018
pitu_v1_032098.p1	26851c1f29f5307e5ea24070f072a1dd	943	PANTHER	PTHR10098		743	828	3.2e-295	T	04-10-2018
pitu_v1_032098.p1	26851c1f29f5307e5ea24070f072a1dd	943	Gene3D	G3DSA:1.20.1250.10		771	821	2.2e-11	T	04-10-2018
pitu_v1_032098.p1	26851c1f29f5307e5ea24070f072a1dd	943	ProSiteProfiles	PS50005	TPR repeat profile.	721	754	7.051	T	04-10-2018	IPR019734	Tetratricopeptide repeat	GO:0005515
pitu_v1_032098.p1	26851c1f29f5307e5ea24070f072a1dd	943	PANTHER	PTHR10098		843	923	3.2e-295	T	04-10-2018
pitu_v1_032098.p1	26851c1f29f5307e5ea24070f072a1dd	943	SUPERFAMILY	SSF48452		170	316	9.29e-15	T	04-10-2018	IPR011990	Tetratricopeptide-like helical domain superfamily	GO:0005515
pitu_v1_032098.p1	26851c1f29f5307e5ea24070f072a1dd	943	Gene3D	G3DSA:1.25.40.10		863	922	1.8e-06	T	04-10-2018	IPR011990	Tetratricopeptide-like helical domain superfamily	GO:0005515
pitu_v1_032290.p1	7e401acd4c05cee4347278b44d4d8428	492	SUPERFAMILY	SSF57716		445	490	4.37e-12	T	04-10-2018
pitu_v1_032290.p1	7e401acd4c05cee4347278b44d4d8428	492	Pfam	PF00412	LIM domain	217	272	5.2e-10	T	04-10-2018	IPR001781	Zinc finger, LIM-type
pitu_v1_032290.p1	7e401acd4c05cee4347278b44d4d8428	492	Pfam	PF00412	LIM domain	320	376	5.6e-10	T	04-10-2018	IPR001781	Zinc finger, LIM-type
pitu_v1_032290.p1	7e401acd4c05cee4347278b44d4d8428	492	Pfam	PF00412	LIM domain	11	67	6.3e-11	T	04-10-2018	IPR001781	Zinc finger, LIM-type
pitu_v1_032290.p1	7e401acd4c05cee4347278b44d4d8428	492	Pfam	PF00412	LIM domain	418	475	6.2e-12	T	04-10-2018	IPR001781	Zinc finger, LIM-type
pitu_v1_032290.p1	7e401acd4c05cee4347278b44d4d8428	492	Pfam	PF00412	LIM domain	116	173	3.3e-10	T	04-10-2018	IPR001781	Zinc finger, LIM-type
pitu_v1_032290.p1	7e401acd4c05cee4347278b44d4d8428	492	ProSitePatterns	PS00478	LIM zinc-binding domain signature.	11	45	-	T	04-10-2018	IPR001781	Zinc finger, LIM-type
pitu_v1_032290.p1	7e401acd4c05cee4347278b44d4d8428	492	ProSitePatterns	PS00478	LIM zinc-binding domain signature.	116	150	-	T	04-10-2018	IPR001781	Zinc finger, LIM-type
pitu_v1_032290.p1	7e401acd4c05cee4347278b44d4d8428	492	ProSitePatterns	PS00478	LIM zinc-binding domain signature.	418	452	-	T	04-10-2018	IPR001781	Zinc finger, LIM-type
pitu_v1_032290.p1	7e401acd4c05cee4347278b44d4d8428	492	SUPERFAMILY	SSF57716		309	345	2.14e-09	T	04-10-2018
pitu_v1_032290.p1	7e401acd4c05cee4347278b44d4d8428	492	ProSiteProfiles	PS50023	LIM domain profile.	9	69	14.286	T	04-10-2018	IPR001781	Zinc finger, LIM-type
pitu_v1_032290.p1	7e401acd4c05cee4347278b44d4d8428	492	CDD	cd09326	LIM_CRP_like	320	373	1.23699e-15	T	04-10-2018
pitu_v1_032290.p1	7e401acd4c05cee4347278b44d4d8428	492	SUPERFAMILY	SSF57716		105	141	3.71e-10	T	04-10-2018
pitu_v1_032290.p1	7e401acd4c05cee4347278b44d4d8428	492	PANTHER	PTHR24215		311	397	1.8e-152	T	04-10-2018
pitu_v1_032290.p1	7e401acd4c05cee4347278b44d4d8428	492	PANTHER	PTHR24215		1	92	1.8e-152	T	04-10-2018
pitu_v1_032290.p1	7e401acd4c05cee4347278b44d4d8428	492	SUPERFAMILY	SSF57716		243	290	1.3e-10	T	04-10-2018
pitu_v1_032290.p1	7e401acd4c05cee4347278b44d4d8428	492	CDD	cd09404	LIM1_MLP84B_like	10	63	3.10993e-26	T	04-10-2018
pitu_v1_032290.p1	7e401acd4c05cee4347278b44d4d8428	492	CDD	cd09326	LIM_CRP_like	418	471	4.52883e-18	T	04-10-2018
pitu_v1_032290.p1	7e401acd4c05cee4347278b44d4d8428	492	PANTHER	PTHR24215:SF22		208	296	1.8e-152	T	04-10-2018
pitu_v1_032290.p1	7e401acd4c05cee4347278b44d4d8428	492	PANTHER	PTHR24215:SF22		107	197	1.8e-152	T	04-10-2018
pitu_v1_032290.p1	7e401acd4c05cee4347278b44d4d8428	492	PANTHER	PTHR24215:SF22		415	490	1.8e-152	T	04-10-2018
pitu_v1_032290.p1	7e401acd4c05cee4347278b44d4d8428	492	ProSiteProfiles	PS50023	LIM domain profile.	215	276	13.187	T	04-10-2018	IPR001781	Zinc finger, LIM-type
pitu_v1_032290.p1	7e401acd4c05cee4347278b44d4d8428	492	CDD	cd09326	LIM_CRP_like	116	169	2.28572e-19	T	04-10-2018
pitu_v1_032290.p1	7e401acd4c05cee4347278b44d4d8428	492	SUPERFAMILY	SSF57716		142	188	1.53e-11	T	04-10-2018
pitu_v1_032290.p1	7e401acd4c05cee4347278b44d4d8428	492	PANTHER	PTHR24215		208	296	1.8e-152	T	04-10-2018
pitu_v1_032290.p1	7e401acd4c05cee4347278b44d4d8428	492	PANTHER	PTHR24215		107	197	1.8e-152	T	04-10-2018
pitu_v1_032290.p1	7e401acd4c05cee4347278b44d4d8428	492	PANTHER	PTHR24215		415	490	1.8e-152	T	04-10-2018
pitu_v1_032290.p1	7e401acd4c05cee4347278b44d4d8428	492	ProSiteProfiles	PS50023	LIM domain profile.	318	379	13.642	T	04-10-2018	IPR001781	Zinc finger, LIM-type
pitu_v1_032290.p1	7e401acd4c05cee4347278b44d4d8428	492	SUPERFAMILY	SSF57716		37	84	2.21e-14	T	04-10-2018
pitu_v1_032290.p1	7e401acd4c05cee4347278b44d4d8428	492	SMART	SM00132		417	470	1e-12	T	04-10-2018	IPR001781	Zinc finger, LIM-type
pitu_v1_032290.p1	7e401acd4c05cee4347278b44d4d8428	492	SMART	SM00132		115	168	5.2e-11	T	04-10-2018	IPR001781	Zinc finger, LIM-type
pitu_v1_032290.p1	7e401acd4c05cee4347278b44d4d8428	492	SMART	SM00132		319	372	8.6e-11	T	04-10-2018	IPR001781	Zinc finger, LIM-type
pitu_v1_032290.p1	7e401acd4c05cee4347278b44d4d8428	492	SMART	SM00132		10	62	2.1e-13	T	04-10-2018	IPR001781	Zinc finger, LIM-type
pitu_v1_032290.p1	7e401acd4c05cee4347278b44d4d8428	492	SMART	SM00132		216	269	3.7e-10	T	04-10-2018	IPR001781	Zinc finger, LIM-type
pitu_v1_032290.p1	7e401acd4c05cee4347278b44d4d8428	492	SUPERFAMILY	SSF57716		346	392	1.31e-11	T	04-10-2018
pitu_v1_032290.p1	7e401acd4c05cee4347278b44d4d8428	492	SUPERFAMILY	SSF57716		2	36	1.49e-10	T	04-10-2018
pitu_v1_032290.p1	7e401acd4c05cee4347278b44d4d8428	492	ProSiteProfiles	PS50023	LIM domain profile.	114	175	13.801	T	04-10-2018	IPR001781	Zinc finger, LIM-type
pitu_v1_032290.p1	7e401acd4c05cee4347278b44d4d8428	492	CDD	cd09326	LIM_CRP_like	217	270	2.28255e-16	T	04-10-2018
pitu_v1_032290.p1	7e401acd4c05cee4347278b44d4d8428	492	Gene3D	G3DSA:2.10.110.10		311	382	6e-13	T	04-10-2018
pitu_v1_032290.p1	7e401acd4c05cee4347278b44d4d8428	492	Gene3D	G3DSA:2.10.110.10		208	279	1.2e-12	T	04-10-2018
pitu_v1_032290.p1	7e401acd4c05cee4347278b44d4d8428	492	Gene3D	G3DSA:2.10.110.10		409	480	1.3e-15	T	04-10-2018
pitu_v1_032290.p1	7e401acd4c05cee4347278b44d4d8428	492	ProSitePatterns	PS00478	LIM zinc-binding domain signature.	217	251	-	T	04-10-2018	IPR001781	Zinc finger, LIM-type
pitu_v1_032290.p1	7e401acd4c05cee4347278b44d4d8428	492	SUPERFAMILY	SSF57716		213	242	2.5e-09	T	04-10-2018
pitu_v1_032290.p1	7e401acd4c05cee4347278b44d4d8428	492	Gene3D	G3DSA:2.10.110.10		115	188	2.4e-14	T	04-10-2018
pitu_v1_032290.p1	7e401acd4c05cee4347278b44d4d8428	492	Gene3D	G3DSA:2.10.110.10		9	80	1.3e-15	T	04-10-2018
pitu_v1_032290.p1	7e401acd4c05cee4347278b44d4d8428	492	SUPERFAMILY	SSF57716		407	443	1.85e-08	T	04-10-2018
pitu_v1_032290.p1	7e401acd4c05cee4347278b44d4d8428	492	ProSitePatterns	PS00478	LIM zinc-binding domain signature.	320	354	-	T	04-10-2018	IPR001781	Zinc finger, LIM-type
pitu_v1_032290.p1	7e401acd4c05cee4347278b44d4d8428	492	PANTHER	PTHR24215:SF22		311	397	1.8e-152	T	04-10-2018
pitu_v1_032290.p1	7e401acd4c05cee4347278b44d4d8428	492	PANTHER	PTHR24215:SF22		1	92	1.8e-152	T	04-10-2018
pitu_v1_032290.p1	7e401acd4c05cee4347278b44d4d8428	492	ProSiteProfiles	PS50023	LIM domain profile.	416	477	14.147	T	04-10-2018	IPR001781	Zinc finger, LIM-type
pitu_v1_032316.p3	50cfbcc8b348034e229b8ce41b6cba87	91	Phobius	SIGNAL_PEPTIDE_C_REGION	C-terminal region of a signal peptide.	50	53	-	T	04-10-2018
pitu_v1_032316.p3	50cfbcc8b348034e229b8ce41b6cba87	91	Phobius	SIGNAL_PEPTIDE	Signal peptide region	1	53	-	T	04-10-2018
pitu_v1_032316.p3	50cfbcc8b348034e229b8ce41b6cba87	91	Pfam	PF07740	Ion channel inhibitory toxin	56	79	0.00027	T	04-10-2018	IPR011696	Huwentoxin-1 family	GO:0005576|GO:0008200|GO:0009405
pitu_v1_032316.p3	50cfbcc8b348034e229b8ce41b6cba87	91	Phobius	SIGNAL_PEPTIDE_N_REGION	N-terminal region of a signal peptide.	1	33	-	T	04-10-2018
pitu_v1_032316.p3	50cfbcc8b348034e229b8ce41b6cba87	91	Phobius	NON_CYTOPLASMIC_DOMAIN	Region of a membrane-bound protein predicted to be outside the membrane, in the extracellular region.	54	91	-	T	04-10-2018
pitu_v1_032316.p3	50cfbcc8b348034e229b8ce41b6cba87	91	Phobius	SIGNAL_PEPTIDE_H_REGION	Hydrophobic region of a signal peptide.	34	49	-	T	04-10-2018
pitu_v1_032354.p1	effd95f35dab2e2f8255d529db3d8ea2	447	MobiDBLite	mobidb-lite	consensus disorder prediction	428	447	-	T	04-10-2018
pitu_v1_032354.p1	effd95f35dab2e2f8255d529db3d8ea2	447	Pfam	PF03953	Tubulin C-terminal domain	261	381	3.4e-43	T	04-10-2018	IPR018316	Tubulin/FtsZ, 2-layer sandwich domain		Reactome: R-HSA-1445148|Reactome: R-HSA-190840|Reactome: R-HSA-190861|Reactome: R-HSA-2132295|Reactome: R-HSA-2467813|Reactome: R-HSA-2500257|Reactome: R-HSA-3371497|Reactome: R-HSA-380320|Reactome: R-HSA-437239|Reactome: R-HSA-5617833|Reactome: R-HSA-5626467|Reactome: R-HSA-5663220|Reactome: R-HSA-6807878|Reactome: R-HSA-6811434|Reactome: R-HSA-6811436|Reactome: R-HSA-68877|Reactome: R-HSA-88522…
pitu_v1_032354.p1	effd95f35dab2e2f8255d529db3d8ea2	447	SMART	SM00864		47	244	6.1e-69	T	04-10-2018	IPR003008	Tubulin/FtsZ, GTPase domain	GO:0003924	Reactome: R-HSA-380320
pitu_v1_032354.p1	effd95f35dab2e2f8255d529db3d8ea2	447	PRINTS	PR01161	Tubulin signature	106	130	4.3e-105	T	04-10-2018	IPR000217	Tubulin	GO:0005874|GO:0007017	Reactome: R-HSA-380320
pitu_v1_032354.p1	effd95f35dab2e2f8255d529db3d8ea2	447	PRINTS	PR01161	Tubulin signature	10	30	4.3e-105	T	04-10-2018	IPR000217	Tubulin	GO:0005874|GO:0007017	Reactome: R-HSA-380320
pitu_v1_032354.p1	effd95f35dab2e2f8255d529db3d8ea2	447	PRINTS	PR01161	Tubulin signature	370	398	4.3e-105	T	04-10-2018	IPR000217	Tubulin	GO:0005874|GO:0007017	Reactome: R-HSA-380320
pitu_v1_032354.p1	effd95f35dab2e2f8255d529db3d8ea2	447	PRINTS	PR01161	Tubulin signature	132	150	4.3e-105	T	04-10-2018	IPR000217	Tubulin	GO:0005874|GO:0007017	Reactome: R-HSA-380320
pitu_v1_032354.p1	effd95f35dab2e2f8255d529db3d8ea2	447	PRINTS	PR01161	Tubulin signature	176	189	4.3e-105	T	04-10-2018	IPR000217	Tubulin	GO:0005874|GO:0007017	Reactome: R-HSA-380320
pitu_v1_032354.p1	effd95f35dab2e2f8255d529db3d8ea2	447	PRINTS	PR01161	Tubulin signature	51	70	4.3e-105	T	04-10-2018	IPR000217	Tubulin	GO:0005874|GO:0007017	Reactome: R-HSA-380320
pitu_v1_032354.p1	effd95f35dab2e2f8255d529db3d8ea2	447	PRINTS	PR01161	Tubulin signature	151	172	4.3e-105	T	04-10-2018	IPR000217	Tubulin	GO:0005874|GO:0007017	Reactome: R-HSA-380320
pitu_v1_032354.p1	effd95f35dab2e2f8255d529db3d8ea2	447	PRINTS	PR01161	Tubulin signature	93	104	4.3e-105	T	04-10-2018	IPR000217	Tubulin	GO:0005874|GO:0007017	Reactome: R-HSA-380320
pitu_v1_032354.p1	effd95f35dab2e2f8255d529db3d8ea2	447	PRINTS	PR01161	Tubulin signature	190	210	4.3e-105	T	04-10-2018	IPR000217	Tubulin	GO:0005874|GO:0007017	Reactome: R-HSA-380320
pitu_v1_032354.p1	effd95f35dab2e2f8255d529db3d8ea2	447	ProSitePatterns	PS00228	Tubulin-beta mRNA autoregulation signal.	1	4	-	T	04-10-2018	IPR013838	Beta tubulin, autoregulation binding site		Reactome: R-HSA-1445148|Reactome: R-HSA-190840|Reactome: R-HSA-190861|Reactome: R-HSA-2132295|Reactome: R-HSA-2467813|Reactome: R-HSA-2500257|Reactome: R-HSA-3371497|Reactome: R-HSA-380320|Reactome: R-HSA-437239|Reactome: R-HSA-5617833|Reactome: R-HSA-5626467|Reactome: R-HSA-5663220|Reactome: R-HSA-6807878|Reactome: R-HSA-6811434|Reactome: R-HSA-6811436|Reactome: R-HSA-68877|Reactome: R-HSA-88522…
pitu_v1_032354.p1	effd95f35dab2e2f8255d529db3d8ea2	447	CDD	cd02187	beta_tubulin	2	426	0	T	04-10-2018
pitu_v1_032354.p1	effd95f35dab2e2f8255d529db3d8ea2	447	Pfam	PF00091	Tubulin/FtsZ family, GTPase domain	3	211	7.7e-69	T	04-10-2018	IPR003008	Tubulin/FtsZ, GTPase domain	GO:0003924	Reactome: R-HSA-380320
pitu_v1_032354.p1	effd95f35dab2e2f8255d529db3d8ea2	447	Coils	Coil		408	428	-	T	04-10-2018
pitu_v1_032354.p1	effd95f35dab2e2f8255d529db3d8ea2	447	SUPERFAMILY	SSF55307		244	429	3.97e-85	T	04-10-2018	IPR008280	Tubulin/FtsZ, C-terminal		Reactome: R-HSA-380320
pitu_v1_032354.p1	effd95f35dab2e2f8255d529db3d8ea2	447	PRINTS	PR01163	Beta-tubulin signature	108	126	1.1e-122	T	04-10-2018	IPR002453	Beta tubulin	GO:0005200|GO:0005525|GO:0005874|GO:0007017	Reactome: R-HSA-1445148|Reactome: R-HSA-190840|Reactome: R-HSA-190861|Reactome: R-HSA-2132295|Reactome: R-HSA-2467813|Reactome: R-HSA-2500257|Reactome: R-HSA-3371497|Reactome: R-HSA-380320|Reactome: R-HSA-437239|Reactome: R-HSA-5617833|Reactome: R-HSA-5626467|Reactome: R-HSA-5663220|Reactome: R-HSA-6807878|Reactome: R-HSA-6811434|Reactome: R-HSA-6811436|Reactome: R-HSA-68877|Reactome: R-HSA-88522…
pitu_v1_032354.p1	effd95f35dab2e2f8255d529db3d8ea2	447	PRINTS	PR01163	Beta-tubulin signature	412	430	1.1e-122	T	04-10-2018	IPR002453	Beta tubulin	GO:0005200|GO:0005525|GO:0005874|GO:0007017	Reactome: R-HSA-1445148|Reactome: R-HSA-190840|Reactome: R-HSA-190861|Reactome: R-HSA-2132295|Reactome: R-HSA-2467813|Reactome: R-HSA-2500257|Reactome: R-HSA-3371497|Reactome: R-HSA-380320|Reactome: R-HSA-437239|Reactome: R-HSA-5617833|Reactome: R-HSA-5626467|Reactome: R-HSA-5663220|Reactome: R-HSA-6807878|Reactome: R-HSA-6811434|Reactome: R-HSA-6811436|Reactome: R-HSA-68877|Reactome: R-HSA-88522…
pitu_v1_032354.p1	effd95f35dab2e2f8255d529db3d8ea2	447	PRINTS	PR01163	Beta-tubulin signature	152	164	1.1e-122	T	04-10-2018	IPR002453	Beta tubulin	GO:0005200|GO:0005525|GO:0005874|GO:0007017	Reactome: R-HSA-1445148|Reactome: R-HSA-190840|Reactome: R-HSA-190861|Reactome: R-HSA-2132295|Reactome: R-HSA-2467813|Reactome: R-HSA-2500257|Reactome: R-HSA-3371497|Reactome: R-HSA-380320|Reactome: R-HSA-437239|Reactome: R-HSA-5617833|Reactome: R-HSA-5626467|Reactome: R-HSA-5663220|Reactome: R-HSA-6807878|Reactome: R-HSA-6811434|Reactome: R-HSA-6811436|Reactome: R-HSA-68877|Reactome: R-HSA-88522…
pitu_v1_032354.p1	effd95f35dab2e2f8255d529db3d8ea2	447	PRINTS	PR01163	Beta-tubulin signature	377	388	1.1e-122	T	04-10-2018	IPR002453	Beta tubulin	GO:0005200|GO:0005525|GO:0005874|GO:0007017	Reactome: R-HSA-1445148|Reactome: R-HSA-190840|Reactome: R-HSA-190861|Reactome: R-HSA-2132295|Reactome: R-HSA-2467813|Reactome: R-HSA-2500257|Reactome: R-HSA-3371497|Reactome: R-HSA-380320|Reactome: R-HSA-437239|Reactome: R-HSA-5617833|Reactome: R-HSA-5626467|Reactome: R-HSA-5663220|Reactome: R-HSA-6807878|Reactome: R-HSA-6811434|Reactome: R-HSA-6811436|Reactome: R-HSA-68877|Reactome: R-HSA-88522…
pitu_v1_032354.p1	effd95f35dab2e2f8255d529db3d8ea2	447	PRINTS	PR01163	Beta-tubulin signature	230	239	1.1e-122	T	04-10-2018	IPR002453	Beta tubulin	GO:0005200|GO:0005525|GO:0005874|GO:0007017	Reactome: R-HSA-1445148|Reactome: R-HSA-190840|Reactome: R-HSA-190861|Reactome: R-HSA-2132295|Reactome: R-HSA-2467813|Reactome: R-HSA-2500257|Reactome: R-HSA-3371497|Reactome: R-HSA-380320|Reactome: R-HSA-437239|Reactome: R-HSA-5617833|Reactome: R-HSA-5626467|Reactome: R-HSA-5663220|Reactome: R-HSA-6807878|Reactome: R-HSA-6811434|Reactome: R-HSA-6811436|Reactome: R-HSA-68877|Reactome: R-HSA-88522…
pitu_v1_032354.p1	effd95f35dab2e2f8255d529db3d8ea2	447	PRINTS	PR01163	Beta-tubulin signature	329	343	1.1e-122	T	04-10-2018	IPR002453	Beta tubulin	GO:0005200|GO:0005525|GO:0005874|GO:0007017	Reactome: R-HSA-1445148|Reactome: R-HSA-190840|Reactome: R-HSA-190861|Reactome: R-HSA-2132295|Reactome: R-HSA-2467813|Reactome: R-HSA-2500257|Reactome: R-HSA-3371497|Reactome: R-HSA-380320|Reactome: R-HSA-437239|Reactome: R-HSA-5617833|Reactome: R-HSA-5626467|Reactome: R-HSA-5663220|Reactome: R-HSA-6807878|Reactome: R-HSA-6811434|Reactome: R-HSA-6811436|Reactome: R-HSA-68877|Reactome: R-HSA-88522…
pitu_v1_032354.p1	effd95f35dab2e2f8255d529db3d8ea2	447	PRINTS	PR01163	Beta-tubulin signature	212	224	1.1e-122	T	04-10-2018	IPR002453	Beta tubulin	GO:0005200|GO:0005525|GO:0005874|GO:0007017	Reactome: R-HSA-1445148|Reactome: R-HSA-190840|Reactome: R-HSA-190861|Reactome: R-HSA-2132295|Reactome: R-HSA-2467813|Reactome: R-HSA-2500257|Reactome: R-HSA-3371497|Reactome: R-HSA-380320|Reactome: R-HSA-437239|Reactome: R-HSA-5617833|Reactome: R-HSA-5626467|Reactome: R-HSA-5663220|Reactome: R-HSA-6807878|Reactome: R-HSA-6811434|Reactome: R-HSA-6811436|Reactome: R-HSA-68877|Reactome: R-HSA-88522…
pitu_v1_032354.p1	effd95f35dab2e2f8255d529db3d8ea2	447	PRINTS	PR01163	Beta-tubulin signature	88	99	1.1e-122	T	04-10-2018	IPR002453	Beta tubulin	GO:0005200|GO:0005525|GO:0005874|GO:0007017	Reactome: R-HSA-1445148|Reactome: R-HSA-190840|Reactome: R-HSA-190861|Reactome: R-HSA-2132295|Reactome: R-HSA-2467813|Reactome: R-HSA-2500257|Reactome: R-HSA-3371497|Reactome: R-HSA-380320|Reactome: R-HSA-437239|Reactome: R-HSA-5617833|Reactome: R-HSA-5626467|Reactome: R-HSA-5663220|Reactome: R-HSA-6807878|Reactome: R-HSA-6811434|Reactome: R-HSA-6811436|Reactome: R-HSA-68877|Reactome: R-HSA-88522…
pitu_v1_032354.p1	effd95f35dab2e2f8255d529db3d8ea2	447	PRINTS	PR01163	Beta-tubulin signature	265	281	1.1e-122	T	04-10-2018	IPR002453	Beta tubulin	GO:0005200|GO:0005525|GO:0005874|GO:0007017	Reactome: R-HSA-1445148|Reactome: R-HSA-190840|Reactome: R-HSA-190861|Reactome: R-HSA-2132295|Reactome: R-HSA-2467813|Reactome: R-HSA-2500257|Reactome: R-HSA-3371497|Reactome: R-HSA-380320|Reactome: R-HSA-437239|Reactome: R-HSA-5617833|Reactome: R-HSA-5626467|Reactome: R-HSA-5663220|Reactome: R-HSA-6807878|Reactome: R-HSA-6811434|Reactome: R-HSA-6811436|Reactome: R-HSA-68877|Reactome: R-HSA-88522…
pitu_v1_032354.p1	effd95f35dab2e2f8255d529db3d8ea2	447	PRINTS	PR01163	Beta-tubulin signature	41	58	1.1e-122	T	04-10-2018	IPR002453	Beta tubulin	GO:0005200|GO:0005525|GO:0005874|GO:0007017	Reactome: R-HSA-1445148|Reactome: R-HSA-190840|Reactome: R-HSA-190861|Reactome: R-HSA-2132295|Reactome: R-HSA-2467813|Reactome: R-HSA-2500257|Reactome: R-HSA-3371497|Reactome: R-HSA-380320|Reactome: R-HSA-437239|Reactome: R-HSA-5617833|Reactome: R-HSA-5626467|Reactome: R-HSA-5663220|Reactome: R-HSA-6807878|Reactome: R-HSA-6811434|Reactome: R-HSA-6811436|Reactome: R-HSA-68877|Reactome: R-HSA-88522…
pitu_v1_032354.p1	effd95f35dab2e2f8255d529db3d8ea2	447	PRINTS	PR01163	Beta-tubulin signature	311	329	1.1e-122	T	04-10-2018	IPR002453	Beta tubulin	GO:0005200|GO:0005525|GO:0005874|GO:0007017	Reactome: R-HSA-1445148|Reactome: R-HSA-190840|Reactome: R-HSA-190861|Reactome: R-HSA-2132295|Reactome: R-HSA-2467813|Reactome: R-HSA-2500257|Reactome: R-HSA-3371497|Reactome: R-HSA-380320|Reactome: R-HSA-437239|Reactome: R-HSA-5617833|Reactome: R-HSA-5626467|Reactome: R-HSA-5663220|Reactome: R-HSA-6807878|Reactome: R-HSA-6811434|Reactome: R-HSA-6811436|Reactome: R-HSA-68877|Reactome: R-HSA-88522…
pitu_v1_032354.p1	effd95f35dab2e2f8255d529db3d8ea2	447	PRINTS	PR01163	Beta-tubulin signature	347	370	1.1e-122	T	04-10-2018	IPR002453	Beta tubulin	GO:0005200|GO:0005525|GO:0005874|GO:0007017	Reactome: R-HSA-1445148|Reactome: R-HSA-190840|Reactome: R-HSA-190861|Reactome: R-HSA-2132295|Reactome: R-HSA-2467813|Reactome: R-HSA-2500257|Reactome: R-HSA-3371497|Reactome: R-HSA-380320|Reactome: R-HSA-437239|Reactome: R-HSA-5617833|Reactome: R-HSA-5626467|Reactome: R-HSA-5663220|Reactome: R-HSA-6807878|Reactome: R-HSA-6811434|Reactome: R-HSA-6811436|Reactome: R-HSA-68877|Reactome: R-HSA-88522…
pitu_v1_032354.p1	effd95f35dab2e2f8255d529db3d8ea2	447	PRINTS	PR01163	Beta-tubulin signature	245	258	1.1e-122	T	04-10-2018	IPR002453	Beta tubulin	GO:0005200|GO:0005525|GO:0005874|GO:0007017	Reactome: R-HSA-1445148|Reactome: R-HSA-190840|Reactome: R-HSA-190861|Reactome: R-HSA-2132295|Reactome: R-HSA-2467813|Reactome: R-HSA-2500257|Reactome: R-HSA-3371497|Reactome: R-HSA-380320|Reactome: R-HSA-437239|Reactome: R-HSA-5617833|Reactome: R-HSA-5626467|Reactome: R-HSA-5663220|Reactome: R-HSA-6807878|Reactome: R-HSA-6811434|Reactome: R-HSA-6811436|Reactome: R-HSA-68877|Reactome: R-HSA-88522…
pitu_v1_032354.p1	effd95f35dab2e2f8255d529db3d8ea2	447	PANTHER	PTHR11588		12	443	0	T	04-10-2018	IPR000217	Tubulin	GO:0005874|GO:0007017	Reactome: R-HSA-380320
pitu_v1_032354.p1	effd95f35dab2e2f8255d529db3d8ea2	447	SMART	SM00865		246	383	2.6e-51	T	04-10-2018	IPR018316	Tubulin/FtsZ, 2-layer sandwich domain		Reactome: R-HSA-1445148|Reactome: R-HSA-190840|Reactome: R-HSA-190861|Reactome: R-HSA-2132295|Reactome: R-HSA-2467813|Reactome: R-HSA-2500257|Reactome: R-HSA-3371497|Reactome: R-HSA-380320|Reactome: R-HSA-437239|Reactome: R-HSA-5617833|Reactome: R-HSA-5626467|Reactome: R-HSA-5663220|Reactome: R-HSA-6807878|Reactome: R-HSA-6811434|Reactome: R-HSA-6811436|Reactome: R-HSA-68877|Reactome: R-HSA-88522…
pitu_v1_032354.p1	effd95f35dab2e2f8255d529db3d8ea2	447	PANTHER	PTHR11588:SF256		12	443	0	T	04-10-2018
pitu_v1_032354.p1	effd95f35dab2e2f8255d529db3d8ea2	447	Gene3D	G3DSA:3.40.50.1440		1	259	1.4e-129	T	04-10-2018	IPR036525	Tubulin/FtsZ, GTPase domain superfamily	GO:0003924	Reactome: R-HSA-380320
pitu_v1_032354.p1	effd95f35dab2e2f8255d529db3d8ea2	447	ProSitePatterns	PS00227	Tubulin subunits alpha, beta, and gamma signature.	140	146	-	T	04-10-2018	IPR017975	Tubulin, conserved site	GO:0005525|GO:0005874|GO:0007017	Reactome: R-HSA-380320
pitu_v1_032354.p1	effd95f35dab2e2f8255d529db3d8ea2	447	Gene3D	G3DSA:3.30.1330.20		260	373	9.7e-49	T	04-10-2018	IPR037103	Tubulin/FtsZ, C-terminal domain superfamily		Reactome: R-HSA-1445148|Reactome: R-HSA-190840|Reactome: R-HSA-190861|Reactome: R-HSA-2132295|Reactome: R-HSA-2467813|Reactome: R-HSA-2500257|Reactome: R-HSA-3371497|Reactome: R-HSA-380320|Reactome: R-HSA-437239|Reactome: R-HSA-5617833|Reactome: R-HSA-5626467|Reactome: R-HSA-5663220|Reactome: R-HSA-6807878|Reactome: R-HSA-6811434|Reactome: R-HSA-6811436|Reactome: R-HSA-68877|Reactome: R-HSA-88522…
pitu_v1_032354.p1	effd95f35dab2e2f8255d529db3d8ea2	447	SUPERFAMILY	SSF52490		1	243	2.35e-102	T	04-10-2018	IPR036525	Tubulin/FtsZ, GTPase domain superfamily	GO:0003924	Reactome: R-HSA-380320
pitu_v1_032354.p1	effd95f35dab2e2f8255d529db3d8ea2	447	Gene3D	G3DSA:1.10.287.600		374	442	1.6e-35	T	04-10-2018
pitu_v1_032454.p1	d837852105be336f4b4abd9f8533672a	693	Pfam	PF10585	Ubiquitin-activating enzyme active site	321	378	1.8e-06	T	04-10-2018	IPR019572	Ubiquitin-activating enzyme, catalytic cysteine domain		Reactome: R-HSA-983168
pitu_v1_032454.p1	d837852105be336f4b4abd9f8533672a	693	PANTHER	PTHR10953:SF5		597	649	1.1e-193	T	04-10-2018	IPR030661	SUMO-activating enzyme subunit Uba2	GO:0016925|GO:0019948	Reactome: R-HSA-3065676|Reactome: R-HSA-3065678
pitu_v1_032454.p1	d837852105be336f4b4abd9f8533672a	693	PIRSF	PIRSF039133		1	630	6.6e-197	T	04-10-2018	IPR030661	SUMO-activating enzyme subunit Uba2	GO:0016925|GO:0019948	Reactome: R-HSA-3065676|Reactome: R-HSA-3065678
pitu_v1_032454.p1	d837852105be336f4b4abd9f8533672a	693	Gene3D	G3DSA:3.40.50.720		7	427	2.3e-107	T	04-10-2018
pitu_v1_032454.p1	d837852105be336f4b4abd9f8533672a	693	CDD	cd01489	Uba2_SUMO	21	446	0	T	04-10-2018
pitu_v1_032454.p1	d837852105be336f4b4abd9f8533672a	693	PANTHER	PTHR10953		14	533	1.1e-193	T	04-10-2018
pitu_v1_032454.p1	d837852105be336f4b4abd9f8533672a	693	PANTHER	PTHR10953		597	649	1.1e-193	T	04-10-2018
pitu_v1_032454.p1	d837852105be336f4b4abd9f8533672a	693	MobiDBLite	mobidb-lite	consensus disorder prediction	538	630	-	T	04-10-2018
pitu_v1_032454.p1	d837852105be336f4b4abd9f8533672a	693	MobiDBLite	mobidb-lite	consensus disorder prediction	201	234	-	T	04-10-2018
pitu_v1_032454.p1	d837852105be336f4b4abd9f8533672a	693	SUPERFAMILY	SSF69572		11	411	3.92e-100	T	04-10-2018	IPR035985	Ubiquitin-activating enzyme	GO:0008641
pitu_v1_032454.p1	d837852105be336f4b4abd9f8533672a	693	Pfam	PF00899	ThiF family	8	427	9.8e-70	T	04-10-2018	IPR000594	THIF-type NAD/FAD binding fold	GO:0008641
pitu_v1_032454.p1	d837852105be336f4b4abd9f8533672a	693	Gene3D	G3DSA:3.10.290.20		448	554	1.1e-24	T	04-10-2018
pitu_v1_032454.p1	d837852105be336f4b4abd9f8533672a	693	Pfam	PF14732	Ubiquitin/SUMO-activating enzyme ubiquitin-like domain	454	538	2.4e-22	T	04-10-2018	IPR028077	Ubiquitin/SUMO-activating enzyme ubiquitin-like domain		Reactome: R-HSA-3065676|Reactome: R-HSA-3065678
pitu_v1_032454.p1	d837852105be336f4b4abd9f8533672a	693	PANTHER	PTHR10953:SF5		14	533	1.1e-193	T	04-10-2018	IPR030661	SUMO-activating enzyme subunit Uba2	GO:0016925|GO:0019948	Reactome: R-HSA-3065676|Reactome: R-HSA-3065678
pitu_v1_032454.p1	d837852105be336f4b4abd9f8533672a	693	ProSitePatterns	PS00865	Ubiquitin-activating enzyme active site.	173	181	-	T	04-10-2018	IPR033127	Ubiquitin-activating enzyme E1, Cys active site
pitu_v1_032519.p1	994320e0618a596f2d6d91c12a2a7089	656	SUPERFAMILY	SSF53067		190	382	8.25e-70	T	04-10-2018
pitu_v1_032519.p1	994320e0618a596f2d6d91c12a2a7089	656	PANTHER	PTHR19375:SF310		1	646	0	T	04-10-2018
pitu_v1_032519.p1	994320e0618a596f2d6d91c12a2a7089	656	ProSitePatterns	PS00297	Heat shock hsp70 proteins family signature 1.	9	16	-	T	04-10-2018	IPR018181	Heat shock protein 70, conserved site		Reactome: R-HSA-3371453
pitu_v1_032519.p1	994320e0618a596f2d6d91c12a2a7089	656	SUPERFAMILY	SSF53067		5	187	8.88e-73	T	04-10-2018
pitu_v1_032519.p1	994320e0618a596f2d6d91c12a2a7089	656	Pfam	PF00012	Hsp70 protein	6	612	1.2e-263	T	04-10-2018	IPR013126	Heat shock protein 70 family		Reactome: R-HSA-3371453
pitu_v1_032519.p1	994320e0618a596f2d6d91c12a2a7089	656	SUPERFAMILY	SSF100934		538	619	3.66e-31	T	04-10-2018	IPR029048	Heat shock protein 70kD, C-terminal domain superfamily
pitu_v1_032519.p1	994320e0618a596f2d6d91c12a2a7089	656	SUPERFAMILY	SSF100920		386	543	1.83e-66	T	04-10-2018	IPR029047	Heat shock protein 70kD, peptide-binding domain superfamily		Reactome: R-HSA-3371453
pitu_v1_032519.p1	994320e0618a596f2d6d91c12a2a7089	656	ProSitePatterns	PS01036	Heat shock hsp70 proteins family signature 3.	334	348	-	T	04-10-2018	IPR018181	Heat shock protein 70, conserved site		Reactome: R-HSA-3371453
pitu_v1_032519.p1	994320e0618a596f2d6d91c12a2a7089	656	Gene3D	G3DSA:3.90.640.10		229	297	6.3e-37	T	04-10-2018
pitu_v1_032519.p1	994320e0618a596f2d6d91c12a2a7089	656	MobiDBLite	mobidb-lite	consensus disorder prediction	618	656	-	T	04-10-2018
pitu_v1_032519.p1	994320e0618a596f2d6d91c12a2a7089	656	CDD	cd10233	HSPA1-2_6-8-like_NBD	6	381	0	T	04-10-2018
pitu_v1_032519.p1	994320e0618a596f2d6d91c12a2a7089	656	Gene3D	G3DSA:3.30.420.40		3	210	2.6e-88	T	04-10-2018
pitu_v1_032519.p1	994320e0618a596f2d6d91c12a2a7089	656	PANTHER	PTHR19375		1	646	0	T	04-10-2018
pitu_v1_032519.p1	994320e0618a596f2d6d91c12a2a7089	656	ProSitePatterns	PS00329	Heat shock hsp70 proteins family signature 2.	197	210	-	T	04-10-2018	IPR018181	Heat shock protein 70, conserved site		Reactome: R-HSA-3371453
pitu_v1_032519.p1	994320e0618a596f2d6d91c12a2a7089	656	PRINTS	PR00301	70kDa heat shock protein signature	33	45	4e-89	T	04-10-2018	IPR013126	Heat shock protein 70 family		Reactome: R-HSA-3371453
pitu_v1_032519.p1	994320e0618a596f2d6d91c12a2a7089	656	PRINTS	PR00301	70kDa heat shock protein signature	142	162	4e-89	T	04-10-2018	IPR013126	Heat shock protein 70 family		Reactome: R-HSA-3371453
pitu_v1_032519.p1	994320e0618a596f2d6d91c12a2a7089	656	PRINTS	PR00301	70kDa heat shock protein signature	5	18	4e-89	T	04-10-2018	IPR013126	Heat shock protein 70 family		Reactome: R-HSA-3371453
pitu_v1_032519.p1	994320e0618a596f2d6d91c12a2a7089	656	PRINTS	PR00301	70kDa heat shock protein signature	331	347	4e-89	T	04-10-2018	IPR013126	Heat shock protein 70 family		Reactome: R-HSA-3371453
pitu_v1_032519.p1	994320e0618a596f2d6d91c12a2a7089	656	PRINTS	PR00301	70kDa heat shock protein signature	55	63	4e-89	T	04-10-2018	IPR013126	Heat shock protein 70 family		Reactome: R-HSA-3371453
pitu_v1_032519.p1	994320e0618a596f2d6d91c12a2a7089	656	PRINTS	PR00301	70kDa heat shock protein signature	363	383	4e-89	T	04-10-2018	IPR013126	Heat shock protein 70 family		Reactome: R-HSA-3371453
pitu_v1_032519.p1	994320e0618a596f2d6d91c12a2a7089	656	PRINTS	PR00301	70kDa heat shock protein signature	203	213	4e-89	T	04-10-2018	IPR013126	Heat shock protein 70 family		Reactome: R-HSA-3371453
pitu_v1_032519.p1	994320e0618a596f2d6d91c12a2a7089	656	PRINTS	PR00301	70kDa heat shock protein signature	390	409	4e-89	T	04-10-2018	IPR013126	Heat shock protein 70 family		Reactome: R-HSA-3371453
pitu_v1_032519.p1	994320e0618a596f2d6d91c12a2a7089	656	PRINTS	PR00301	70kDa heat shock protein signature	471	487	4e-89	T	04-10-2018	IPR013126	Heat shock protein 70 family		Reactome: R-HSA-3371453
pitu_v1_032519.p1	994320e0618a596f2d6d91c12a2a7089	656	Gene3D	G3DSA:1.20.1270.10		519	618	5.8e-38	T	04-10-2018	IPR029048	Heat shock protein 70kD, C-terminal domain superfamily
pitu_v1_032519.p1	994320e0618a596f2d6d91c12a2a7089	656	Coils	Coil		512	535	-	T	04-10-2018
pitu_v1_032519.p1	994320e0618a596f2d6d91c12a2a7089	656	Gene3D	G3DSA:3.30.420.40		298	360	1.3e-18	T	04-10-2018
pitu_v1_032519.p1	994320e0618a596f2d6d91c12a2a7089	656	Gene3D	G3DSA:2.60.34.10		387	518	2.1e-71	T	04-10-2018	IPR029047	Heat shock protein 70kD, peptide-binding domain superfamily		Reactome: R-HSA-3371453
pitu_v1_032724.p1	448809d9691bc54e77bf935d0a9b7722	662	Phobius	SIGNAL_PEPTIDE	Signal peptide region	1	33	-	T	04-10-2018
pitu_v1_032724.p1	448809d9691bc54e77bf935d0a9b7722	662	Phobius	SIGNAL_PEPTIDE_N_REGION	N-terminal region of a signal peptide.	1	13	-	T	04-10-2018
pitu_v1_032724.p1	448809d9691bc54e77bf935d0a9b7722	662	Pfam	PF03722	Hemocyanin, all-alpha domain	94	154	6.1e-12	T	04-10-2018	IPR005204	Hemocyanin, N-terminal
pitu_v1_032724.p1	448809d9691bc54e77bf935d0a9b7722	662	PANTHER	PTHR11511		96	662	1.5e-195	T	04-10-2018	IPR013788	Hemocyanin/hexamerin
pitu_v1_032724.p1	448809d9691bc54e77bf935d0a9b7722	662	PRINTS	PR00187	Arthropod haemocyanin signature	222	239	2.5e-20	T	04-10-2018	IPR013788	Hemocyanin/hexamerin
pitu_v1_032724.p1	448809d9691bc54e77bf935d0a9b7722	662	PRINTS	PR00187	Arthropod haemocyanin signature	253	265	2.5e-20	T	04-10-2018	IPR013788	Hemocyanin/hexamerin
pitu_v1_032724.p1	448809d9691bc54e77bf935d0a9b7722	662	PRINTS	PR00187	Arthropod haemocyanin signature	411	426	2.5e-20	T	04-10-2018	IPR013788	Hemocyanin/hexamerin
pitu_v1_032724.p1	448809d9691bc54e77bf935d0a9b7722	662	PRINTS	PR00187	Arthropod haemocyanin signature	208	221	2.5e-20	T	04-10-2018	IPR013788	Hemocyanin/hexamerin
pitu_v1_032724.p1	448809d9691bc54e77bf935d0a9b7722	662	SUPERFAMILY	SSF48050		90	154	3.66e-18	T	04-10-2018	IPR036697	Hemocyanin, N-terminal domain superfamily
pitu_v1_032724.p1	448809d9691bc54e77bf935d0a9b7722	662	ProSitePatterns	PS00210	Arthropod hemocyanins / insect LSPs signature 2.	408	416	-	T	04-10-2018	IPR013788	Hemocyanin/hexamerin
pitu_v1_032724.p1	448809d9691bc54e77bf935d0a9b7722	662	Gene3D	G3DSA:1.20.1370.10		68	158	7.9e-16	T	04-10-2018	IPR036697	Hemocyanin, N-terminal domain superfamily
pitu_v1_032724.p1	448809d9691bc54e77bf935d0a9b7722	662	Pfam	PF00372	Hemocyanin, copper containing domain	162	426	8.5e-71	T	04-10-2018	IPR000896	Hemocyanin/hexamerin middle domain
pitu_v1_032724.p1	448809d9691bc54e77bf935d0a9b7722	662	Phobius	NON_CYTOPLASMIC_DOMAIN	Region of a membrane-bound protein predicted to be outside the membrane, in the extracellular region.	34	662	-	T	04-10-2018
pitu_v1_032724.p1	448809d9691bc54e77bf935d0a9b7722	662	ProSitePatterns	PS00209	Arthropod hemocyanins / insect LSPs signature 1.	211	230	-	T	04-10-2018	IPR013788	Hemocyanin/hexamerin
pitu_v1_032724.p1	448809d9691bc54e77bf935d0a9b7722	662	Gene3D	G3DSA:1.10.1280.10		159	433	1.8e-92	T	04-10-2018	IPR008922	Uncharacterised domain, di-copper centre		Reactome: R-HSA-5662702
pitu_v1_032724.p1	448809d9691bc54e77bf935d0a9b7722	662	SUPERFAMILY	SSF81296		435	662	5.74e-57	T	04-10-2018	IPR014756	Immunoglobulin E-set
pitu_v1_032724.p1	448809d9691bc54e77bf935d0a9b7722	662	Phobius	SIGNAL_PEPTIDE_H_REGION	Hydrophobic region of a signal peptide.	14	25	-	T	04-10-2018
pitu_v1_032724.p1	448809d9691bc54e77bf935d0a9b7722	662	Phobius	SIGNAL_PEPTIDE_C_REGION	C-terminal region of a signal peptide.	26	33	-	T	04-10-2018
pitu_v1_032724.p1	448809d9691bc54e77bf935d0a9b7722	662	SUPERFAMILY	SSF48056		162	433	8.9e-92	T	04-10-2018	IPR008922	Uncharacterised domain, di-copper centre		Reactome: R-HSA-5662702
pitu_v1_032724.p1	448809d9691bc54e77bf935d0a9b7722	662	PANTHER	PTHR11511:SF24		96	662	1.5e-195	T	04-10-2018
pitu_v1_032724.p1	448809d9691bc54e77bf935d0a9b7722	662	Gene3D	G3DSA:2.60.40.1520		434	662	4.8e-59	T	04-10-2018	IPR037020	Hemocyanin, C-terminal domain superfamily
pitu_v1_032724.p1	448809d9691bc54e77bf935d0a9b7722	662	Pfam	PF03723	Hemocyanin, ig-like domain	435	662	2.9e-51	T	04-10-2018	IPR005203	Hemocyanin, C-terminal
pitu_v1_032724.p1	448809d9691bc54e77bf935d0a9b7722	662	SignalP_EUK	SignalP-noTM		1	25	-	T	04-10-2018
pitu_v1_032728.p1	b0ac9967018d472d9132f7ab7c0ddbac	670	Phobius	SIGNAL_PEPTIDE_H_REGION	Hydrophobic region of a signal peptide.	16	27	-	T	04-10-2018
pitu_v1_032728.p1	b0ac9967018d472d9132f7ab7c0ddbac	670	Gene3D	G3DSA:3.20.20.80		444	601	3.1e-33	T	04-10-2018
pitu_v1_032728.p1	b0ac9967018d472d9132f7ab7c0ddbac	670	Gene3D	G3DSA:3.20.20.80		224	443	1.5e-30	T	04-10-2018
pitu_v1_032728.p1	b0ac9967018d472d9132f7ab7c0ddbac	670	PANTHER	PTHR43053		84	662	7.9e-199	T	04-10-2018
pitu_v1_032728.p1	b0ac9967018d472d9132f7ab7c0ddbac	670	SignalP_EUK	SignalP-noTM		1	27	-	T	04-10-2018
pitu_v1_032728.p1	b0ac9967018d472d9132f7ab7c0ddbac	670	Phobius	NON_CYTOPLASMIC_DOMAIN	Region of a membrane-bound protein predicted to be outside the membrane, in the extracellular region.	33	670	-	T	04-10-2018
pitu_v1_032728.p1	b0ac9967018d472d9132f7ab7c0ddbac	670	PANTHER	PTHR43053:SF4		84	662	7.9e-199	T	04-10-2018
pitu_v1_032728.p1	b0ac9967018d472d9132f7ab7c0ddbac	670	Phobius	SIGNAL_PEPTIDE_C_REGION	C-terminal region of a signal peptide.	28	32	-	T	04-10-2018
pitu_v1_032728.p1	b0ac9967018d472d9132f7ab7c0ddbac	670	Phobius	SIGNAL_PEPTIDE	Signal peptide region	1	32	-	T	04-10-2018
pitu_v1_032728.p1	b0ac9967018d472d9132f7ab7c0ddbac	670	Pfam	PF01055	Glycosyl hydrolases family 31	270	664	3.4e-47	T	04-10-2018	IPR000322	Glycoside hydrolase family 31	GO:0004553|GO:0005975
pitu_v1_032728.p1	b0ac9967018d472d9132f7ab7c0ddbac	670	CDD	cd06592	GH31_NET37	263	632	9.12573e-167	T	04-10-2018
pitu_v1_032728.p1	b0ac9967018d472d9132f7ab7c0ddbac	670	Gene3D	G3DSA:2.60.40.1180		602	663	2e-19	T	04-10-2018
pitu_v1_032728.p1	b0ac9967018d472d9132f7ab7c0ddbac	670	SUPERFAMILY	SSF51445		264	600	3.37e-72	T	04-10-2018	IPR017853	Glycoside hydrolase superfamily
pitu_v1_032728.p1	b0ac9967018d472d9132f7ab7c0ddbac	670	SUPERFAMILY	SSF51011		582	663	1.08e-17	T	04-10-2018
pitu_v1_032728.p1	b0ac9967018d472d9132f7ab7c0ddbac	670	Phobius	SIGNAL_PEPTIDE_N_REGION	N-terminal region of a signal peptide.	1	15	-	T	04-10-2018
pitu_v1_032728.p1	b0ac9967018d472d9132f7ab7c0ddbac	670	SignalP_GRAM_POSITIVE	SignalP-TM		1	27	-	T	04-10-2018
pitu_v1_032728.p1	b0ac9967018d472d9132f7ab7c0ddbac	670	SignalP_GRAM_NEGATIVE	SignalP-noTM		1	27	-	T	04-10-2018
pitu_v1_033006.p2	cddab10c6de0c2ff9b90bc4ad5bbb5c9	376	CDD	cd00012	NBD_sugar-kinase_HSP70_actin	9	182	8.0751e-20	T	04-10-2018
pitu_v1_033006.p2	cddab10c6de0c2ff9b90bc4ad5bbb5c9	376	ProSitePatterns	PS00432	Actins signature 2.	357	365	-	T	04-10-2018	IPR004001	Actin, conserved site
pitu_v1_033006.p2	cddab10c6de0c2ff9b90bc4ad5bbb5c9	376	Gene3D	G3DSA:3.30.420.40		257	374	3.8e-41	T	04-10-2018
pitu_v1_033006.p2	cddab10c6de0c2ff9b90bc4ad5bbb5c9	376	SUPERFAMILY	SSF53067		147	376	7.95e-100	T	04-10-2018
pitu_v1_033006.p2	cddab10c6de0c2ff9b90bc4ad5bbb5c9	376	SMART	SM00268		6	376	4e-241	T	04-10-2018	IPR004000	Actin family
pitu_v1_033006.p2	cddab10c6de0c2ff9b90bc4ad5bbb5c9	376	ProSitePatterns	PS00406	Actins signature 1.	54	64	-	T	04-10-2018	IPR004001	Actin, conserved site
pitu_v1_033006.p2	cddab10c6de0c2ff9b90bc4ad5bbb5c9	376	SUPERFAMILY	SSF53067		4	154	1.3e-66	T	04-10-2018
pitu_v1_033006.p2	cddab10c6de0c2ff9b90bc4ad5bbb5c9	376	Pfam	PF00022	Actin	4	376	1.4e-150	T	04-10-2018	IPR004000	Actin family
pitu_v1_033006.p2	cddab10c6de0c2ff9b90bc4ad5bbb5c9	376	Gene3D	G3DSA:3.90.640.10		197	256	1.1e-37	T	04-10-2018
pitu_v1_033006.p2	cddab10c6de0c2ff9b90bc4ad5bbb5c9	376	Gene3D	G3DSA:3.30.420.40		165	196	2.2e-14	T	04-10-2018
pitu_v1_033006.p2	cddab10c6de0c2ff9b90bc4ad5bbb5c9	376	PANTHER	PTHR11937		2	375	9.1e-273	T	04-10-2018	IPR004000	Actin family
pitu_v1_033006.p2	cddab10c6de0c2ff9b90bc4ad5bbb5c9	376	PRINTS	PR00190	Actin signature	62	84	6.6e-58	T	04-10-2018	IPR004000	Actin family
pitu_v1_033006.p2	cddab10c6de0c2ff9b90bc4ad5bbb5c9	376	PRINTS	PR00190	Actin signature	50	61	6.6e-58	T	04-10-2018	IPR004000	Actin family
pitu_v1_033006.p2	cddab10c6de0c2ff9b90bc4ad5bbb5c9	376	PRINTS	PR00190	Actin signature	116	129	6.6e-58	T	04-10-2018	IPR004000	Actin family
pitu_v1_033006.p2	cddab10c6de0c2ff9b90bc4ad5bbb5c9	376	PRINTS	PR00190	Actin signature	27	36	6.6e-58	T	04-10-2018	IPR004000	Actin family
pitu_v1_033006.p2	cddab10c6de0c2ff9b90bc4ad5bbb5c9	376	PRINTS	PR00190	Actin signature	141	160	6.6e-58	T	04-10-2018	IPR004000	Actin family
pitu_v1_033006.p2	cddab10c6de0c2ff9b90bc4ad5bbb5c9	376	PRINTS	PR00190	Actin signature	237	253	6.6e-58	T	04-10-2018	IPR004000	Actin family
pitu_v1_033006.p2	cddab10c6de0c2ff9b90bc4ad5bbb5c9	376	PANTHER	PTHR11937:SF278		2	375	9.1e-273	T	04-10-2018
pitu_v1_033006.p2	cddab10c6de0c2ff9b90bc4ad5bbb5c9	376	ProSitePatterns	PS01132	Actins and actin-related proteins signature.	105	117	-	T	04-10-2018	IPR020902	Actin/actin-like conserved site
pitu_v1_033006.p2	cddab10c6de0c2ff9b90bc4ad5bbb5c9	376	Gene3D	G3DSA:3.30.420.40		1	164	9.8e-84	T	04-10-2018
pitu_v1_033137.p1	08e35ffaad8d813490cf628db27359c7	465	Phobius	SIGNAL_PEPTIDE_N_REGION	N-terminal region of a signal peptide.	1	6	-	T	04-10-2018
pitu_v1_033137.p1	08e35ffaad8d813490cf628db27359c7	465	Phobius	SIGNAL_PEPTIDE	Signal peptide region	1	18	-	T	04-10-2018
pitu_v1_033137.p1	08e35ffaad8d813490cf628db27359c7	465	Gene3D	G3DSA:1.20.1090.10		231	463	4.8e-56	T	04-10-2018
pitu_v1_033137.p1	08e35ffaad8d813490cf628db27359c7	465	Gene3D	G3DSA:3.40.50.1970		50	229	2.3e-43	T	04-10-2018
pitu_v1_033137.p1	08e35ffaad8d813490cf628db27359c7	465	SignalP_GRAM_POSITIVE	SignalP-TM		1	25	-	T	04-10-2018
pitu_v1_033137.p1	08e35ffaad8d813490cf628db27359c7	465	SUPERFAMILY	SSF56796		48	461	3.27e-96	T	04-10-2018
pitu_v1_033137.p1	08e35ffaad8d813490cf628db27359c7	465	Pfam	PF00465	Iron-containing alcohol dehydrogenase	51	454	1e-102	T	04-10-2018	IPR001670	Alcohol dehydrogenase, iron-type/glycerol dehydrogenase gldA	GO:0016491|GO:0046872|GO:0055114	Reactome: R-HSA-880009
pitu_v1_033137.p1	08e35ffaad8d813490cf628db27359c7	465	CDD	cd08190	HOT	49	461	0	T	04-10-2018
pitu_v1_033137.p1	08e35ffaad8d813490cf628db27359c7	465	Phobius	NON_CYTOPLASMIC_DOMAIN	Region of a membrane-bound protein predicted to be outside the membrane, in the extracellular region.	19	465	-	T	04-10-2018
pitu_v1_033137.p1	08e35ffaad8d813490cf628db27359c7	465	Phobius	SIGNAL_PEPTIDE_H_REGION	Hydrophobic region of a signal peptide.	7	14	-	T	04-10-2018
pitu_v1_033137.p1	08e35ffaad8d813490cf628db27359c7	465	Phobius	SIGNAL_PEPTIDE_C_REGION	C-terminal region of a signal peptide.	15	18	-	T	04-10-2018
pitu_v1_033137.p1	08e35ffaad8d813490cf628db27359c7	465	PANTHER	PTHR11496:SF83		40	465	1.3e-171	T	04-10-2018
pitu_v1_033137.p1	08e35ffaad8d813490cf628db27359c7	465	PANTHER	PTHR11496		40	465	1.3e-171	T	04-10-2018
pitu_v1_033570.p1	bf15fe09b65b2d38351e8041899af53f	376	Phobius	NON_CYTOPLASMIC_DOMAIN	Region of a membrane-bound protein predicted to be outside the membrane, in the extracellular region.	1	356	-	T	04-10-2018
pitu_v1_033570.p1	bf15fe09b65b2d38351e8041899af53f	376	Gene3D	G3DSA:3.20.20.80		5	249	3.8e-34	T	04-10-2018
pitu_v1_033570.p1	bf15fe09b65b2d38351e8041899af53f	376	PANTHER	PTHR10357		1	339	9.3e-99	T	04-10-2018
pitu_v1_033570.p1	bf15fe09b65b2d38351e8041899af53f	376	Phobius	CYTOPLASMIC_DOMAIN	Region of a membrane-bound protein predicted to be outside the membrane, in the cytoplasm.	376	376	-	T	04-10-2018
pitu_v1_033570.p1	bf15fe09b65b2d38351e8041899af53f	376	PANTHER	PTHR10357:SF177		1	339	9.3e-99	T	04-10-2018
pitu_v1_033570.p1	bf15fe09b65b2d38351e8041899af53f	376	Phobius	TRANSMEMBRANE	Region of a membrane-bound protein predicted to be embedded in the membrane.	357	375	-	T	04-10-2018
pitu_v1_033570.p1	bf15fe09b65b2d38351e8041899af53f	376	Pfam	PF00128	Alpha amylase, catalytic domain	15	162	6e-20	T	04-10-2018	IPR006047	Glycosyl hydrolase, family 13, catalytic domain	GO:0003824|GO:0005975
pitu_v1_033570.p1	bf15fe09b65b2d38351e8041899af53f	376	SUPERFAMILY	SSF51445		16	249	6.57e-34	T	04-10-2018	IPR017853	Glycoside hydrolase superfamily
pitu_v1_033570.p1	bf15fe09b65b2d38351e8041899af53f	376	Gene3D	G3DSA:2.60.40.1180		250	341	1.8e-05	T	04-10-2018
pitu_v1_034261.p2	12361ad2dd282615383f1c9b501ec5b4	95	ProSitePatterns	PS00122	Carboxylesterases type-B serine active site.	56	71	-	T	04-10-2018	IPR019826	Carboxylesterase type B, active site
pitu_v1_034261.p2	12361ad2dd282615383f1c9b501ec5b4	95	PANTHER	PTHR11559		3	86	2.4e-41	T	04-10-2018
pitu_v1_034261.p2	12361ad2dd282615383f1c9b501ec5b4	95	Gene3D	G3DSA:3.40.50.1820		1	91	6.5e-32	T	04-10-2018	IPR029058	Alpha/Beta hydrolase fold
pitu_v1_034261.p2	12361ad2dd282615383f1c9b501ec5b4	95	Pfam	PF00135	Carboxylesterase family	3	86	1e-39	T	04-10-2018	IPR002018	Carboxylesterase, type B
pitu_v1_034261.p2	12361ad2dd282615383f1c9b501ec5b4	95	PANTHER	PTHR11559:SF345		3	86	2.4e-41	T	04-10-2018
pitu_v1_034261.p2	12361ad2dd282615383f1c9b501ec5b4	95	SUPERFAMILY	SSF53474		2	86	2.32e-35	T	04-10-2018	IPR029058	Alpha/Beta hydrolase fold
pitu_v1_034608.p1	fa6b709028aa3b66c12a791de4ba7fe2	85	Pfam	PF01667	Ribosomal protein S27	28	82	9.5e-25	T	04-10-2018	IPR000592	Ribosomal protein S27e	GO:0003735|GO:0005622|GO:0005840|GO:0006412	Reactome: R-HSA-156827|Reactome: R-HSA-156902|Reactome: R-HSA-1799339|Reactome: R-HSA-192823|Reactome: R-HSA-2408557|Reactome: R-HSA-6791226|Reactome: R-HSA-72649|Reactome: R-HSA-72689|Reactome: R-HSA-72695|Reactome: R-HSA-72702|Reactome: R-HSA-72706|Reactome: R-HSA-72764|Reactome: R-HSA-9010553|Reactome: R-HSA-975956|Reactome: R-HSA-975957
pitu_v1_034608.p1	fa6b709028aa3b66c12a791de4ba7fe2	85	PANTHER	PTHR11594		1	82	1.9e-41	T	04-10-2018	IPR000592	Ribosomal protein S27e	GO:0003735|GO:0005622|GO:0005840|GO:0006412	Reactome: R-HSA-156827|Reactome: R-HSA-156902|Reactome: R-HSA-1799339|Reactome: R-HSA-192823|Reactome: R-HSA-2408557|Reactome: R-HSA-6791226|Reactome: R-HSA-72649|Reactome: R-HSA-72689|Reactome: R-HSA-72695|Reactome: R-HSA-72702|Reactome: R-HSA-72706|Reactome: R-HSA-72764|Reactome: R-HSA-9010553|Reactome: R-HSA-975956|Reactome: R-HSA-975957
pitu_v1_034608.p1	fa6b709028aa3b66c12a791de4ba7fe2	85	PANTHER	PTHR11594:SF1		1	82	1.9e-41	T	04-10-2018
pitu_v1_034608.p1	fa6b709028aa3b66c12a791de4ba7fe2	85	Hamap	MF_00371	30S ribosomal protein S27e [rps27e].	22	82	15.815	T	04-10-2018	IPR000592	Ribosomal protein S27e	GO:0003735|GO:0005622|GO:0005840|GO:0006412	Reactome: R-HSA-156827|Reactome: R-HSA-156902|Reactome: R-HSA-1799339|Reactome: R-HSA-192823|Reactome: R-HSA-2408557|Reactome: R-HSA-6791226|Reactome: R-HSA-72649|Reactome: R-HSA-72689|Reactome: R-HSA-72695|Reactome: R-HSA-72702|Reactome: R-HSA-72706|Reactome: R-HSA-72764|Reactome: R-HSA-9010553|Reactome: R-HSA-975956|Reactome: R-HSA-975957
pitu_v1_034608.p1	fa6b709028aa3b66c12a791de4ba7fe2	85	Gene3D	G3DSA:2.20.25.100		29	84	6e-33	T	04-10-2018	IPR023407	Ribosomal protein S27e, zinc-binding domain superfamily		Reactome: R-HSA-156827|Reactome: R-HSA-156902|Reactome: R-HSA-1799339|Reactome: R-HSA-192823|Reactome: R-HSA-2408557|Reactome: R-HSA-6791226|Reactome: R-HSA-72649|Reactome: R-HSA-72689|Reactome: R-HSA-72695|Reactome: R-HSA-72702|Reactome: R-HSA-72706|Reactome: R-HSA-72764|Reactome: R-HSA-9010553|Reactome: R-HSA-975956|Reactome: R-HSA-975957
pitu_v1_034608.p1	fa6b709028aa3b66c12a791de4ba7fe2	85	ProDom	PD004466	RIBOSOMAL ZINC METAL-BINDING ZINC-FINGER RIBONUCLEOPROTEIN 40S S27 S27 S27E SEQUENCE	44	82	5e-13	T	04-10-2018	IPR000592	Ribosomal protein S27e	GO:0003735|GO:0005622|GO:0005840|GO:0006412	Reactome: R-HSA-156827|Reactome: R-HSA-156902|Reactome: R-HSA-1799339|Reactome: R-HSA-192823|Reactome: R-HSA-2408557|Reactome: R-HSA-6791226|Reactome: R-HSA-72649|Reactome: R-HSA-72689|Reactome: R-HSA-72695|Reactome: R-HSA-72702|Reactome: R-HSA-72706|Reactome: R-HSA-72764|Reactome: R-HSA-9010553|Reactome: R-HSA-975956|Reactome: R-HSA-975957
pitu_v1_034608.p1	fa6b709028aa3b66c12a791de4ba7fe2	85	SUPERFAMILY	SSF57829		28	82	1.54e-19	T	04-10-2018	IPR011332	Zinc-binding ribosomal protein	GO:0006412
pitu_v1_034608.p1	fa6b709028aa3b66c12a791de4ba7fe2	85	MobiDBLite	mobidb-lite	consensus disorder prediction	1	20	-	T	04-10-2018
pitu_v1_035131.p3	1a49f81c9ee8e875e480c4115d7eb333	49	SUPERFAMILY	SSF53067		1	48	2.81e-10	T	04-10-2018
pitu_v1_035131.p3	1a49f81c9ee8e875e480c4115d7eb333	49	PANTHER	PTHR11937		1	49	1.5e-25	T	04-10-2018	IPR004000	Actin family
pitu_v1_035131.p3	1a49f81c9ee8e875e480c4115d7eb333	49	Gene3D	G3DSA:3.90.640.10		1	49	2.9e-15	T	04-10-2018
pitu_v1_035131.p3	1a49f81c9ee8e875e480c4115d7eb333	49	Pfam	PF00022	Actin	5	42	1e-06	T	04-10-2018	IPR004000	Actin family
pitu_v1_035131.p3	1a49f81c9ee8e875e480c4115d7eb333	49	PANTHER	PTHR11937:SF278		1	49	1.5e-25	T	04-10-2018
pitu_v1_038898.p1	272b5ef9e1e177adff03bb8475774c0c	80	SignalP_GRAM_NEGATIVE	SignalP-noTM		1	21	-	T	04-10-2018
pitu_v1_038898.p1	272b5ef9e1e177adff03bb8475774c0c	80	SignalP_EUK	SignalP-noTM		1	21	-	T	04-10-2018
pitu_v1_038898.p1	272b5ef9e1e177adff03bb8475774c0c	80	Phobius	SIGNAL_PEPTIDE	Signal peptide region	1	21	-	T	04-10-2018
pitu_v1_038898.p1	272b5ef9e1e177adff03bb8475774c0c	80	Phobius	SIGNAL_PEPTIDE_H_REGION	Hydrophobic region of a signal peptide.	4	16	-	T	04-10-2018
pitu_v1_038898.p1	272b5ef9e1e177adff03bb8475774c0c	80	Phobius	SIGNAL_PEPTIDE_C_REGION	C-terminal region of a signal peptide.	17	21	-	T	04-10-2018
pitu_v1_038898.p1	272b5ef9e1e177adff03bb8475774c0c	80	Phobius	SIGNAL_PEPTIDE_N_REGION	N-terminal region of a signal peptide.	1	3	-	T	04-10-2018
pitu_v1_038898.p1	272b5ef9e1e177adff03bb8475774c0c	80	MobiDBLite	mobidb-lite	consensus disorder prediction	58	80	-	T	04-10-2018
pitu_v1_038898.p1	272b5ef9e1e177adff03bb8475774c0c	80	SignalP_GRAM_POSITIVE	SignalP-TM		1	26	-	T	04-10-2018
pitu_v1_038898.p1	272b5ef9e1e177adff03bb8475774c0c	80	Phobius	NON_CYTOPLASMIC_DOMAIN	Region of a membrane-bound protein predicted to be outside the membrane, in the extracellular region.	22	80	-	T	04-10-2018
pitu_v1_039249.p2	2bdd64877ed2255b75e89d129c0baeb8	100	Gene3D	G3DSA:2.30.230.10		2	99	3e-13	T	04-10-2018	IPR015816	Vitellinogen, beta-sheet N-terminal	GO:0005319|GO:0006869	Reactome: R-HSA-8866423|Reactome: R-HSA-8963888
pitu_v1_039249.p2	2bdd64877ed2255b75e89d129c0baeb8	100	SUPERFAMILY	SSF56968		7	96	5.89e-18	T	04-10-2018	IPR015819	Lipid transport protein, beta-sheet shell	GO:0005319|GO:0006869	Reactome: R-HSA-8866423|Reactome: R-HSA-8963888
pitu_v1_039249.p2	2bdd64877ed2255b75e89d129c0baeb8	100	Pfam	PF01347	Lipoprotein amino terminal region	7	92	1.3e-10	T	04-10-2018	IPR001747	Lipid transport protein, N-terminal	GO:0005319|GO:0006869	Reactome: R-HSA-8866423|Reactome: R-HSA-8963888
pitu_v1_041122.p1	389e41523d22d8b47fcb7ea2aab38833	64	Gene3D	G3DSA:2.40.30.10		1	46	7.9e-20	T	04-10-2018
pitu_v1_041122.p1	389e41523d22d8b47fcb7ea2aab38833	64	SUPERFAMILY	SSF50465		1	46	2.64e-17	T	04-10-2018	IPR009001	Translation elongation factor EF1A/initiation factor IF2gamma, C-terminal
pitu_v1_041122.p1	389e41523d22d8b47fcb7ea2aab38833	64	PANTHER	PTHR44830		1	64	9.4e-28	T	04-10-2018
pitu_v1_041122.p1	389e41523d22d8b47fcb7ea2aab38833	64	Pfam	PF03143	Elongation factor Tu C-terminal domain	1	45	1.5e-16	T	04-10-2018	IPR004160	Translation elongation factor EFTu/EF1A, C-terminal
pitu_v1_042155.p3	9768f5f4caed2cfa81644dd7e2bb3bf3	24	Gene3D	G3DSA:3.40.50.300		1	24	3.4e-05	T	04-10-2018
pitu_v1_042155.p3	9768f5f4caed2cfa81644dd7e2bb3bf3	24	Pfam	PF00025	ADP-ribosylation factor family	1	24	8.1e-10	T	04-10-2018	IPR006689	Small GTPase superfamily, ARF/SAR type	GO:0005525
pitu_v1_042155.p3	9768f5f4caed2cfa81644dd7e2bb3bf3	24	PIRSF	PIRSF000709		1	24	0.00026	T	04-10-2018
pitu_v1_042155.p3	9768f5f4caed2cfa81644dd7e2bb3bf3	24	SUPERFAMILY	SSF52540		1	23	5.9e-07	T	04-10-2018	IPR027417	P-loop containing nucleoside triphosphate hydrolase
pitu_v1_043497.p2	cd8d462ff6aa70464de7037bb22fa658	66	ProSitePatterns	PS00322	Histone H3 signature 1.	15	21	-	T	04-10-2018	IPR000164	Histone H3/CENP-A	GO:0000786|GO:0003677
pitu_v1_043497.p2	cd8d462ff6aa70464de7037bb22fa658	66	Pfam	PF00125	Core histone H2A/H2B/H3/H4	1	66	8.3e-15	T	04-10-2018	IPR007125	Histone H2A/H2B/H3	GO:0003677
pitu_v1_043497.p2	cd8d462ff6aa70464de7037bb22fa658	66	PANTHER	PTHR11426:SF163		1	66	1.4e-40	T	04-10-2018
pitu_v1_043497.p2	cd8d462ff6aa70464de7037bb22fa658	66	Gene3D	G3DSA:1.10.20.10		2	66	7.3e-30	T	04-10-2018
pitu_v1_043497.p2	cd8d462ff6aa70464de7037bb22fa658	66	PRINTS	PR00622	Histone H3 signature	3	17	1.1e-38	T	04-10-2018	IPR000164	Histone H3/CENP-A	GO:0000786|GO:0003677
pitu_v1_043497.p2	cd8d462ff6aa70464de7037bb22fa658	66	PRINTS	PR00622	Histone H3 signature	34	55	1.1e-38	T	04-10-2018	IPR000164	Histone H3/CENP-A	GO:0000786|GO:0003677
pitu_v1_043497.p2	cd8d462ff6aa70464de7037bb22fa658	66	PRINTS	PR00622	Histone H3 signature	58	66	1.1e-38	T	04-10-2018	IPR000164	Histone H3/CENP-A	GO:0000786|GO:0003677
pitu_v1_043497.p2	cd8d462ff6aa70464de7037bb22fa658	66	PRINTS	PR00622	Histone H3 signature	17	31	1.1e-38	T	04-10-2018	IPR000164	Histone H3/CENP-A	GO:0000786|GO:0003677
pitu_v1_043497.p2	cd8d462ff6aa70464de7037bb22fa658	66	MobiDBLite	mobidb-lite	consensus disorder prediction	1	48	-	T	04-10-2018
pitu_v1_043497.p2	cd8d462ff6aa70464de7037bb22fa658	66	SUPERFAMILY	SSF47113		2	66	2.09e-20	T	04-10-2018	IPR009072	Histone-fold	GO:0046982
pitu_v1_043497.p2	cd8d462ff6aa70464de7037bb22fa658	66	PANTHER	PTHR11426		1	66	1.4e-40	T	04-10-2018	IPR000164	Histone H3/CENP-A	GO:0000786|GO:0003677
pitu_v1_046078.p1	fc8db68b96befa0743f414d050326d19	122	PRINTS	PR00722	Chymotrypsin serine protease family (S1) signature	111	122	6.8e-05	T	04-10-2018	IPR001314	Peptidase S1A, chymotrypsin family	GO:0004252|GO:0006508
pitu_v1_046078.p1	fc8db68b96befa0743f414d050326d19	122	PRINTS	PR00722	Chymotrypsin serine protease family (S1) signature	50	65	6.8e-05	T	04-10-2018	IPR001314	Peptidase S1A, chymotrypsin family	GO:0004252|GO:0006508
pitu_v1_046078.p1	fc8db68b96befa0743f414d050326d19	122	Gene3D	G3DSA:2.40.10.10		24	54	2e-15	T	04-10-2018
pitu_v1_046078.p1	fc8db68b96befa0743f414d050326d19	122	PANTHER	PTHR24276:SF70		20	121	2.6e-24	T	04-10-2018
pitu_v1_046078.p1	fc8db68b96befa0743f414d050326d19	122	PANTHER	PTHR24276		20	121	2.6e-24	T	04-10-2018
pitu_v1_046078.p1	fc8db68b96befa0743f414d050326d19	122	Gene3D	G3DSA:2.40.10.10		55	122	6.5e-17	T	04-10-2018
pitu_v1_046078.p1	fc8db68b96befa0743f414d050326d19	122	SUPERFAMILY	SSF50494		18	121	6.33e-28	T	04-10-2018	IPR009003	Peptidase S1, PA clan
pitu_v1_046078.p1	fc8db68b96befa0743f414d050326d19	122	ProSiteProfiles	PS50240	Serine proteases, trypsin domain profile.	24	122	11.524	T	04-10-2018	IPR001254	Serine proteases, trypsin domain	GO:0004252|GO:0006508
pitu_v1_046078.p1	fc8db68b96befa0743f414d050326d19	122	ProSitePatterns	PS00134	Serine proteases, trypsin family, histidine active site.	60	65	-	T	04-10-2018	IPR018114	Serine proteases, trypsin family, histidine active site	GO:0004252|GO:0006508
pitu_v1_046078.p1	fc8db68b96befa0743f414d050326d19	122	Pfam	PF00089	Trypsin	25	121	2.1e-18	T	04-10-2018	IPR001254	Serine proteases, trypsin domain	GO:0004252|GO:0006508
pitu_v1_046079.p1	1c0891e2b859895d0fa2bab31376b685	232	SUPERFAMILY	SSF50494		18	229	2.43e-53	T	04-10-2018	IPR009003	Peptidase S1, PA clan
pitu_v1_046079.p1	1c0891e2b859895d0fa2bab31376b685	232	SignalP_GRAM_POSITIVE	SignalP-TM		1	30	-	T	04-10-2018
pitu_v1_046079.p1	1c0891e2b859895d0fa2bab31376b685	232	Phobius	SIGNAL_PEPTIDE_C_REGION	C-terminal region of a signal peptide.	18	22	-	T	04-10-2018
pitu_v1_046079.p1	1c0891e2b859895d0fa2bab31376b685	232	ProSitePatterns	PS00134	Serine proteases, trypsin family, histidine active site.	64	69	-	T	04-10-2018	IPR018114	Serine proteases, trypsin family, histidine active site	GO:0004252|GO:0006508
pitu_v1_046079.p1	1c0891e2b859895d0fa2bab31376b685	232	Phobius	NON_CYTOPLASMIC_DOMAIN	Region of a membrane-bound protein predicted to be outside the membrane, in the extracellular region.	23	232	-	T	04-10-2018
pitu_v1_046079.p1	1c0891e2b859895d0fa2bab31376b685	232	Phobius	SIGNAL_PEPTIDE_H_REGION	Hydrophobic region of a signal peptide.	6	17	-	T	04-10-2018
pitu_v1_046079.p1	1c0891e2b859895d0fa2bab31376b685	232	PRINTS	PR00722	Chymotrypsin serine protease family (S1) signature	205	217	2.5e-11	T	04-10-2018	IPR001314	Peptidase S1A, chymotrypsin family	GO:0004252|GO:0006508
pitu_v1_046079.p1	1c0891e2b859895d0fa2bab31376b685	232	PRINTS	PR00722	Chymotrypsin serine protease family (S1) signature	54	69	2.5e-11	T	04-10-2018	IPR001314	Peptidase S1A, chymotrypsin family	GO:0004252|GO:0006508
pitu_v1_046079.p1	1c0891e2b859895d0fa2bab31376b685	232	PRINTS	PR00722	Chymotrypsin serine protease family (S1) signature	115	129	2.5e-11	T	04-10-2018	IPR001314	Peptidase S1A, chymotrypsin family	GO:0004252|GO:0006508
pitu_v1_046079.p1	1c0891e2b859895d0fa2bab31376b685	232	Gene3D	G3DSA:2.40.10.10		28	58	6.6e-15	T	04-10-2018
pitu_v1_046079.p1	1c0891e2b859895d0fa2bab31376b685	232	PANTHER	PTHR24276		22	229	4.1e-48	T	04-10-2018
pitu_v1_046079.p1	1c0891e2b859895d0fa2bab31376b685	232	CDD	cd00190	Tryp_SPc	29	228	8.68166e-50	T	04-10-2018	IPR001254	Serine proteases, trypsin domain	GO:0004252|GO:0006508
pitu_v1_046079.p1	1c0891e2b859895d0fa2bab31376b685	232	Phobius	SIGNAL_PEPTIDE_N_REGION	N-terminal region of a signal peptide.	1	5	-	T	04-10-2018
pitu_v1_046079.p1	1c0891e2b859895d0fa2bab31376b685	232	SMART	SM00020		27	231	5.1e-36	T	04-10-2018	IPR001254	Serine proteases, trypsin domain	GO:0004252|GO:0006508
pitu_v1_046079.p1	1c0891e2b859895d0fa2bab31376b685	232	Pfam	PF00089	Trypsin	29	230	3.3e-40	T	04-10-2018	IPR001254	Serine proteases, trypsin domain	GO:0004252|GO:0006508
pitu_v1_046079.p1	1c0891e2b859895d0fa2bab31376b685	232	ProSitePatterns	PS00135	Serine proteases, trypsin family, serine active site.	206	217	-	T	04-10-2018	IPR033116	Serine proteases, trypsin family, serine active site
pitu_v1_046079.p1	1c0891e2b859895d0fa2bab31376b685	232	Gene3D	G3DSA:2.40.10.10		59	132	2.1e-20	T	04-10-2018
pitu_v1_046079.p1	1c0891e2b859895d0fa2bab31376b685	232	Gene3D	G3DSA:2.40.10.10		133	232	5.9e-18	T	04-10-2018
pitu_v1_046079.p1	1c0891e2b859895d0fa2bab31376b685	232	Phobius	SIGNAL_PEPTIDE	Signal peptide region	1	22	-	T	04-10-2018
pitu_v1_046079.p1	1c0891e2b859895d0fa2bab31376b685	232	SignalP_EUK	SignalP-noTM		1	18	-	T	04-10-2018
pitu_v1_046079.p1	1c0891e2b859895d0fa2bab31376b685	232	ProSiteProfiles	PS50240	Serine proteases, trypsin domain profile.	28	232	21.969	T	04-10-2018	IPR001254	Serine proteases, trypsin domain	GO:0004252|GO:0006508
pitu_v1_046079.p1	1c0891e2b859895d0fa2bab31376b685	232	PANTHER	PTHR24276:SF70		22	229	4.1e-48	T	04-10-2018
pitu_v1_046140.p1	fc8db68b96befa0743f414d050326d19	122	PRINTS	PR00722	Chymotrypsin serine protease family (S1) signature	111	122	6.8e-05	T	04-10-2018	IPR001314	Peptidase S1A, chymotrypsin family	GO:0004252|GO:0006508
pitu_v1_046140.p1	fc8db68b96befa0743f414d050326d19	122	PRINTS	PR00722	Chymotrypsin serine protease family (S1) signature	50	65	6.8e-05	T	04-10-2018	IPR001314	Peptidase S1A, chymotrypsin family	GO:0004252|GO:0006508
pitu_v1_046140.p1	fc8db68b96befa0743f414d050326d19	122	PANTHER	PTHR24276:SF70		20	121	2.6e-24	T	04-10-2018
pitu_v1_046140.p1	fc8db68b96befa0743f414d050326d19	122	Gene3D	G3DSA:2.40.10.10		24	54	2e-15	T	04-10-2018
pitu_v1_046140.p1	fc8db68b96befa0743f414d050326d19	122	PANTHER	PTHR24276		20	121	2.6e-24	T	04-10-2018
pitu_v1_046140.p1	fc8db68b96befa0743f414d050326d19	122	SUPERFAMILY	SSF50494		18	121	6.33e-28	T	04-10-2018	IPR009003	Peptidase S1, PA clan
pitu_v1_046140.p1	fc8db68b96befa0743f414d050326d19	122	Gene3D	G3DSA:2.40.10.10		55	122	6.5e-17	T	04-10-2018
pitu_v1_046140.p1	fc8db68b96befa0743f414d050326d19	122	ProSiteProfiles	PS50240	Serine proteases, trypsin domain profile.	24	122	11.524	T	04-10-2018	IPR001254	Serine proteases, trypsin domain	GO:0004252|GO:0006508
pitu_v1_046140.p1	fc8db68b96befa0743f414d050326d19	122	ProSitePatterns	PS00134	Serine proteases, trypsin family, histidine active site.	60	65	-	T	04-10-2018	IPR018114	Serine proteases, trypsin family, histidine active site	GO:0004252|GO:0006508
pitu_v1_046140.p1	fc8db68b96befa0743f414d050326d19	122	Pfam	PF00089	Trypsin	25	121	2.1e-18	T	04-10-2018	IPR001254	Serine proteases, trypsin domain	GO:0004252|GO:0006508
pitu_v1_046151.p1	35390d2169e3abbe1320e3a7205ee148	167	SignalP_GRAM_POSITIVE	SignalP-TM		1	23	-	T	04-10-2018
pitu_v1_046151.p1	35390d2169e3abbe1320e3a7205ee148	167	Gene3D	G3DSA:3.40.50.970		18	107	0.0011	T	04-10-2018
pitu_v1_046151.p1	35390d2169e3abbe1320e3a7205ee148	167	Phobius	SIGNAL_PEPTIDE	Signal peptide region	1	23	-	T	04-10-2018
pitu_v1_046151.p1	35390d2169e3abbe1320e3a7205ee148	167	Phobius	NON_CYTOPLASMIC_DOMAIN	Region of a membrane-bound protein predicted to be outside the membrane, in the extracellular region.	24	167	-	T	04-10-2018
pitu_v1_046151.p1	35390d2169e3abbe1320e3a7205ee148	167	SignalP_EUK	SignalP-noTM		1	23	-	T	04-10-2018
pitu_v1_046151.p1	35390d2169e3abbe1320e3a7205ee148	167	SignalP_GRAM_NEGATIVE	SignalP-noTM		1	23	-	T	04-10-2018
pitu_v1_046151.p1	35390d2169e3abbe1320e3a7205ee148	167	Phobius	SIGNAL_PEPTIDE_H_REGION	Hydrophobic region of a signal peptide.	4	15	-	T	04-10-2018
pitu_v1_046151.p1	35390d2169e3abbe1320e3a7205ee148	167	Coils	Coil		78	102	-	T	04-10-2018
pitu_v1_046151.p1	35390d2169e3abbe1320e3a7205ee148	167	Phobius	SIGNAL_PEPTIDE_N_REGION	N-terminal region of a signal peptide.	1	3	-	T	04-10-2018
pitu_v1_046151.p1	35390d2169e3abbe1320e3a7205ee148	167	Phobius	SIGNAL_PEPTIDE_C_REGION	C-terminal region of a signal peptide.	16	23	-	T	04-10-2018
pitu_v1_046194.p1	bfe390440ec178800766c6f19a4adc05	151	Pfam	PF07732	Multicopper oxidase	16	80	6.9e-18	T	04-10-2018	IPR011707	Multicopper oxidase, type 3	GO:0005507
pitu_v1_046194.p1	bfe390440ec178800766c6f19a4adc05	151	PANTHER	PTHR11709:SF135		24	138	3.6e-39	T	04-10-2018
pitu_v1_046194.p1	bfe390440ec178800766c6f19a4adc05	151	SUPERFAMILY	SSF49503		17	112	6.12e-19	T	04-10-2018	IPR008972	Cupredoxin
pitu_v1_046194.p1	bfe390440ec178800766c6f19a4adc05	151	Gene3D	G3DSA:2.60.40.420		85	145	2.4e-06	T	04-10-2018	IPR008972	Cupredoxin
pitu_v1_046194.p1	bfe390440ec178800766c6f19a4adc05	151	PANTHER	PTHR11709		24	138	3.6e-39	T	04-10-2018
pitu_v1_046194.p1	bfe390440ec178800766c6f19a4adc05	151	Gene3D	G3DSA:2.60.40.420		2	79	1.2e-14	T	04-10-2018	IPR008972	Cupredoxin
pitu_v1_046203.p1	bfe390440ec178800766c6f19a4adc05	151	Pfam	PF07732	Multicopper oxidase	16	80	6.9e-18	T	04-10-2018	IPR011707	Multicopper oxidase, type 3	GO:0005507
pitu_v1_046203.p1	bfe390440ec178800766c6f19a4adc05	151	PANTHER	PTHR11709:SF135		24	138	3.6e-39	T	04-10-2018
pitu_v1_046203.p1	bfe390440ec178800766c6f19a4adc05	151	SUPERFAMILY	SSF49503		17	112	6.12e-19	T	04-10-2018	IPR008972	Cupredoxin
pitu_v1_046203.p1	bfe390440ec178800766c6f19a4adc05	151	Gene3D	G3DSA:2.60.40.420		85	145	2.4e-06	T	04-10-2018	IPR008972	Cupredoxin
pitu_v1_046203.p1	bfe390440ec178800766c6f19a4adc05	151	PANTHER	PTHR11709		24	138	3.6e-39	T	04-10-2018
pitu_v1_046203.p1	bfe390440ec178800766c6f19a4adc05	151	Gene3D	G3DSA:2.60.40.420		2	79	1.2e-14	T	04-10-2018	IPR008972	Cupredoxin
pitu_v1_046217.p3	6f30a629f16be1b23a34142f9b26d608	106	PANTHER	PTHR11511:SF24		1	106	1.7e-31	T	04-10-2018
pitu_v1_046217.p3	6f30a629f16be1b23a34142f9b26d608	106	PANTHER	PTHR11511		1	106	1.7e-31	T	04-10-2018	IPR013788	Hemocyanin/hexamerin
pitu_v1_046217.p3	6f30a629f16be1b23a34142f9b26d608	106	SUPERFAMILY	SSF81296		1	106	4.2e-30	T	04-10-2018	IPR014756	Immunoglobulin E-set
pitu_v1_046217.p3	6f30a629f16be1b23a34142f9b26d608	106	Pfam	PF03723	Hemocyanin, ig-like domain	1	106	2.9e-28	T	04-10-2018	IPR005203	Hemocyanin, C-terminal
pitu_v1_046217.p3	6f30a629f16be1b23a34142f9b26d608	106	Gene3D	G3DSA:2.60.40.1520		1	106	4e-33	T	04-10-2018	IPR037020	Hemocyanin, C-terminal domain superfamily
pitu_v1_088867.p1	3b4ad5956b31dccfe7db27caf7352509	612	ProSitePatterns	PS00623	GMC oxidoreductases signature 1.	127	150	-	T	04-10-2018	IPR000172	Glucose-methanol-choline oxidoreductase, N-terminal	GO:0016614|GO:0050660|GO:0055114	Reactome: R-HSA-6798163
pitu_v1_088867.p1	3b4ad5956b31dccfe7db27caf7352509	612	Phobius	NON_CYTOPLASMIC_DOMAIN	Region of a membrane-bound protein predicted to be outside the membrane, in the extracellular region.	16	612	-	T	04-10-2018
pitu_v1_088867.p1	3b4ad5956b31dccfe7db27caf7352509	612	Gene3D	G3DSA:4.10.450.10		92	150	2.5e-21	T	04-10-2018
pitu_v1_088867.p1	3b4ad5956b31dccfe7db27caf7352509	612	SUPERFAMILY	SSF54373		383	545	2.26e-35	T	04-10-2018
pitu_v1_088867.p1	3b4ad5956b31dccfe7db27caf7352509	612	SignalP_EUK	SignalP-noTM		1	15	-	T	04-10-2018
pitu_v1_088867.p1	3b4ad5956b31dccfe7db27caf7352509	612	Gene3D	G3DSA:3.30.560.10		151	560	1.9e-93	T	04-10-2018
pitu_v1_088867.p1	3b4ad5956b31dccfe7db27caf7352509	612	Phobius	SIGNAL_PEPTIDE	Signal peptide region	1	15	-	T	04-10-2018
pitu_v1_088867.p1	3b4ad5956b31dccfe7db27caf7352509	612	PIRSF	PIRSF000137		32	612	1.5e-154	T	04-10-2018	IPR012132	Glucose-methanol-choline oxidoreductase	GO:0016614|GO:0050660|GO:0055114	Reactome: R-HSA-6798163
pitu_v1_088867.p1	3b4ad5956b31dccfe7db27caf7352509	612	Pfam	PF05199	GMC oxidoreductase	453	597	1.6e-39	T	04-10-2018	IPR007867	Glucose-methanol-choline oxidoreductase, C-terminal	GO:0016614|GO:0055114	Reactome: R-HSA-6798163
pitu_v1_088867.p1	3b4ad5956b31dccfe7db27caf7352509	612	Phobius	SIGNAL_PEPTIDE_N_REGION	N-terminal region of a signal peptide.	1	2	-	T	04-10-2018
pitu_v1_088867.p1	3b4ad5956b31dccfe7db27caf7352509	612	SignalP_GRAM_NEGATIVE	SignalP-noTM		1	17	-	T	04-10-2018
pitu_v1_088867.p1	3b4ad5956b31dccfe7db27caf7352509	612	Pfam	PF00732	GMC oxidoreductase	48	342	6.7e-75	T	04-10-2018	IPR000172	Glucose-methanol-choline oxidoreductase, N-terminal	GO:0016614|GO:0050660|GO:0055114	Reactome: R-HSA-6798163
pitu_v1_088867.p1	3b4ad5956b31dccfe7db27caf7352509	612	PANTHER	PTHR11552:SF95		40	607	2.8e-208	T	04-10-2018
pitu_v1_088867.p1	3b4ad5956b31dccfe7db27caf7352509	612	Phobius	SIGNAL_PEPTIDE_H_REGION	Hydrophobic region of a signal peptide.	3	10	-	T	04-10-2018
pitu_v1_088867.p1	3b4ad5956b31dccfe7db27caf7352509	612	Phobius	SIGNAL_PEPTIDE_C_REGION	C-terminal region of a signal peptide.	11	15	-	T	04-10-2018
pitu_v1_088867.p1	3b4ad5956b31dccfe7db27caf7352509	612	Gene3D	G3DSA:3.50.50.60		16	91	0.0038	T	04-10-2018	IPR036188	FAD/NAD(P)-binding domain superfamily
pitu_v1_088867.p1	3b4ad5956b31dccfe7db27caf7352509	612	SUPERFAMILY	SSF51905		544	606	4.26e-87	T	04-10-2018	IPR036188	FAD/NAD(P)-binding domain superfamily
pitu_v1_088867.p1	3b4ad5956b31dccfe7db27caf7352509	612	SUPERFAMILY	SSF51905		45	335	4.26e-87	T	04-10-2018	IPR036188	FAD/NAD(P)-binding domain superfamily
pitu_v1_088867.p1	3b4ad5956b31dccfe7db27caf7352509	612	PANTHER	PTHR11552		40	607	2.8e-208	T	04-10-2018
pitu_v1_089664.p1	3a86432612e89737081205d6c92d2f0b	315	CDD	cd06660	Aldo_ket_red	8	288	2.1942e-99	T	04-10-2018	IPR023210	NADP-dependent oxidoreductase domain
pitu_v1_089664.p1	3a86432612e89737081205d6c92d2f0b	315	PANTHER	PTHR11732		4	310	1.4e-135	T	04-10-2018	IPR020471	Aldo/keto reductase	GO:0016491|GO:0055114
pitu_v1_089664.p1	3a86432612e89737081205d6c92d2f0b	315	SUPERFAMILY	SSF51430		4	309	7.6e-102	T	04-10-2018	IPR036812	NADP-dependent oxidoreductase domain superfamily
pitu_v1_089664.p1	3a86432612e89737081205d6c92d2f0b	315	ProSitePatterns	PS00798	Aldo/keto reductase family signature 1.	38	55	-	T	04-10-2018	IPR018170	Aldo/keto reductase, conserved site	GO:0016491|GO:0055114
pitu_v1_089664.p1	3a86432612e89737081205d6c92d2f0b	315	Pfam	PF00248	Aldo/keto reductase family	15	289	2.7e-54	T	04-10-2018	IPR023210	NADP-dependent oxidoreductase domain
pitu_v1_089664.p1	3a86432612e89737081205d6c92d2f0b	315	PANTHER	PTHR11732:SF294		4	310	1.4e-135	T	04-10-2018
pitu_v1_089664.p1	3a86432612e89737081205d6c92d2f0b	315	ProSitePatterns	PS00063	Aldo/keto reductase family putative active site signature.	258	273	-	T	04-10-2018	IPR018170	Aldo/keto reductase, conserved site	GO:0016491|GO:0055114
pitu_v1_089664.p1	3a86432612e89737081205d6c92d2f0b	315	ProSitePatterns	PS00062	Aldo/keto reductase family signature 2.	144	161	-	T	04-10-2018	IPR018170	Aldo/keto reductase, conserved site	GO:0016491|GO:0055114
pitu_v1_089664.p1	3a86432612e89737081205d6c92d2f0b	315	Gene3D	G3DSA:3.20.20.100		1	309	7.4e-110	T	04-10-2018	IPR036812	NADP-dependent oxidoreductase domain superfamily
pitu_v1_089664.p1	3a86432612e89737081205d6c92d2f0b	315	PIRSF	PIRSF000097		1	313	1.8e-131	T	04-10-2018	IPR020471	Aldo/keto reductase	GO:0016491|GO:0055114
pitu_v1_089664.p1	3a86432612e89737081205d6c92d2f0b	315	PRINTS	PR00069	Aldo-keto reductase signature	94	112	3.3e-59	T	04-10-2018	IPR020471	Aldo/keto reductase	GO:0016491|GO:0055114
pitu_v1_089664.p1	3a86432612e89737081205d6c92d2f0b	315	PRINTS	PR00069	Aldo-keto reductase signature	34	58	3.3e-59	T	04-10-2018	IPR020471	Aldo/keto reductase	GO:0016491|GO:0055114
pitu_v1_089664.p1	3a86432612e89737081205d6c92d2f0b	315	PRINTS	PR00069	Aldo-keto reductase signature	144	161	3.3e-59	T	04-10-2018	IPR020471	Aldo/keto reductase	GO:0016491|GO:0055114
pitu_v1_089664.p1	3a86432612e89737081205d6c92d2f0b	315	PRINTS	PR00069	Aldo-keto reductase signature	225	249	3.3e-59	T	04-10-2018	IPR020471	Aldo/keto reductase	GO:0016491|GO:0055114
pitu_v1_089664.p1	3a86432612e89737081205d6c92d2f0b	315	PRINTS	PR00069	Aldo-keto reductase signature	178	207	3.3e-59	T	04-10-2018	IPR020471	Aldo/keto reductase	GO:0016491|GO:0055114
pitu_v1_089879.p2	bc8bceb411d3153bd1e327ed2579e6ae	123	Pfam	PF00125	Core histone H2A/H2B/H3/H4	10	98	4e-24	T	04-10-2018	IPR007125	Histone H2A/H2B/H3	GO:0003677
pitu_v1_089879.p2	bc8bceb411d3153bd1e327ed2579e6ae	123	PRINTS	PR00621	Histone H2B signature	76	93	1.1e-52	T	04-10-2018	IPR000558	Histone H2B	GO:0000786|GO:0003677
pitu_v1_089879.p2	bc8bceb411d3153bd1e327ed2579e6ae	123	PRINTS	PR00621	Histone H2B signature	106	119	1.1e-52	T	04-10-2018	IPR000558	Histone H2B	GO:0000786|GO:0003677
pitu_v1_089879.p2	bc8bceb411d3153bd1e327ed2579e6ae	123	PRINTS	PR00621	Histone H2B signature	35	53	1.1e-52	T	04-10-2018	IPR000558	Histone H2B	GO:0000786|GO:0003677
pitu_v1_089879.p2	bc8bceb411d3153bd1e327ed2579e6ae	123	PRINTS	PR00621	Histone H2B signature	54	74	1.1e-52	T	04-10-2018	IPR000558	Histone H2B	GO:0000786|GO:0003677
pitu_v1_089879.p2	bc8bceb411d3153bd1e327ed2579e6ae	123	PRINTS	PR00621	Histone H2B signature	93	106	1.1e-52	T	04-10-2018	IPR000558	Histone H2B	GO:0000786|GO:0003677
pitu_v1_089879.p2	bc8bceb411d3153bd1e327ed2579e6ae	123	SUPERFAMILY	SSF47113		8	123	2.74e-56	T	04-10-2018	IPR009072	Histone-fold	GO:0046982
pitu_v1_089879.p2	bc8bceb411d3153bd1e327ed2579e6ae	123	PANTHER	PTHR23428		2	123	1e-65	T	04-10-2018	IPR000558	Histone H2B	GO:0000786|GO:0003677
pitu_v1_089879.p2	bc8bceb411d3153bd1e327ed2579e6ae	123	Gene3D	G3DSA:1.10.20.10		2	123	2.9e-64	T	04-10-2018
pitu_v1_089879.p2	bc8bceb411d3153bd1e327ed2579e6ae	123	PANTHER	PTHR23428:SF125		2	123	1e-65	T	04-10-2018
pitu_v1_089879.p2	bc8bceb411d3153bd1e327ed2579e6ae	123	MobiDBLite	mobidb-lite	consensus disorder prediction	1	31	-	T	04-10-2018
pitu_v1_089879.p2	bc8bceb411d3153bd1e327ed2579e6ae	123	SMART	SM00427		25	121	5.9e-75	T	04-10-2018	IPR000558	Histone H2B	GO:0000786|GO:0003677
pitu_v1_089879.p2	bc8bceb411d3153bd1e327ed2579e6ae	123	ProSitePatterns	PS00357	Histone H2B signature.	90	112	-	T	04-10-2018	IPR000558	Histone H2B	GO:0000786|GO:0003677
pitu_v1_093018.p1	9da6bae6cafe99307c2411ad99262823	606	Pfam	PF00732	GMC oxidoreductase	48	340	2.7e-75	T	04-10-2018	IPR000172	Glucose-methanol-choline oxidoreductase, N-terminal	GO:0016614|GO:0050660|GO:0055114	Reactome: R-HSA-6798163
pitu_v1_093018.p1	9da6bae6cafe99307c2411ad99262823	606	SUPERFAMILY	SSF51905		542	604	1.42e-85	T	04-10-2018	IPR036188	FAD/NAD(P)-binding domain superfamily
pitu_v1_093018.p1	9da6bae6cafe99307c2411ad99262823	606	SUPERFAMILY	SSF51905		44	333	1.42e-85	T	04-10-2018	IPR036188	FAD/NAD(P)-binding domain superfamily
pitu_v1_093018.p1	9da6bae6cafe99307c2411ad99262823	606	Phobius	NON_CYTOPLASMIC_DOMAIN	Region of a membrane-bound protein predicted to be outside the membrane, in the extracellular region.	19	606	-	T	04-10-2018
pitu_v1_093018.p1	9da6bae6cafe99307c2411ad99262823	606	Gene3D	G3DSA:3.30.560.10		150	558	4.8e-96	T	04-10-2018
pitu_v1_093018.p1	9da6bae6cafe99307c2411ad99262823	606	Gene3D	G3DSA:4.10.450.10		83	149	3.3e-23	T	04-10-2018
pitu_v1_093018.p1	9da6bae6cafe99307c2411ad99262823	606	SUPERFAMILY	SSF54373		381	543	5e-36	T	04-10-2018
pitu_v1_093018.p1	9da6bae6cafe99307c2411ad99262823	606	PANTHER	PTHR11552		40	603	2e-212	T	04-10-2018
pitu_v1_093018.p1	9da6bae6cafe99307c2411ad99262823	606	PANTHER	PTHR11552:SF95		40	603	2e-212	T	04-10-2018
pitu_v1_093018.p1	9da6bae6cafe99307c2411ad99262823	606	Phobius	SIGNAL_PEPTIDE	Signal peptide region	1	18	-	T	04-10-2018
pitu_v1_093018.p1	9da6bae6cafe99307c2411ad99262823	606	Phobius	SIGNAL_PEPTIDE_C_REGION	C-terminal region of a signal peptide.	14	18	-	T	04-10-2018
pitu_v1_093018.p1	9da6bae6cafe99307c2411ad99262823	606	SignalP_EUK	SignalP-noTM		1	15	-	T	04-10-2018
pitu_v1_093018.p1	9da6bae6cafe99307c2411ad99262823	606	Phobius	SIGNAL_PEPTIDE_H_REGION	Hydrophobic region of a signal peptide.	3	13	-	T	04-10-2018
pitu_v1_093018.p1	9da6bae6cafe99307c2411ad99262823	606	Pfam	PF05199	GMC oxidoreductase	451	595	1.1e-39	T	04-10-2018	IPR007867	Glucose-methanol-choline oxidoreductase, C-terminal	GO:0016614|GO:0055114	Reactome: R-HSA-6798163
pitu_v1_093018.p1	9da6bae6cafe99307c2411ad99262823	606	Phobius	SIGNAL_PEPTIDE_N_REGION	N-terminal region of a signal peptide.	1	2	-	T	04-10-2018
pitu_v1_093018.p1	9da6bae6cafe99307c2411ad99262823	606	PIRSF	PIRSF000137		26	605	1.2e-153	T	04-10-2018	IPR012132	Glucose-methanol-choline oxidoreductase	GO:0016614|GO:0050660|GO:0055114	Reactome: R-HSA-6798163
pitu_v1_093182.p1	a15bfc39a58358ed110754d512183a15	574	Phobius	CYTOPLASMIC_DOMAIN	Region of a membrane-bound protein predicted to be outside the membrane, in the cytoplasm.	1	31	-	T	04-10-2018
pitu_v1_093182.p1	a15bfc39a58358ed110754d512183a15	574	Phobius	NON_CYTOPLASMIC_DOMAIN	Region of a membrane-bound protein predicted to be outside the membrane, in the extracellular region.	51	574	-	T	04-10-2018
pitu_v1_093182.p1	a15bfc39a58358ed110754d512183a15	574	Gene3D	G3DSA:3.40.50.1820		23	556	3.2e-121	T	04-10-2018	IPR029058	Alpha/Beta hydrolase fold
pitu_v1_093182.p1	a15bfc39a58358ed110754d512183a15	574	Phobius	TRANSMEMBRANE	Region of a membrane-bound protein predicted to be embedded in the membrane.	32	50	-	T	04-10-2018
pitu_v1_093182.p1	a15bfc39a58358ed110754d512183a15	574	PANTHER	PTHR11559		45	391	1.4e-131	T	04-10-2018
pitu_v1_093182.p1	a15bfc39a58358ed110754d512183a15	574	Pfam	PF00135	Carboxylesterase family	53	382	5.2e-100	T	04-10-2018	IPR002018	Carboxylesterase, type B
pitu_v1_093182.p1	a15bfc39a58358ed110754d512183a15	574	Pfam	PF00135	Carboxylesterase family	409	535	2.3e-15	T	04-10-2018	IPR002018	Carboxylesterase, type B
pitu_v1_093182.p1	a15bfc39a58358ed110754d512183a15	574	SUPERFAMILY	SSF53474		54	552	1.28e-118	T	04-10-2018	IPR029058	Alpha/Beta hydrolase fold
pitu_v1_093182.p1	a15bfc39a58358ed110754d512183a15	574	ProSitePatterns	PS00122	Carboxylesterases type-B serine active site.	229	244	-	T	04-10-2018	IPR019826	Carboxylesterase type B, active site
pitu_v1_093182.p1	a15bfc39a58358ed110754d512183a15	574	PANTHER	PTHR11559		409	541	1.4e-131	T	04-10-2018
pitu_v1_093182.p1	a15bfc39a58358ed110754d512183a15	574	PANTHER	PTHR11559:SF345		409	541	1.4e-131	T	04-10-2018
pitu_v1_093182.p1	a15bfc39a58358ed110754d512183a15	574	PANTHER	PTHR11559:SF345		45	391	1.4e-131	T	04-10-2018
pitu_v1_093235.p1	aa06c451b438bb70045abd65235c3527	625	Pfam	PF00372	Hemocyanin, copper containing domain	99	359	2.3e-69	T	04-10-2018	IPR000896	Hemocyanin/hexamerin middle domain
pitu_v1_093235.p1	aa06c451b438bb70045abd65235c3527	625	Gene3D	G3DSA:1.10.1280.10		95	366	1.9e-89	T	04-10-2018	IPR008922	Uncharacterised domain, di-copper centre		Reactome: R-HSA-5662702
pitu_v1_093235.p1	aa06c451b438bb70045abd65235c3527	625	ProSitePatterns	PS00498	Tyrosinase and hemocyanins CuB-binding region signature.	345	356	-	T	04-10-2018	IPR002227	Tyrosinase copper-binding domain	GO:0008152|GO:0016491	Reactome: R-HSA-5662702
pitu_v1_093235.p1	aa06c451b438bb70045abd65235c3527	625	Gene3D	G3DSA:2.60.40.1520		367	623	2.2e-79	T	04-10-2018	IPR037020	Hemocyanin, C-terminal domain superfamily
pitu_v1_093235.p1	aa06c451b438bb70045abd65235c3527	625	PANTHER	PTHR11511		24	622	7.4e-219	T	04-10-2018	IPR013788	Hemocyanin/hexamerin
pitu_v1_093235.p1	aa06c451b438bb70045abd65235c3527	625	PRINTS	PR00187	Arthropod haemocyanin signature	141	154	3e-21	T	04-10-2018	IPR013788	Hemocyanin/hexamerin
pitu_v1_093235.p1	aa06c451b438bb70045abd65235c3527	625	PRINTS	PR00187	Arthropod haemocyanin signature	155	172	3e-21	T	04-10-2018	IPR013788	Hemocyanin/hexamerin
pitu_v1_093235.p1	aa06c451b438bb70045abd65235c3527	625	PRINTS	PR00187	Arthropod haemocyanin signature	174	185	3e-21	T	04-10-2018	IPR013788	Hemocyanin/hexamerin
pitu_v1_093235.p1	aa06c451b438bb70045abd65235c3527	625	PRINTS	PR00187	Arthropod haemocyanin signature	344	359	3e-21	T	04-10-2018	IPR013788	Hemocyanin/hexamerin
pitu_v1_093235.p1	aa06c451b438bb70045abd65235c3527	625	Gene3D	G3DSA:1.20.1370.10		6	91	2.5e-14	T	04-10-2018	IPR036697	Hemocyanin, N-terminal domain superfamily
pitu_v1_093235.p1	aa06c451b438bb70045abd65235c3527	625	SUPERFAMILY	SSF81296		368	618	4.69e-75	T	04-10-2018	IPR014756	Immunoglobulin E-set
pitu_v1_093235.p1	aa06c451b438bb70045abd65235c3527	625	SUPERFAMILY	SSF48050		8	90	1.44e-17	T	04-10-2018	IPR036697	Hemocyanin, N-terminal domain superfamily
pitu_v1_093235.p1	aa06c451b438bb70045abd65235c3527	625	PANTHER	PTHR11511:SF24		24	622	7.4e-219	T	04-10-2018
pitu_v1_093235.p1	aa06c451b438bb70045abd65235c3527	625	SUPERFAMILY	SSF48056		99	366	5.1e-88	T	04-10-2018	IPR008922	Uncharacterised domain, di-copper centre		Reactome: R-HSA-5662702
pitu_v1_093235.p1	aa06c451b438bb70045abd65235c3527	625	Pfam	PF03722	Hemocyanin, all-alpha domain	23	87	9.3e-09	T	04-10-2018	IPR005204	Hemocyanin, N-terminal
pitu_v1_093235.p1	aa06c451b438bb70045abd65235c3527	625	ProSitePatterns	PS00210	Arthropod hemocyanins / insect LSPs signature 2.	341	349	-	T	04-10-2018	IPR013788	Hemocyanin/hexamerin
pitu_v1_093235.p1	aa06c451b438bb70045abd65235c3527	625	Pfam	PF03723	Hemocyanin, ig-like domain	368	616	1.8e-67	T	04-10-2018	IPR005203	Hemocyanin, C-terminal
pitu_v1_093256.p1	59d1049fa713cf90210acf6c080d84c0	548	Pfam	PF00006	ATP synthase alpha/beta family, nucleotide-binding domain	187	410	8e-72	T	04-10-2018	IPR000194	ATPase, F1/V1/A1 complex, alpha/beta subunit, nucleotide-binding domain	GO:0005524	KEGG: 00190+3.6.3.14|KEGG: 00195+3.6.3.14|MetaCyc: PWY-7219
pitu_v1_093256.p1	59d1049fa713cf90210acf6c080d84c0	548	SUPERFAMILY	SSF47917		418	546	1.18e-45	T	04-10-2018
pitu_v1_093256.p1	59d1049fa713cf90210acf6c080d84c0	548	Pfam	PF02874	ATP synthase alpha/beta family, beta-barrel domain	64	130	1e-18	T	04-10-2018	IPR004100	ATPase, F1/V1/A1 complex, alpha/beta subunit, N-terminal domain	GO:0015992|GO:0046034	KEGG: 00190+3.6.3.14|KEGG: 00195+3.6.3.14|MetaCyc: PWY-7219
pitu_v1_093256.p1	59d1049fa713cf90210acf6c080d84c0	548	CDD	cd01132	F1_ATPase_alpha	132	413	0	T	04-10-2018	IPR033732	ATP synthase, F1 complex, alpha subunit nucleotide-binding domain	GO:0032559	KEGG: 00190+3.6.3.14|KEGG: 00195+3.6.3.14|MetaCyc: PWY-7219|Reactome: R-HSA-1268020|Reactome: R-HSA-163210|Reactome: R-HSA-8949613
pitu_v1_093256.p1	59d1049fa713cf90210acf6c080d84c0	548	Hamap	MF_01346	ATP synthase subunit alpha [atpA].	39	547	49.974	T	04-10-2018	IPR005294	ATP synthase, F1 complex, alpha subunit	GO:0015986|GO:0045261|GO:0046933	KEGG: 00190+3.6.3.14|KEGG: 00195+3.6.3.14|MetaCyc: PWY-7219|Reactome: R-HSA-1268020|Reactome: R-HSA-163210|Reactome: R-HSA-8949613
pitu_v1_093256.p1	59d1049fa713cf90210acf6c080d84c0	548	PANTHER	PTHR43089:SF5		4	546	0	T	04-10-2018
pitu_v1_093256.p1	59d1049fa713cf90210acf6c080d84c0	548	ProSitePatterns	PS00152	ATP synthase alpha and beta subunits signature.	401	410	-	T	04-10-2018	IPR020003	ATPase, alpha/beta subunit, nucleotide-binding domain, active site	GO:0005524	KEGG: 00190+3.6.3.14|KEGG: 00195+3.6.3.14|MetaCyc: PWY-7219
pitu_v1_093256.p1	59d1049fa713cf90210acf6c080d84c0	548	PANTHER	PTHR43089		4	546	0	T	04-10-2018
pitu_v1_093256.p1	59d1049fa713cf90210acf6c080d84c0	548	Phobius	SIGNAL_PEPTIDE	Signal peptide region	1	31	-	T	04-10-2018
pitu_v1_093256.p1	59d1049fa713cf90210acf6c080d84c0	548	Gene3D	G3DSA:2.40.30.20		41	120	9.7e-40	T	04-10-2018	IPR023366	ATP synthase subunit alpha-like domain superfamily		KEGG: 00190+3.6.3.14|KEGG: 00195+3.6.3.14|MetaCyc: PWY-7219|Reactome: R-HSA-1268020|Reactome: R-HSA-163210|Reactome: R-HSA-8949613
pitu_v1_093256.p1	59d1049fa713cf90210acf6c080d84c0	548	Phobius	SIGNAL_PEPTIDE_N_REGION	N-terminal region of a signal peptide.	1	1	-	T	04-10-2018
pitu_v1_093256.p1	59d1049fa713cf90210acf6c080d84c0	548	Phobius	SIGNAL_PEPTIDE_H_REGION	Hydrophobic region of a signal peptide.	2	13	-	T	04-10-2018
pitu_v1_093256.p1	59d1049fa713cf90210acf6c080d84c0	548	SUPERFAMILY	SSF52540		134	416	4.25e-100	T	04-10-2018	IPR027417	P-loop containing nucleoside triphosphate hydrolase
pitu_v1_093256.p1	59d1049fa713cf90210acf6c080d84c0	548	Gene3D	G3DSA:3.40.50.300		121	410	1e-121	T	04-10-2018
pitu_v1_093256.p1	59d1049fa713cf90210acf6c080d84c0	548	Phobius	SIGNAL_PEPTIDE_C_REGION	C-terminal region of a signal peptide.	14	31	-	T	04-10-2018
pitu_v1_093256.p1	59d1049fa713cf90210acf6c080d84c0	548	Phobius	NON_CYTOPLASMIC_DOMAIN	Region of a membrane-bound protein predicted to be outside the membrane, in the extracellular region.	32	548	-	T	04-10-2018
pitu_v1_093256.p1	59d1049fa713cf90210acf6c080d84c0	548	Pfam	PF00306	ATP synthase alpha/beta chain, C terminal domain	417	542	6.3e-47	T	04-10-2018	IPR000793	ATP synthase, alpha subunit, C-terminal	GO:0015986	KEGG: 00190+3.6.3.14|KEGG: 00195+3.6.3.14|MetaCyc: PWY-7219|Reactome: R-HSA-1268020|Reactome: R-HSA-163210|Reactome: R-HSA-8949613
pitu_v1_093256.p1	59d1049fa713cf90210acf6c080d84c0	548	SUPERFAMILY	SSF50615		48	132	7.06e-28	T	04-10-2018	IPR036121	ATPase, F1/V1/A1 complex, alpha/beta subunit, N-terminal domain superfamily	GO:0015992|GO:0046034	KEGG: 00190+3.6.3.14|KEGG: 00195+3.6.3.14|MetaCyc: PWY-7219
pitu_v1_093256.p1	59d1049fa713cf90210acf6c080d84c0	548	PIRSF	PIRSF039088		39	548	1.2e-281	T	04-10-2018	IPR005294	ATP synthase, F1 complex, alpha subunit	GO:0015986|GO:0045261|GO:0046933	KEGG: 00190+3.6.3.14|KEGG: 00195+3.6.3.14|MetaCyc: PWY-7219|Reactome: R-HSA-1268020|Reactome: R-HSA-163210|Reactome: R-HSA-8949613
pitu_v1_093256.p1	59d1049fa713cf90210acf6c080d84c0	548	Gene3D	G3DSA:1.20.150.20		419	546	4.6e-53	T	04-10-2018
pitu_v1_093256.p1	59d1049fa713cf90210acf6c080d84c0	548	TIGRFAM	TIGR00962	atpA: ATP synthase F1, alpha subunit	42	546	2.5e-242	T	04-10-2018	IPR005294	ATP synthase, F1 complex, alpha subunit	GO:0015986|GO:0045261|GO:0046933	KEGG: 00190+3.6.3.14|KEGG: 00195+3.6.3.14|MetaCyc: PWY-7219|Reactome: R-HSA-1268020|Reactome: R-HSA-163210|Reactome: R-HSA-8949613
pitu_v1_093528.p1	802028b29f8125356d1eabdaa777182b	84	MobiDBLite	mobidb-lite	consensus disorder prediction	51	84	-	T	04-10-2018
pitu_v1_093528.p1	802028b29f8125356d1eabdaa777182b	84	Phobius	NON_CYTOPLASMIC_DOMAIN	Region of a membrane-bound protein predicted to be outside the membrane, in the extracellular region.	15	84	-	T	04-10-2018
pitu_v1_093528.p1	802028b29f8125356d1eabdaa777182b	84	Phobius	SIGNAL_PEPTIDE_H_REGION	Hydrophobic region of a signal peptide.	3	10	-	T	04-10-2018
pitu_v1_093528.p1	802028b29f8125356d1eabdaa777182b	84	Phobius	SIGNAL_PEPTIDE_N_REGION	N-terminal region of a signal peptide.	1	2	-	T	04-10-2018
pitu_v1_093528.p1	802028b29f8125356d1eabdaa777182b	84	Phobius	SIGNAL_PEPTIDE	Signal peptide region	1	14	-	T	04-10-2018
pitu_v1_093528.p1	802028b29f8125356d1eabdaa777182b	84	Phobius	SIGNAL_PEPTIDE_C_REGION	C-terminal region of a signal peptide.	11	14	-	T	04-10-2018
pitu_v1_093528.p1	802028b29f8125356d1eabdaa777182b	84	SignalP_EUK	SignalP-noTM		1	14	-	T	04-10-2018
pitu_v1_093991.p1	35b5cd8b13e25772252fb4a8fb535ddd	182	PANTHER	PTHR11711:SF291		1	180	6.8e-122	T	04-10-2018
pitu_v1_093991.p1	35b5cd8b13e25772252fb4a8fb535ddd	182	CDD	cd04150	Arf1_5_like	18	176	8.95489e-127	T	04-10-2018
pitu_v1_093991.p1	35b5cd8b13e25772252fb4a8fb535ddd	182	SUPERFAMILY	SSF52540		14	180	1.8e-58	T	04-10-2018	IPR027417	P-loop containing nucleoside triphosphate hydrolase
pitu_v1_093991.p1	35b5cd8b13e25772252fb4a8fb535ddd	182	PRINTS	PR00328	GTP-binding SAR1 protein signature	119	140	3.9e-20	T	04-10-2018	IPR006689	Small GTPase superfamily, ARF/SAR type	GO:0005525
pitu_v1_093991.p1	35b5cd8b13e25772252fb4a8fb535ddd	182	PRINTS	PR00328	GTP-binding SAR1 protein signature	47	71	3.9e-20	T	04-10-2018	IPR006689	Small GTPase superfamily, ARF/SAR type	GO:0005525
pitu_v1_093991.p1	35b5cd8b13e25772252fb4a8fb535ddd	182	PRINTS	PR00328	GTP-binding SAR1 protein signature	74	99	3.9e-20	T	04-10-2018	IPR006689	Small GTPase superfamily, ARF/SAR type	GO:0005525
pitu_v1_093991.p1	35b5cd8b13e25772252fb4a8fb535ddd	182	PRINTS	PR00328	GTP-binding SAR1 protein signature	19	42	3.9e-20	T	04-10-2018	IPR006689	Small GTPase superfamily, ARF/SAR type	GO:0005525
pitu_v1_093991.p1	35b5cd8b13e25772252fb4a8fb535ddd	182	SMART	SM00175		18	180	0.0063	T	04-10-2018
pitu_v1_093991.p1	35b5cd8b13e25772252fb4a8fb535ddd	182	Gene3D	G3DSA:3.40.50.300		2	182	2.1e-50	T	04-10-2018
pitu_v1_093991.p1	35b5cd8b13e25772252fb4a8fb535ddd	182	SMART	SM00178		1	177	4.8e-25	T	04-10-2018
pitu_v1_093991.p1	35b5cd8b13e25772252fb4a8fb535ddd	182	SMART	SM00177		1	181	1.5e-140	T	04-10-2018
pitu_v1_093991.p1	35b5cd8b13e25772252fb4a8fb535ddd	182	Pfam	PF00025	ADP-ribosylation factor family	7	176	2.1e-79	T	04-10-2018	IPR006689	Small GTPase superfamily, ARF/SAR type	GO:0005525
pitu_v1_093991.p1	35b5cd8b13e25772252fb4a8fb535ddd	182	PANTHER	PTHR11711		1	180	6.8e-122	T	04-10-2018
pitu_v1_093991.p1	35b5cd8b13e25772252fb4a8fb535ddd	182	ProSiteProfiles	PS51417	small GTPase Arf family profile.	11	177	25.414	T	04-10-2018	IPR024156	Small GTPase superfamily, ARF type	GO:0005525|GO:0005622|GO:0007264
pitu_v1_093991.p1	35b5cd8b13e25772252fb4a8fb535ddd	182	TIGRFAM	TIGR00231	small_GTP: small GTP-binding protein domain	16	159	4.9e-23	T	04-10-2018	IPR005225	Small GTP-binding protein domain	GO:0005525
pitu_v1_093993.p1	35b5cd8b13e25772252fb4a8fb535ddd	182	PANTHER	PTHR11711:SF291		1	180	6.8e-122	T	04-10-2018
pitu_v1_093993.p1	35b5cd8b13e25772252fb4a8fb535ddd	182	CDD	cd04150	Arf1_5_like	18	176	8.95489e-127	T	04-10-2018
pitu_v1_093993.p1	35b5cd8b13e25772252fb4a8fb535ddd	182	SUPERFAMILY	SSF52540		14	180	1.8e-58	T	04-10-2018	IPR027417	P-loop containing nucleoside triphosphate hydrolase
pitu_v1_093993.p1	35b5cd8b13e25772252fb4a8fb535ddd	182	PRINTS	PR00328	GTP-binding SAR1 protein signature	119	140	3.9e-20	T	04-10-2018	IPR006689	Small GTPase superfamily, ARF/SAR type	GO:0005525
pitu_v1_093993.p1	35b5cd8b13e25772252fb4a8fb535ddd	182	PRINTS	PR00328	GTP-binding SAR1 protein signature	47	71	3.9e-20	T	04-10-2018	IPR006689	Small GTPase superfamily, ARF/SAR type	GO:0005525
pitu_v1_093993.p1	35b5cd8b13e25772252fb4a8fb535ddd	182	PRINTS	PR00328	GTP-binding SAR1 protein signature	74	99	3.9e-20	T	04-10-2018	IPR006689	Small GTPase superfamily, ARF/SAR type	GO:0005525
pitu_v1_093993.p1	35b5cd8b13e25772252fb4a8fb535ddd	182	PRINTS	PR00328	GTP-binding SAR1 protein signature	19	42	3.9e-20	T	04-10-2018	IPR006689	Small GTPase superfamily, ARF/SAR type	GO:0005525
pitu_v1_093993.p1	35b5cd8b13e25772252fb4a8fb535ddd	182	SMART	SM00175		18	180	0.0063	T	04-10-2018
pitu_v1_093993.p1	35b5cd8b13e25772252fb4a8fb535ddd	182	Gene3D	G3DSA:3.40.50.300		2	182	2.1e-50	T	04-10-2018
pitu_v1_093993.p1	35b5cd8b13e25772252fb4a8fb535ddd	182	SMART	SM00178		1	177	4.8e-25	T	04-10-2018
pitu_v1_093993.p1	35b5cd8b13e25772252fb4a8fb535ddd	182	SMART	SM00177		1	181	1.5e-140	T	04-10-2018
pitu_v1_093993.p1	35b5cd8b13e25772252fb4a8fb535ddd	182	Pfam	PF00025	ADP-ribosylation factor family	7	176	2.1e-79	T	04-10-2018	IPR006689	Small GTPase superfamily, ARF/SAR type	GO:0005525
pitu_v1_093993.p1	35b5cd8b13e25772252fb4a8fb535ddd	182	PANTHER	PTHR11711		1	180	6.8e-122	T	04-10-2018
pitu_v1_093993.p1	35b5cd8b13e25772252fb4a8fb535ddd	182	ProSiteProfiles	PS51417	small GTPase Arf family profile.	11	177	25.414	T	04-10-2018	IPR024156	Small GTPase superfamily, ARF type	GO:0005525|GO:0005622|GO:0007264
pitu_v1_093993.p1	35b5cd8b13e25772252fb4a8fb535ddd	182	TIGRFAM	TIGR00231	small_GTP: small GTP-binding protein domain	16	159	4.9e-23	T	04-10-2018	IPR005225	Small GTP-binding protein domain	GO:0005525
pitu_v1_094171.p1	061bfa6badb1d80ade07bf6b5ebcae4e	421	PANTHER	PTHR11709:SF135		2	419	5.5e-106	T	04-10-2018
pitu_v1_094171.p1	061bfa6badb1d80ade07bf6b5ebcae4e	421	Pfam	PF00394	Multicopper oxidase	13	115	1.2e-22	T	04-10-2018	IPR001117	Multicopper oxidase, type 1	GO:0055114
pitu_v1_094171.p1	061bfa6badb1d80ade07bf6b5ebcae4e	421	PANTHER	PTHR11709		2	419	5.5e-106	T	04-10-2018
pitu_v1_094171.p1	061bfa6badb1d80ade07bf6b5ebcae4e	421	ProSitePatterns	PS00079	Multicopper oxidases signature 1.	372	392	-	T	04-10-2018	IPR033138	Multicopper oxidases, conserved site
pitu_v1_094171.p1	061bfa6badb1d80ade07bf6b5ebcae4e	421	Gene3D	G3DSA:2.60.40.420		2	138	1.5e-30	T	04-10-2018	IPR008972	Cupredoxin
pitu_v1_094171.p1	061bfa6badb1d80ade07bf6b5ebcae4e	421	Pfam	PF07731	Multicopper oxidase	245	396	1.3e-25	T	04-10-2018	IPR011706	Multicopper oxidase, type 2	GO:0005507|GO:0016491|GO:0055114
pitu_v1_094171.p1	061bfa6badb1d80ade07bf6b5ebcae4e	421	SUPERFAMILY	SSF49503		11	123	1.69e-25	T	04-10-2018	IPR008972	Cupredoxin
pitu_v1_094171.p1	061bfa6badb1d80ade07bf6b5ebcae4e	421	SUPERFAMILY	SSF49503		208	306	7.4e-26	T	04-10-2018	IPR008972	Cupredoxin
pitu_v1_094171.p1	061bfa6badb1d80ade07bf6b5ebcae4e	421	SUPERFAMILY	SSF49503		348	407	7.4e-26	T	04-10-2018	IPR008972	Cupredoxin
pitu_v1_094171.p1	061bfa6badb1d80ade07bf6b5ebcae4e	421	CDD	cd13905	CuRO_3_tcLLC2_insect_like	212	403	2.79387e-68	T	04-10-2018
pitu_v1_094171.p1	061bfa6badb1d80ade07bf6b5ebcae4e	421	CDD	cd13884	CuRO_2_tcLCC_insect_like	1	113	8.26691e-55	T	04-10-2018
pitu_v1_094171.p1	061bfa6badb1d80ade07bf6b5ebcae4e	421	Gene3D	G3DSA:2.60.40.420		187	418	1.5e-29	T	04-10-2018	IPR008972	Cupredoxin
pitu_v1_094171.p1	061bfa6badb1d80ade07bf6b5ebcae4e	421	ProSitePatterns	PS00080	Multicopper oxidases signature 2.	377	388	-	T	04-10-2018	IPR002355	Multicopper oxidase, copper-binding site	GO:0005507
pitu_v1_094172.p1	8662559441eaa7ca64c63083188235b7	445	ProSiteProfiles	PS50215	ADAM type metalloprotease domain profile.	224	429	8.86	T	04-10-2018	IPR001590	Peptidase M12B, ADAM/reprolysin	GO:0004222|GO:0006508
pitu_v1_094172.p1	8662559441eaa7ca64c63083188235b7	445	Pfam	PF13582	Metallo-peptidase family M12B Reprolysin-like	249	382	2.4e-06	T	04-10-2018
pitu_v1_094172.p1	8662559441eaa7ca64c63083188235b7	445	PANTHER	PTHR13723		163	435	8.6e-14	T	04-10-2018
pitu_v1_094172.p1	8662559441eaa7ca64c63083188235b7	445	Gene3D	G3DSA:3.40.390.10		221	443	6.8e-22	T	04-10-2018	IPR024079	Metallopeptidase, catalytic domain superfamily	GO:0008237
pitu_v1_094172.p1	8662559441eaa7ca64c63083188235b7	445	PANTHER	PTHR13723:SF202		163	435	8.6e-14	T	04-10-2018
pitu_v1_094172.p1	8662559441eaa7ca64c63083188235b7	445	SUPERFAMILY	SSF55486		224	429	1.56e-19	T	04-10-2018
pitu_v1_094181.p2	c4944594e70694ab7cf2eb7e528feea5	130	Gene3D	G3DSA:3.30.1370.30		1	69	1.8e-33	T	04-10-2018
pitu_v1_094181.p2	c4944594e70694ab7cf2eb7e528feea5	130	Gene3D	G3DSA:3.30.1490.10		70	128	2.4e-27	T	04-10-2018
pitu_v1_094181.p2	c4944594e70694ab7cf2eb7e528feea5	130	PANTHER	PTHR11758		1	130	2e-85	T	04-10-2018	IPR000630	Ribosomal protein S8	GO:0003735|GO:0005840|GO:0006412	Reactome: R-HSA-156827|Reactome: R-HSA-156902|Reactome: R-HSA-1799339|Reactome: R-HSA-192823|Reactome: R-HSA-2408557|Reactome: R-HSA-6791226|Reactome: R-HSA-72649|Reactome: R-HSA-72689|Reactome: R-HSA-72695|Reactome: R-HSA-72702|Reactome: R-HSA-72706|Reactome: R-HSA-72764|Reactome: R-HSA-9010553|Reactome: R-HSA-975956|Reactome: R-HSA-975957
pitu_v1_094181.p2	c4944594e70694ab7cf2eb7e528feea5	130	SUPERFAMILY	SSF56047		3	130	4.45e-43	T	04-10-2018	IPR035987	Ribosomal protein S8 superfamily	GO:0003735|GO:0005840|GO:0006412	Reactome: R-HSA-156827|Reactome: R-HSA-156902|Reactome: R-HSA-1799339|Reactome: R-HSA-192823|Reactome: R-HSA-2408557|Reactome: R-HSA-6791226|Reactome: R-HSA-72649|Reactome: R-HSA-72689|Reactome: R-HSA-72695|Reactome: R-HSA-72702|Reactome: R-HSA-72706|Reactome: R-HSA-72764|Reactome: R-HSA-9010553|Reactome: R-HSA-975956|Reactome: R-HSA-975957
pitu_v1_094181.p2	c4944594e70694ab7cf2eb7e528feea5	130	PANTHER	PTHR11758:SF16		1	130	2e-85	T	04-10-2018
pitu_v1_094181.p2	c4944594e70694ab7cf2eb7e528feea5	130	Pfam	PF00410	Ribosomal protein S8	6	129	4.4e-21	T	04-10-2018	IPR000630	Ribosomal protein S8	GO:0003735|GO:0005840|GO:0006412	Reactome: R-HSA-156827|Reactome: R-HSA-156902|Reactome: R-HSA-1799339|Reactome: R-HSA-192823|Reactome: R-HSA-2408557|Reactome: R-HSA-6791226|Reactome: R-HSA-72649|Reactome: R-HSA-72689|Reactome: R-HSA-72695|Reactome: R-HSA-72702|Reactome: R-HSA-72706|Reactome: R-HSA-72764|Reactome: R-HSA-9010553|Reactome: R-HSA-975956|Reactome: R-HSA-975957
pitu_v1_094181.p2	c4944594e70694ab7cf2eb7e528feea5	130	ProSitePatterns	PS00053	Ribosomal protein S8 signature.	100	117	-	T	04-10-2018	IPR000630	Ribosomal protein S8	GO:0003735|GO:0005840|GO:0006412	Reactome: R-HSA-156827|Reactome: R-HSA-156902|Reactome: R-HSA-1799339|Reactome: R-HSA-192823|Reactome: R-HSA-2408557|Reactome: R-HSA-6791226|Reactome: R-HSA-72649|Reactome: R-HSA-72689|Reactome: R-HSA-72695|Reactome: R-HSA-72702|Reactome: R-HSA-72706|Reactome: R-HSA-72764|Reactome: R-HSA-9010553|Reactome: R-HSA-975956|Reactome: R-HSA-975957
pitu_v1_094182.p1	c4944594e70694ab7cf2eb7e528feea5	130	Gene3D	G3DSA:3.30.1370.30		1	69	1.8e-33	T	04-10-2018
pitu_v1_094182.p1	c4944594e70694ab7cf2eb7e528feea5	130	Gene3D	G3DSA:3.30.1490.10		70	128	2.4e-27	T	04-10-2018
pitu_v1_094182.p1	c4944594e70694ab7cf2eb7e528feea5	130	PANTHER	PTHR11758		1	130	2e-85	T	04-10-2018	IPR000630	Ribosomal protein S8	GO:0003735|GO:0005840|GO:0006412	Reactome: R-HSA-156827|Reactome: R-HSA-156902|Reactome: R-HSA-1799339|Reactome: R-HSA-192823|Reactome: R-HSA-2408557|Reactome: R-HSA-6791226|Reactome: R-HSA-72649|Reactome: R-HSA-72689|Reactome: R-HSA-72695|Reactome: R-HSA-72702|Reactome: R-HSA-72706|Reactome: R-HSA-72764|Reactome: R-HSA-9010553|Reactome: R-HSA-975956|Reactome: R-HSA-975957
pitu_v1_094182.p1	c4944594e70694ab7cf2eb7e528feea5	130	SUPERFAMILY	SSF56047		3	130	4.45e-43	T	04-10-2018	IPR035987	Ribosomal protein S8 superfamily	GO:0003735|GO:0005840|GO:0006412	Reactome: R-HSA-156827|Reactome: R-HSA-156902|Reactome: R-HSA-1799339|Reactome: R-HSA-192823|Reactome: R-HSA-2408557|Reactome: R-HSA-6791226|Reactome: R-HSA-72649|Reactome: R-HSA-72689|Reactome: R-HSA-72695|Reactome: R-HSA-72702|Reactome: R-HSA-72706|Reactome: R-HSA-72764|Reactome: R-HSA-9010553|Reactome: R-HSA-975956|Reactome: R-HSA-975957
pitu_v1_094182.p1	c4944594e70694ab7cf2eb7e528feea5	130	PANTHER	PTHR11758:SF16		1	130	2e-85	T	04-10-2018
pitu_v1_094182.p1	c4944594e70694ab7cf2eb7e528feea5	130	Pfam	PF00410	Ribosomal protein S8	6	129	4.4e-21	T	04-10-2018	IPR000630	Ribosomal protein S8	GO:0003735|GO:0005840|GO:0006412	Reactome: R-HSA-156827|Reactome: R-HSA-156902|Reactome: R-HSA-1799339|Reactome: R-HSA-192823|Reactome: R-HSA-2408557|Reactome: R-HSA-6791226|Reactome: R-HSA-72649|Reactome: R-HSA-72689|Reactome: R-HSA-72695|Reactome: R-HSA-72702|Reactome: R-HSA-72706|Reactome: R-HSA-72764|Reactome: R-HSA-9010553|Reactome: R-HSA-975956|Reactome: R-HSA-975957
pitu_v1_094182.p1	c4944594e70694ab7cf2eb7e528feea5	130	ProSitePatterns	PS00053	Ribosomal protein S8 signature.	100	117	-	T	04-10-2018	IPR000630	Ribosomal protein S8	GO:0003735|GO:0005840|GO:0006412	Reactome: R-HSA-156827|Reactome: R-HSA-156902|Reactome: R-HSA-1799339|Reactome: R-HSA-192823|Reactome: R-HSA-2408557|Reactome: R-HSA-6791226|Reactome: R-HSA-72649|Reactome: R-HSA-72689|Reactome: R-HSA-72695|Reactome: R-HSA-72702|Reactome: R-HSA-72706|Reactome: R-HSA-72764|Reactome: R-HSA-9010553|Reactome: R-HSA-975956|Reactome: R-HSA-975957
pitu_v1_094550.p1	35b5cd8b13e25772252fb4a8fb535ddd	182	PANTHER	PTHR11711:SF291		1	180	6.8e-122	T	04-10-2018
pitu_v1_094550.p1	35b5cd8b13e25772252fb4a8fb535ddd	182	PRINTS	PR00328	GTP-binding SAR1 protein signature	119	140	3.9e-20	T	04-10-2018	IPR006689	Small GTPase superfamily, ARF/SAR type	GO:0005525
pitu_v1_094550.p1	35b5cd8b13e25772252fb4a8fb535ddd	182	PRINTS	PR00328	GTP-binding SAR1 protein signature	47	71	3.9e-20	T	04-10-2018	IPR006689	Small GTPase superfamily, ARF/SAR type	GO:0005525
pitu_v1_094550.p1	35b5cd8b13e25772252fb4a8fb535ddd	182	PRINTS	PR00328	GTP-binding SAR1 protein signature	74	99	3.9e-20	T	04-10-2018	IPR006689	Small GTPase superfamily, ARF/SAR type	GO:0005525
pitu_v1_094550.p1	35b5cd8b13e25772252fb4a8fb535ddd	182	PRINTS	PR00328	GTP-binding SAR1 protein signature	19	42	3.9e-20	T	04-10-2018	IPR006689	Small GTPase superfamily, ARF/SAR type	GO:0005525
pitu_v1_094550.p1	35b5cd8b13e25772252fb4a8fb535ddd	182	CDD	cd04150	Arf1_5_like	18	176	8.95489e-127	T	04-10-2018
pitu_v1_094550.p1	35b5cd8b13e25772252fb4a8fb535ddd	182	SUPERFAMILY	SSF52540		14	180	1.8e-58	T	04-10-2018	IPR027417	P-loop containing nucleoside triphosphate hydrolase
pitu_v1_094550.p1	35b5cd8b13e25772252fb4a8fb535ddd	182	SMART	SM00175		18	180	0.0063	T	04-10-2018
pitu_v1_094550.p1	35b5cd8b13e25772252fb4a8fb535ddd	182	Gene3D	G3DSA:3.40.50.300		2	182	2.1e-50	T	04-10-2018
pitu_v1_094550.p1	35b5cd8b13e25772252fb4a8fb535ddd	182	SMART	SM00178		1	177	4.8e-25	T	04-10-2018
pitu_v1_094550.p1	35b5cd8b13e25772252fb4a8fb535ddd	182	SMART	SM00177		1	181	1.5e-140	T	04-10-2018
pitu_v1_094550.p1	35b5cd8b13e25772252fb4a8fb535ddd	182	PANTHER	PTHR11711		1	180	6.8e-122	T	04-10-2018
pitu_v1_094550.p1	35b5cd8b13e25772252fb4a8fb535ddd	182	Pfam	PF00025	ADP-ribosylation factor family	7	176	2.1e-79	T	04-10-2018	IPR006689	Small GTPase superfamily, ARF/SAR type	GO:0005525
pitu_v1_094550.p1	35b5cd8b13e25772252fb4a8fb535ddd	182	ProSiteProfiles	PS51417	small GTPase Arf family profile.	11	177	25.414	T	04-10-2018	IPR024156	Small GTPase superfamily, ARF type	GO:0005525|GO:0005622|GO:0007264
pitu_v1_094550.p1	35b5cd8b13e25772252fb4a8fb535ddd	182	TIGRFAM	TIGR00231	small_GTP: small GTP-binding protein domain	16	159	4.9e-23	T	04-10-2018	IPR005225	Small GTP-binding protein domain	GO:0005525
pitu_v1_094551.p1	35b5cd8b13e25772252fb4a8fb535ddd	182	PANTHER	PTHR11711:SF291		1	180	6.8e-122	T	04-10-2018
pitu_v1_094551.p1	35b5cd8b13e25772252fb4a8fb535ddd	182	PRINTS	PR00328	GTP-binding SAR1 protein signature	119	140	3.9e-20	T	04-10-2018	IPR006689	Small GTPase superfamily, ARF/SAR type	GO:0005525
pitu_v1_094551.p1	35b5cd8b13e25772252fb4a8fb535ddd	182	PRINTS	PR00328	GTP-binding SAR1 protein signature	47	71	3.9e-20	T	04-10-2018	IPR006689	Small GTPase superfamily, ARF/SAR type	GO:0005525
pitu_v1_094551.p1	35b5cd8b13e25772252fb4a8fb535ddd	182	PRINTS	PR00328	GTP-binding SAR1 protein signature	74	99	3.9e-20	T	04-10-2018	IPR006689	Small GTPase superfamily, ARF/SAR type	GO:0005525
pitu_v1_094551.p1	35b5cd8b13e25772252fb4a8fb535ddd	182	PRINTS	PR00328	GTP-binding SAR1 protein signature	19	42	3.9e-20	T	04-10-2018	IPR006689	Small GTPase superfamily, ARF/SAR type	GO:0005525
pitu_v1_094551.p1	35b5cd8b13e25772252fb4a8fb535ddd	182	CDD	cd04150	Arf1_5_like	18	176	8.95489e-127	T	04-10-2018
pitu_v1_094551.p1	35b5cd8b13e25772252fb4a8fb535ddd	182	SUPERFAMILY	SSF52540		14	180	1.8e-58	T	04-10-2018	IPR027417	P-loop containing nucleoside triphosphate hydrolase
pitu_v1_094551.p1	35b5cd8b13e25772252fb4a8fb535ddd	182	SMART	SM00175		18	180	0.0063	T	04-10-2018
pitu_v1_094551.p1	35b5cd8b13e25772252fb4a8fb535ddd	182	Gene3D	G3DSA:3.40.50.300		2	182	2.1e-50	T	04-10-2018
pitu_v1_094551.p1	35b5cd8b13e25772252fb4a8fb535ddd	182	SMART	SM00178		1	177	4.8e-25	T	04-10-2018
pitu_v1_094551.p1	35b5cd8b13e25772252fb4a8fb535ddd	182	SMART	SM00177		1	181	1.5e-140	T	04-10-2018
pitu_v1_094551.p1	35b5cd8b13e25772252fb4a8fb535ddd	182	PANTHER	PTHR11711		1	180	6.8e-122	T	04-10-2018
pitu_v1_094551.p1	35b5cd8b13e25772252fb4a8fb535ddd	182	Pfam	PF00025	ADP-ribosylation factor family	7	176	2.1e-79	T	04-10-2018	IPR006689	Small GTPase superfamily, ARF/SAR type	GO:0005525
pitu_v1_094551.p1	35b5cd8b13e25772252fb4a8fb535ddd	182	ProSiteProfiles	PS51417	small GTPase Arf family profile.	11	177	25.414	T	04-10-2018	IPR024156	Small GTPase superfamily, ARF type	GO:0005525|GO:0005622|GO:0007264
pitu_v1_094551.p1	35b5cd8b13e25772252fb4a8fb535ddd	182	TIGRFAM	TIGR00231	small_GTP: small GTP-binding protein domain	16	159	4.9e-23	T	04-10-2018	IPR005225	Small GTP-binding protein domain	GO:0005525
pitu_v1_094552.p1	35b5cd8b13e25772252fb4a8fb535ddd	182	PANTHER	PTHR11711:SF291		1	180	6.8e-122	T	04-10-2018
pitu_v1_094552.p1	35b5cd8b13e25772252fb4a8fb535ddd	182	PRINTS	PR00328	GTP-binding SAR1 protein signature	119	140	3.9e-20	T	04-10-2018	IPR006689	Small GTPase superfamily, ARF/SAR type	GO:0005525
pitu_v1_094552.p1	35b5cd8b13e25772252fb4a8fb535ddd	182	PRINTS	PR00328	GTP-binding SAR1 protein signature	47	71	3.9e-20	T	04-10-2018	IPR006689	Small GTPase superfamily, ARF/SAR type	GO:0005525
pitu_v1_094552.p1	35b5cd8b13e25772252fb4a8fb535ddd	182	PRINTS	PR00328	GTP-binding SAR1 protein signature	74	99	3.9e-20	T	04-10-2018	IPR006689	Small GTPase superfamily, ARF/SAR type	GO:0005525
pitu_v1_094552.p1	35b5cd8b13e25772252fb4a8fb535ddd	182	PRINTS	PR00328	GTP-binding SAR1 protein signature	19	42	3.9e-20	T	04-10-2018	IPR006689	Small GTPase superfamily, ARF/SAR type	GO:0005525
pitu_v1_094552.p1	35b5cd8b13e25772252fb4a8fb535ddd	182	CDD	cd04150	Arf1_5_like	18	176	8.95489e-127	T	04-10-2018
pitu_v1_094552.p1	35b5cd8b13e25772252fb4a8fb535ddd	182	SUPERFAMILY	SSF52540		14	180	1.8e-58	T	04-10-2018	IPR027417	P-loop containing nucleoside triphosphate hydrolase
pitu_v1_094552.p1	35b5cd8b13e25772252fb4a8fb535ddd	182	SMART	SM00175		18	180	0.0063	T	04-10-2018
pitu_v1_094552.p1	35b5cd8b13e25772252fb4a8fb535ddd	182	Gene3D	G3DSA:3.40.50.300		2	182	2.1e-50	T	04-10-2018
pitu_v1_094552.p1	35b5cd8b13e25772252fb4a8fb535ddd	182	SMART	SM00178		1	177	4.8e-25	T	04-10-2018
pitu_v1_094552.p1	35b5cd8b13e25772252fb4a8fb535ddd	182	SMART	SM00177		1	181	1.5e-140	T	04-10-2018
pitu_v1_094552.p1	35b5cd8b13e25772252fb4a8fb535ddd	182	PANTHER	PTHR11711		1	180	6.8e-122	T	04-10-2018
pitu_v1_094552.p1	35b5cd8b13e25772252fb4a8fb535ddd	182	Pfam	PF00025	ADP-ribosylation factor family	7	176	2.1e-79	T	04-10-2018	IPR006689	Small GTPase superfamily, ARF/SAR type	GO:0005525
pitu_v1_094552.p1	35b5cd8b13e25772252fb4a8fb535ddd	182	ProSiteProfiles	PS51417	small GTPase Arf family profile.	11	177	25.414	T	04-10-2018	IPR024156	Small GTPase superfamily, ARF type	GO:0005525|GO:0005622|GO:0007264
pitu_v1_094552.p1	35b5cd8b13e25772252fb4a8fb535ddd	182	TIGRFAM	TIGR00231	small_GTP: small GTP-binding protein domain	16	159	4.9e-23	T	04-10-2018	IPR005225	Small GTP-binding protein domain	GO:0005525
pitu_v1_094557.p1	53e9dedc6a27be54f2587e1ad6e658a6	78	PANTHER	PTHR11711		1	76	3.5e-48	T	04-10-2018
pitu_v1_094557.p1	53e9dedc6a27be54f2587e1ad6e658a6	78	Pfam	PF00025	ADP-ribosylation factor family	1	72	2e-24	T	04-10-2018	IPR006689	Small GTPase superfamily, ARF/SAR type	GO:0005525
pitu_v1_094557.p1	53e9dedc6a27be54f2587e1ad6e658a6	78	Gene3D	G3DSA:3.40.50.300		1	78	1.5e-16	T	04-10-2018
pitu_v1_094557.p1	53e9dedc6a27be54f2587e1ad6e658a6	78	SUPERFAMILY	SSF52540		2	76	5.09e-17	T	04-10-2018	IPR027417	P-loop containing nucleoside triphosphate hydrolase
pitu_v1_094557.p1	53e9dedc6a27be54f2587e1ad6e658a6	78	PANTHER	PTHR11711:SF294		1	76	3.5e-48	T	04-10-2018
pitu_v1_094557.p1	53e9dedc6a27be54f2587e1ad6e658a6	78	SMART	SM00177		1	77	4.2e-09	T	04-10-2018
pitu_v1_094627.p1	92f01eae859fde6769eeaea07f9787c5	167	Coils	Coil		26	46	-	T	04-10-2018
pitu_v1_094627.p1	92f01eae859fde6769eeaea07f9787c5	167	Phobius	SIGNAL_PEPTIDE_H_REGION	Hydrophobic region of a signal peptide.	4	12	-	T	04-10-2018
pitu_v1_094627.p1	92f01eae859fde6769eeaea07f9787c5	167	SignalP_GRAM_NEGATIVE	SignalP-noTM		1	15	-	T	04-10-2018
pitu_v1_094627.p1	92f01eae859fde6769eeaea07f9787c5	167	Phobius	SIGNAL_PEPTIDE_C_REGION	C-terminal region of a signal peptide.	13	16	-	T	04-10-2018
pitu_v1_094627.p1	92f01eae859fde6769eeaea07f9787c5	167	Phobius	SIGNAL_PEPTIDE_N_REGION	N-terminal region of a signal peptide.	1	3	-	T	04-10-2018
pitu_v1_094627.p1	92f01eae859fde6769eeaea07f9787c5	167	SignalP_EUK	SignalP-noTM		1	16	-	T	04-10-2018
pitu_v1_094627.p1	92f01eae859fde6769eeaea07f9787c5	167	Phobius	NON_CYTOPLASMIC_DOMAIN	Region of a membrane-bound protein predicted to be outside the membrane, in the extracellular region.	17	167	-	T	04-10-2018
pitu_v1_094627.p1	92f01eae859fde6769eeaea07f9787c5	167	Phobius	SIGNAL_PEPTIDE	Signal peptide region	1	16	-	T	04-10-2018
pitu_v1_095274.p1	03bb2a318fdee8463b50719b2722ca13	1518	PANTHER	PTHR23345:SF16		6	920	5e-64	T	04-10-2018
pitu_v1_095274.p1	03bb2a318fdee8463b50719b2722ca13	1518	Pfam	PF01347	Lipoprotein amino terminal region	24	630	1.7e-42	T	04-10-2018	IPR001747	Lipid transport protein, N-terminal	GO:0005319|GO:0006869	Reactome: R-HSA-8866423|Reactome: R-HSA-8963888
pitu_v1_095274.p1	03bb2a318fdee8463b50719b2722ca13	1518	SUPERFAMILY	SSF56968		24	290	1.33e-19	T	04-10-2018	IPR015819	Lipid transport protein, beta-sheet shell	GO:0005319|GO:0006869	Reactome: R-HSA-8866423|Reactome: R-HSA-8963888
pitu_v1_095274.p1	03bb2a318fdee8463b50719b2722ca13	1518	SMART	SM00638		24	630	6.6e-09	T	04-10-2018	IPR001747	Lipid transport protein, N-terminal	GO:0005319|GO:0006869	Reactome: R-HSA-8866423|Reactome: R-HSA-8963888
pitu_v1_095274.p1	03bb2a318fdee8463b50719b2722ca13	1518	Phobius	SIGNAL_PEPTIDE_N_REGION	N-terminal region of a signal peptide.	1	5	-	T	04-10-2018
pitu_v1_095274.p1	03bb2a318fdee8463b50719b2722ca13	1518	SUPERFAMILY	SSF48431		358	652	2.48e-44	T	04-10-2018	IPR011030	Lipovitellin-phosvitin complex, superhelical domain		Reactome: R-HSA-8866423|Reactome: R-HSA-8963888
pitu_v1_095274.p1	03bb2a318fdee8463b50719b2722ca13	1518	SignalP_GRAM_NEGATIVE	SignalP-noTM		1	19	-	T	04-10-2018
pitu_v1_095274.p1	03bb2a318fdee8463b50719b2722ca13	1518	Phobius	SIGNAL_PEPTIDE_C_REGION	C-terminal region of a signal peptide.	17	21	-	T	04-10-2018
pitu_v1_095274.p1	03bb2a318fdee8463b50719b2722ca13	1518	Gene3D	G3DSA:2.30.230.10		24	297	5.9e-35	T	04-10-2018	IPR015816	Vitellinogen, beta-sheet N-terminal	GO:0005319|GO:0006869	Reactome: R-HSA-8866423|Reactome: R-HSA-8963888
pitu_v1_095274.p1	03bb2a318fdee8463b50719b2722ca13	1518	ProSiteProfiles	PS51233	VWFD domain profile.	1359	1518	10.691	T	04-10-2018	IPR001846	von Willebrand factor, type D domain
pitu_v1_095274.p1	03bb2a318fdee8463b50719b2722ca13	1518	SignalP_EUK	SignalP-noTM		1	19	-	T	04-10-2018
pitu_v1_095274.p1	03bb2a318fdee8463b50719b2722ca13	1518	SMART	SM01169		663	938	0.00014	T	04-10-2018	IPR015255	Vitellinogen, open beta-sheet	GO:0005319|GO:0006869	Reactome: R-HSA-202733|Reactome: R-HSA-3000471|Reactome: R-HSA-3000480|Reactome: R-HSA-3000484|Reactome: R-HSA-3000497|Reactome: R-HSA-381426|Reactome: R-HSA-432142|Reactome: R-HSA-5686938|Reactome: R-HSA-8856825|Reactome: R-HSA-8856828|Reactome: R-HSA-8866423|Reactome: R-HSA-8957275|Reactome: R-HSA-8963888|Reactome: R-HSA-8963901|Reactome: R-HSA-8964026|Reactome: R-HSA-8964038|Reactome: R-HSA-89…
pitu_v1_095274.p1	03bb2a318fdee8463b50719b2722ca13	1518	Phobius	SIGNAL_PEPTIDE	Signal peptide region	1	21	-	T	04-10-2018
pitu_v1_095274.p1	03bb2a318fdee8463b50719b2722ca13	1518	Phobius	NON_CYTOPLASMIC_DOMAIN	Region of a membrane-bound protein predicted to be outside the membrane, in the extracellular region.	22	1518	-	T	04-10-2018
pitu_v1_095274.p1	03bb2a318fdee8463b50719b2722ca13	1518	Gene3D	G3DSA:1.25.10.20		332	657	1.2e-21	T	04-10-2018	IPR037594	Lipovitellin-phosvitin complex-like, superhelical domain
pitu_v1_095274.p1	03bb2a318fdee8463b50719b2722ca13	1518	ProSiteProfiles	PS51211	Vitellogenin domain profile.	24	699	19.378	T	04-10-2018	IPR001747	Lipid transport protein, N-terminal	GO:0005319|GO:0006869	Reactome: R-HSA-8866423|Reactome: R-HSA-8963888
pitu_v1_095274.p1	03bb2a318fdee8463b50719b2722ca13	1518	Gene3D	G3DSA:2.20.80.10		794	981	2.1e-06	T	04-10-2018
pitu_v1_095274.p1	03bb2a318fdee8463b50719b2722ca13	1518	Phobius	SIGNAL_PEPTIDE_H_REGION	Hydrophobic region of a signal peptide.	6	16	-	T	04-10-2018
pitu_v1_095274.p1	03bb2a318fdee8463b50719b2722ca13	1518	PANTHER	PTHR23345		6	920	5e-64	T	04-10-2018
pitu_v1_095566.p1	a4b58a157e30e62f1abc1456e32ad765	574	SignalP_EUK	SignalP-noTM		1	16	-	T	04-10-2018
pitu_v1_095566.p1	a4b58a157e30e62f1abc1456e32ad765	574	PANTHER	PTHR10357:SF177		8	570	8.9e-217	T	04-10-2018
pitu_v1_095566.p1	a4b58a157e30e62f1abc1456e32ad765	574	Phobius	NON_CYTOPLASMIC_DOMAIN	Region of a membrane-bound protein predicted to be outside the membrane, in the extracellular region.	26	574	-	T	04-10-2018
pitu_v1_095566.p1	a4b58a157e30e62f1abc1456e32ad765	574	Phobius	SIGNAL_PEPTIDE_N_REGION	N-terminal region of a signal peptide.	1	5	-	T	04-10-2018
pitu_v1_095566.p1	a4b58a157e30e62f1abc1456e32ad765	574	Gene3D	G3DSA:2.60.40.1180		485	571	0.00047	T	04-10-2018
pitu_v1_095566.p1	a4b58a157e30e62f1abc1456e32ad765	574	CDD	cd11328	AmyAc_maltase	29	490	0	T	04-10-2018
pitu_v1_095566.p1	a4b58a157e30e62f1abc1456e32ad765	574	Gene3D	G3DSA:3.20.20.80		27	484	1.4e-101	T	04-10-2018
pitu_v1_095566.p1	a4b58a157e30e62f1abc1456e32ad765	574	Phobius	SIGNAL_PEPTIDE	Signal peptide region	1	25	-	T	04-10-2018
pitu_v1_095566.p1	a4b58a157e30e62f1abc1456e32ad765	574	PANTHER	PTHR10357		8	570	8.9e-217	T	04-10-2018
pitu_v1_095566.p1	a4b58a157e30e62f1abc1456e32ad765	574	Phobius	SIGNAL_PEPTIDE_H_REGION	Hydrophobic region of a signal peptide.	6	16	-	T	04-10-2018
pitu_v1_095566.p1	a4b58a157e30e62f1abc1456e32ad765	574	Pfam	PF00128	Alpha amylase, catalytic domain	52	398	5.9e-95	T	04-10-2018	IPR006047	Glycosyl hydrolase, family 13, catalytic domain	GO:0003824|GO:0005975
pitu_v1_095566.p1	a4b58a157e30e62f1abc1456e32ad765	574	SUPERFAMILY	SSF51445		28	481	2.74e-118	T	04-10-2018	IPR017853	Glycoside hydrolase superfamily
pitu_v1_095566.p1	a4b58a157e30e62f1abc1456e32ad765	574	Phobius	SIGNAL_PEPTIDE_C_REGION	C-terminal region of a signal peptide.	17	25	-	T	04-10-2018
pitu_v1_095566.p1	a4b58a157e30e62f1abc1456e32ad765	574	SMART	SM00642		37	426	3.6e-120	T	04-10-2018	IPR006047	Glycosyl hydrolase, family 13, catalytic domain	GO:0003824|GO:0005975
pitu_v1_095566.p1	a4b58a157e30e62f1abc1456e32ad765	574	SignalP_GRAM_NEGATIVE	SignalP-noTM		1	20	-	T	04-10-2018
pitu_v1_095566.p1	a4b58a157e30e62f1abc1456e32ad765	574	SignalP_GRAM_POSITIVE	SignalP-TM		1	22	-	T	04-10-2018
pitu_v1_095576.p1	a9fcfb279dbba6684d6ca5de9b348606	587	Pfam	PF06757	Insect allergen related repeat, nitrile-specifier detoxification	394	562	1.4e-47	T	04-10-2018	IPR010629	Insect allergen-related
pitu_v1_095576.p1	a9fcfb279dbba6684d6ca5de9b348606	587	Pfam	PF06757	Insect allergen related repeat, nitrile-specifier detoxification	199	371	4.9e-43	T	04-10-2018	IPR010629	Insect allergen-related
pitu_v1_095576.p1	a9fcfb279dbba6684d6ca5de9b348606	587	Pfam	PF06757	Insect allergen related repeat, nitrile-specifier detoxification	1	176	5.2e-50	T	04-10-2018	IPR010629	Insect allergen-related
pitu_v1_095576.p1	a9fcfb279dbba6684d6ca5de9b348606	587	PANTHER	PTHR21163		191	382	4.6e-121	T	04-10-2018	IPR010629	Insect allergen-related
pitu_v1_095576.p1	a9fcfb279dbba6684d6ca5de9b348606	587	PANTHER	PTHR21163		1	186	4.6e-121	T	04-10-2018	IPR010629	Insect allergen-related
pitu_v1_095576.p1	a9fcfb279dbba6684d6ca5de9b348606	587	PANTHER	PTHR21163		389	575	4.6e-121	T	04-10-2018	IPR010629	Insect allergen-related
pitu_v1_095865.p1	38da7d60f462bd32292208f56181d7b4	264	Phobius	NON_CYTOPLASMIC_DOMAIN	Region of a membrane-bound protein predicted to be outside the membrane, in the extracellular region.	23	264	-	T	04-10-2018
pitu_v1_095865.p1	38da7d60f462bd32292208f56181d7b4	264	SignalP_GRAM_POSITIVE	SignalP-TM		1	22	-	T	04-10-2018
pitu_v1_095865.p1	38da7d60f462bd32292208f56181d7b4	264	ProSitePatterns	PS00135	Serine proteases, trypsin family, serine active site.	213	224	-	T	04-10-2018	IPR033116	Serine proteases, trypsin family, serine active site
pitu_v1_095865.p1	38da7d60f462bd32292208f56181d7b4	264	PANTHER	PTHR24276:SF70		7	263	2.1e-70	T	04-10-2018
pitu_v1_095865.p1	38da7d60f462bd32292208f56181d7b4	264	ProSiteProfiles	PS50240	Serine proteases, trypsin domain profile.	37	263	31.477	T	04-10-2018	IPR001254	Serine proteases, trypsin domain	GO:0004252|GO:0006508
pitu_v1_095865.p1	38da7d60f462bd32292208f56181d7b4	264	Pfam	PF00089	Trypsin	37	258	7.8e-59	T	04-10-2018	IPR001254	Serine proteases, trypsin domain	GO:0004252|GO:0006508
pitu_v1_095865.p1	38da7d60f462bd32292208f56181d7b4	264	SignalP_EUK	SignalP-noTM		1	22	-	T	04-10-2018
pitu_v1_095865.p1	38da7d60f462bd32292208f56181d7b4	264	Phobius	SIGNAL_PEPTIDE_C_REGION	C-terminal region of a signal peptide.	18	22	-	T	04-10-2018
pitu_v1_095865.p1	38da7d60f462bd32292208f56181d7b4	264	Gene3D	G3DSA:2.40.10.10		68	140	3.4e-18	T	04-10-2018
pitu_v1_095865.p1	38da7d60f462bd32292208f56181d7b4	264	SMART	SM00020		36	258	2.6e-80	T	04-10-2018	IPR001254	Serine proteases, trypsin domain	GO:0004252|GO:0006508
pitu_v1_095865.p1	38da7d60f462bd32292208f56181d7b4	264	ProSitePatterns	PS00134	Serine proteases, trypsin family, histidine active site.	73	78	-	T	04-10-2018	IPR018114	Serine proteases, trypsin family, histidine active site	GO:0004252|GO:0006508
pitu_v1_095865.p1	38da7d60f462bd32292208f56181d7b4	264	Gene3D	G3DSA:2.40.10.10		37	67	4.1e-17	T	04-10-2018
pitu_v1_095865.p1	38da7d60f462bd32292208f56181d7b4	264	Phobius	SIGNAL_PEPTIDE_H_REGION	Hydrophobic region of a signal peptide.	10	17	-	T	04-10-2018
pitu_v1_095865.p1	38da7d60f462bd32292208f56181d7b4	264	Phobius	SIGNAL_PEPTIDE_N_REGION	N-terminal region of a signal peptide.	1	9	-	T	04-10-2018
pitu_v1_095865.p1	38da7d60f462bd32292208f56181d7b4	264	PRINTS	PR00722	Chymotrypsin serine protease family (S1) signature	63	78	5.7e-14	T	04-10-2018	IPR001314	Peptidase S1A, chymotrypsin family	GO:0004252|GO:0006508
pitu_v1_095865.p1	38da7d60f462bd32292208f56181d7b4	264	PRINTS	PR00722	Chymotrypsin serine protease family (S1) signature	212	224	5.7e-14	T	04-10-2018	IPR001314	Peptidase S1A, chymotrypsin family	GO:0004252|GO:0006508
pitu_v1_095865.p1	38da7d60f462bd32292208f56181d7b4	264	PRINTS	PR00722	Chymotrypsin serine protease family (S1) signature	120	134	5.7e-14	T	04-10-2018	IPR001314	Peptidase S1A, chymotrypsin family	GO:0004252|GO:0006508
pitu_v1_095865.p1	38da7d60f462bd32292208f56181d7b4	264	SUPERFAMILY	SSF50494		10	261	2.43e-74	T	04-10-2018	IPR009003	Peptidase S1, PA clan
pitu_v1_095865.p1	38da7d60f462bd32292208f56181d7b4	264	Gene3D	G3DSA:2.40.10.10		141	263	2.8e-38	T	04-10-2018
pitu_v1_095865.p1	38da7d60f462bd32292208f56181d7b4	264	CDD	cd00190	Tryp_SPc	37	261	1.32777e-76	T	04-10-2018	IPR001254	Serine proteases, trypsin domain	GO:0004252|GO:0006508
pitu_v1_095865.p1	38da7d60f462bd32292208f56181d7b4	264	PANTHER	PTHR24276		7	263	2.1e-70	T	04-10-2018
pitu_v1_095865.p1	38da7d60f462bd32292208f56181d7b4	264	Phobius	SIGNAL_PEPTIDE	Signal peptide region	1	22	-	T	04-10-2018
pitu_v1_095865.p1	38da7d60f462bd32292208f56181d7b4	264	SignalP_GRAM_NEGATIVE	SignalP-noTM		1	22	-	T	04-10-2018
pitu_v1_096220.p2	0f8cb1d0d1340d0817eee6674b308c71	189	PANTHER	PTHR21163		2	188	9.6e-38	T	04-10-2018	IPR010629	Insect allergen-related
pitu_v1_096220.p2	0f8cb1d0d1340d0817eee6674b308c71	189	Pfam	PF06757	Insect allergen related repeat, nitrile-specifier detoxification	5	179	5.7e-50	T	04-10-2018	IPR010629	Insect allergen-related
pitu_v1_097647.p1	90c7f66399b03633438c972ad28075ae	653	SUPERFAMILY	SSF100920		389	543	2.22e-59	T	04-10-2018	IPR029047	Heat shock protein 70kD, peptide-binding domain superfamily		Reactome: R-HSA-3371453
pitu_v1_097647.p1	90c7f66399b03633438c972ad28075ae	653	ProSitePatterns	PS00297	Heat shock hsp70 proteins family signature 1.	6	13	-	T	04-10-2018	IPR018181	Heat shock protein 70, conserved site		Reactome: R-HSA-3371453
pitu_v1_097647.p1	90c7f66399b03633438c972ad28075ae	653	Gene3D	G3DSA:2.60.34.10		392	535	3.3e-69	T	04-10-2018	IPR029047	Heat shock protein 70kD, peptide-binding domain superfamily		Reactome: R-HSA-3371453
pitu_v1_097647.p1	90c7f66399b03633438c972ad28075ae	653	SUPERFAMILY	SSF53067		1	184	5.5e-73	T	04-10-2018
pitu_v1_097647.p1	90c7f66399b03633438c972ad28075ae	653	PANTHER	PTHR19375		3	624	0	T	04-10-2018
pitu_v1_097647.p1	90c7f66399b03633438c972ad28075ae	653	SUPERFAMILY	SSF53067		187	380	1.53e-65	T	04-10-2018
pitu_v1_097647.p1	90c7f66399b03633438c972ad28075ae	653	MobiDBLite	mobidb-lite	consensus disorder prediction	632	653	-	T	04-10-2018
pitu_v1_097647.p1	90c7f66399b03633438c972ad28075ae	653	Pfam	PF00012	Hsp70 protein	3	609	2.7e-254	T	04-10-2018	IPR013126	Heat shock protein 70 family		Reactome: R-HSA-3371453
pitu_v1_097647.p1	90c7f66399b03633438c972ad28075ae	653	PRINTS	PR00301	70kDa heat shock protein signature	2	15	8.5e-87	T	04-10-2018	IPR013126	Heat shock protein 70 family		Reactome: R-HSA-3371453
pitu_v1_097647.p1	90c7f66399b03633438c972ad28075ae	653	PRINTS	PR00301	70kDa heat shock protein signature	471	487	8.5e-87	T	04-10-2018	IPR013126	Heat shock protein 70 family		Reactome: R-HSA-3371453
pitu_v1_097647.p1	90c7f66399b03633438c972ad28075ae	653	PRINTS	PR00301	70kDa heat shock protein signature	329	345	8.5e-87	T	04-10-2018	IPR013126	Heat shock protein 70 family		Reactome: R-HSA-3371453
pitu_v1_097647.p1	90c7f66399b03633438c972ad28075ae	653	PRINTS	PR00301	70kDa heat shock protein signature	361	381	8.5e-87	T	04-10-2018	IPR013126	Heat shock protein 70 family		Reactome: R-HSA-3371453
pitu_v1_097647.p1	90c7f66399b03633438c972ad28075ae	653	PRINTS	PR00301	70kDa heat shock protein signature	30	42	8.5e-87	T	04-10-2018	IPR013126	Heat shock protein 70 family		Reactome: R-HSA-3371453
pitu_v1_097647.p1	90c7f66399b03633438c972ad28075ae	653	PRINTS	PR00301	70kDa heat shock protein signature	52	60	8.5e-87	T	04-10-2018	IPR013126	Heat shock protein 70 family		Reactome: R-HSA-3371453
pitu_v1_097647.p1	90c7f66399b03633438c972ad28075ae	653	PRINTS	PR00301	70kDa heat shock protein signature	139	159	8.5e-87	T	04-10-2018	IPR013126	Heat shock protein 70 family		Reactome: R-HSA-3371453
pitu_v1_097647.p1	90c7f66399b03633438c972ad28075ae	653	PRINTS	PR00301	70kDa heat shock protein signature	200	210	8.5e-87	T	04-10-2018	IPR013126	Heat shock protein 70 family		Reactome: R-HSA-3371453
pitu_v1_097647.p1	90c7f66399b03633438c972ad28075ae	653	PRINTS	PR00301	70kDa heat shock protein signature	390	409	8.5e-87	T	04-10-2018	IPR013126	Heat shock protein 70 family		Reactome: R-HSA-3371453
pitu_v1_097647.p1	90c7f66399b03633438c972ad28075ae	653	SUPERFAMILY	SSF100934		538	615	6.15e-24	T	04-10-2018	IPR029048	Heat shock protein 70kD, C-terminal domain superfamily
pitu_v1_097647.p1	90c7f66399b03633438c972ad28075ae	653	ProSitePatterns	PS00329	Heat shock hsp70 proteins family signature 2.	194	207	-	T	04-10-2018	IPR018181	Heat shock protein 70, conserved site		Reactome: R-HSA-3371453
pitu_v1_097647.p1	90c7f66399b03633438c972ad28075ae	653	Gene3D	G3DSA:1.20.1270.10		536	623	9.1e-29	T	04-10-2018	IPR029048	Heat shock protein 70kD, C-terminal domain superfamily
pitu_v1_097647.p1	90c7f66399b03633438c972ad28075ae	653	Gene3D	G3DSA:3.30.420.40		1	198	3.6e-90	T	04-10-2018
pitu_v1_097647.p1	90c7f66399b03633438c972ad28075ae	653	PANTHER	PTHR19375:SF210		3	624	0	T	04-10-2018
pitu_v1_097647.p1	90c7f66399b03633438c972ad28075ae	653	Gene3D	G3DSA:3.30.420.40		199	361	3e-49	T	04-10-2018
pitu_v1_097647.p1	90c7f66399b03633438c972ad28075ae	653	ProSitePatterns	PS01036	Heat shock hsp70 proteins family signature 3.	332	346	-	T	04-10-2018	IPR018181	Heat shock protein 70, conserved site		Reactome: R-HSA-3371453
pitu_v1_097647.p1	90c7f66399b03633438c972ad28075ae	653	CDD	cd10233	HSPA1-2_6-8-like_NBD	3	379	0	T	04-10-2018
pitu_v1_097647.p1	90c7f66399b03633438c972ad28075ae	653	Coils	Coil		515	535	-	T	04-10-2018
pitu_v1_148812.p1	dba869a0cba5d64cb651e86963c0a8b9	520	Gene3D	G3DSA:1.10.1140.10		405	515	2e-45	T	04-10-2018	IPR024034	ATPase, F1/V1 complex, beta/alpha subunit, C-terminal		KEGG: 00190+3.6.3.14|KEGG: 00195+3.6.3.14|MetaCyc: PWY-7219
pitu_v1_148812.p1	dba869a0cba5d64cb651e86963c0a8b9	520	SMART	SM00382		192	376	7.4e-06	T	04-10-2018	IPR003593	AAA+ ATPase domain
pitu_v1_148812.p1	dba869a0cba5d64cb651e86963c0a8b9	520	ProSitePatterns	PS00152	ATP synthase alpha and beta subunits signature.	390	399	-	T	04-10-2018	IPR020003	ATPase, alpha/beta subunit, nucleotide-binding domain, active site	GO:0005524	KEGG: 00190+3.6.3.14|KEGG: 00195+3.6.3.14|MetaCyc: PWY-7219
pitu_v1_148812.p1	dba869a0cba5d64cb651e86963c0a8b9	520	TIGRFAM	TIGR01039	atpD: ATP synthase F1, beta subunit	54	517	1.6e-251	T	04-10-2018	IPR005722	ATP synthase, F1 complex, beta subunit	GO:0015986|GO:0045261|GO:0046933	KEGG: 00190+3.6.3.14|KEGG: 00195+3.6.3.14|MetaCyc: PWY-7219|Reactome: R-HSA-1268020|Reactome: R-HSA-163210|Reactome: R-HSA-2151201|Reactome: R-HSA-8949613
pitu_v1_148812.p1	dba869a0cba5d64cb651e86963c0a8b9	520	Phobius	SIGNAL_PEPTIDE_N_REGION	N-terminal region of a signal peptide.	1	2	-	T	04-10-2018
pitu_v1_148812.p1	dba869a0cba5d64cb651e86963c0a8b9	520	Gene3D	G3DSA:2.40.10.170		45	125	1.7e-31	T	04-10-2018
pitu_v1_148812.p1	dba869a0cba5d64cb651e86963c0a8b9	520	Hamap	MF_01347	ATP synthase subunit beta [atpB].	52	517	57.213	T	04-10-2018	IPR005722	ATP synthase, F1 complex, beta subunit	GO:0015986|GO:0045261|GO:0046933	KEGG: 00190+3.6.3.14|KEGG: 00195+3.6.3.14|MetaCyc: PWY-7219|Reactome: R-HSA-1268020|Reactome: R-HSA-163210|Reactome: R-HSA-2151201|Reactome: R-HSA-8949613
pitu_v1_148812.p1	dba869a0cba5d64cb651e86963c0a8b9	520	Phobius	SIGNAL_PEPTIDE	Signal peptide region	1	22	-	T	04-10-2018
pitu_v1_148812.p1	dba869a0cba5d64cb651e86963c0a8b9	520	Gene3D	G3DSA:3.40.50.300		126	404	2.6e-92	T	04-10-2018
pitu_v1_148812.p1	dba869a0cba5d64cb651e86963c0a8b9	520	CDD	cd01133	F1-ATPase_beta	125	404	0	T	04-10-2018
pitu_v1_148812.p1	dba869a0cba5d64cb651e86963c0a8b9	520	Phobius	SIGNAL_PEPTIDE_H_REGION	Hydrophobic region of a signal peptide.	3	14	-	T	04-10-2018
pitu_v1_148812.p1	dba869a0cba5d64cb651e86963c0a8b9	520	SUPERFAMILY	SSF52540		127	404	1.42e-90	T	04-10-2018	IPR027417	P-loop containing nucleoside triphosphate hydrolase
pitu_v1_148812.p1	dba869a0cba5d64cb651e86963c0a8b9	520	SUPERFAMILY	SSF47917		402	518	1.07e-53	T	04-10-2018
pitu_v1_148812.p1	dba869a0cba5d64cb651e86963c0a8b9	520	Phobius	SIGNAL_PEPTIDE_C_REGION	C-terminal region of a signal peptide.	15	22	-	T	04-10-2018
pitu_v1_148812.p1	dba869a0cba5d64cb651e86963c0a8b9	520	SUPERFAMILY	SSF50615		52	125	7.85e-25	T	04-10-2018	IPR036121	ATPase, F1/V1/A1 complex, alpha/beta subunit, N-terminal domain superfamily	GO:0015992|GO:0046034	KEGG: 00190+3.6.3.14|KEGG: 00195+3.6.3.14|MetaCyc: PWY-7219
pitu_v1_148812.p1	dba869a0cba5d64cb651e86963c0a8b9	520	Pfam	PF02874	ATP synthase alpha/beta family, beta-barrel domain	57	123	1.4e-21	T	04-10-2018	IPR004100	ATPase, F1/V1/A1 complex, alpha/beta subunit, N-terminal domain	GO:0015992|GO:0046034	KEGG: 00190+3.6.3.14|KEGG: 00195+3.6.3.14|MetaCyc: PWY-7219
pitu_v1_148812.p1	dba869a0cba5d64cb651e86963c0a8b9	520	PANTHER	PTHR15184:SF44		34	519	4.3e-267	T	04-10-2018
pitu_v1_148812.p1	dba869a0cba5d64cb651e86963c0a8b9	520	Phobius	NON_CYTOPLASMIC_DOMAIN	Region of a membrane-bound protein predicted to be outside the membrane, in the extracellular region.	23	520	-	T	04-10-2018
pitu_v1_148812.p1	dba869a0cba5d64cb651e86963c0a8b9	520	PANTHER	PTHR15184		34	519	4.3e-267	T	04-10-2018
pitu_v1_148812.p1	dba869a0cba5d64cb651e86963c0a8b9	520	Pfam	PF00006	ATP synthase alpha/beta family, nucleotide-binding domain	180	399	5.2e-64	T	04-10-2018	IPR000194	ATPase, F1/V1/A1 complex, alpha/beta subunit, nucleotide-binding domain	GO:0005524	KEGG: 00190+3.6.3.14|KEGG: 00195+3.6.3.14|MetaCyc: PWY-7219
pitu_v1_148812.p1	dba869a0cba5d64cb651e86963c0a8b9	520	PIRSF	PIRSF039072		2	520	1.5e-295	T	04-10-2018
pitu_v1_148863.p1	dba869a0cba5d64cb651e86963c0a8b9	520	Gene3D	G3DSA:1.10.1140.10		405	515	2e-45	T	04-10-2018	IPR024034	ATPase, F1/V1 complex, beta/alpha subunit, C-terminal		KEGG: 00190+3.6.3.14|KEGG: 00195+3.6.3.14|MetaCyc: PWY-7219
pitu_v1_148863.p1	dba869a0cba5d64cb651e86963c0a8b9	520	SMART	SM00382		192	376	7.4e-06	T	04-10-2018	IPR003593	AAA+ ATPase domain
pitu_v1_148863.p1	dba869a0cba5d64cb651e86963c0a8b9	520	Phobius	SIGNAL_PEPTIDE_H_REGION	Hydrophobic region of a signal peptide.	3	14	-	T	04-10-2018
pitu_v1_148863.p1	dba869a0cba5d64cb651e86963c0a8b9	520	Phobius	SIGNAL_PEPTIDE_C_REGION	C-terminal region of a signal peptide.	15	22	-	T	04-10-2018
pitu_v1_148863.p1	dba869a0cba5d64cb651e86963c0a8b9	520	TIGRFAM	TIGR01039	atpD: ATP synthase F1, beta subunit	54	517	1.6e-251	T	04-10-2018	IPR005722	ATP synthase, F1 complex, beta subunit	GO:0015986|GO:0045261|GO:0046933	KEGG: 00190+3.6.3.14|KEGG: 00195+3.6.3.14|MetaCyc: PWY-7219|Reactome: R-HSA-1268020|Reactome: R-HSA-163210|Reactome: R-HSA-2151201|Reactome: R-HSA-8949613
pitu_v1_148863.p1	dba869a0cba5d64cb651e86963c0a8b9	520	Phobius	NON_CYTOPLASMIC_DOMAIN	Region of a membrane-bound protein predicted to be outside the membrane, in the extracellular region.	23	520	-	T	04-10-2018
pitu_v1_148863.p1	dba869a0cba5d64cb651e86963c0a8b9	520	Gene3D	G3DSA:2.40.10.170		45	125	1.7e-31	T	04-10-2018
pitu_v1_148863.p1	dba869a0cba5d64cb651e86963c0a8b9	520	Hamap	MF_01347	ATP synthase subunit beta [atpB].	52	517	57.213	T	04-10-2018	IPR005722	ATP synthase, F1 complex, beta subunit	GO:0015986|GO:0045261|GO:0046933	KEGG: 00190+3.6.3.14|KEGG: 00195+3.6.3.14|MetaCyc: PWY-7219|Reactome: R-HSA-1268020|Reactome: R-HSA-163210|Reactome: R-HSA-2151201|Reactome: R-HSA-8949613
pitu_v1_148863.p1	dba869a0cba5d64cb651e86963c0a8b9	520	Gene3D	G3DSA:3.40.50.300		126	404	2.6e-92	T	04-10-2018
pitu_v1_148863.p1	dba869a0cba5d64cb651e86963c0a8b9	520	CDD	cd01133	F1-ATPase_beta	125	404	0	T	04-10-2018
pitu_v1_148863.p1	dba869a0cba5d64cb651e86963c0a8b9	520	PIRSF	PIRSF039072		2	520	1.4e-295	T	04-10-2018
pitu_v1_148863.p1	dba869a0cba5d64cb651e86963c0a8b9	520	SUPERFAMILY	SSF52540		127	404	1.42e-90	T	04-10-2018	IPR027417	P-loop containing nucleoside triphosphate hydrolase
pitu_v1_148863.p1	dba869a0cba5d64cb651e86963c0a8b9	520	SUPERFAMILY	SSF47917		402	518	1.07e-53	T	04-10-2018
pitu_v1_148863.p1	dba869a0cba5d64cb651e86963c0a8b9	520	ProSitePatterns	PS00152	ATP synthase alpha and beta subunits signature.	390	399	-	T	04-10-2018	IPR020003	ATPase, alpha/beta subunit, nucleotide-binding domain, active site	GO:0005524	KEGG: 00190+3.6.3.14|KEGG: 00195+3.6.3.14|MetaCyc: PWY-7219
pitu_v1_148863.p1	dba869a0cba5d64cb651e86963c0a8b9	520	SUPERFAMILY	SSF50615		52	125	7.85e-25	T	04-10-2018	IPR036121	ATPase, F1/V1/A1 complex, alpha/beta subunit, N-terminal domain superfamily	GO:0015992|GO:0046034	KEGG: 00190+3.6.3.14|KEGG: 00195+3.6.3.14|MetaCyc: PWY-7219
pitu_v1_148863.p1	dba869a0cba5d64cb651e86963c0a8b9	520	Pfam	PF02874	ATP synthase alpha/beta family, beta-barrel domain	57	123	1.4e-21	T	04-10-2018	IPR004100	ATPase, F1/V1/A1 complex, alpha/beta subunit, N-terminal domain	GO:0015992|GO:0046034	KEGG: 00190+3.6.3.14|KEGG: 00195+3.6.3.14|MetaCyc: PWY-7219
pitu_v1_148863.p1	dba869a0cba5d64cb651e86963c0a8b9	520	Phobius	SIGNAL_PEPTIDE	Signal peptide region	1	22	-	T	04-10-2018
pitu_v1_148863.p1	dba869a0cba5d64cb651e86963c0a8b9	520	PANTHER	PTHR15184:SF44		34	519	4.3e-267	T	04-10-2018
pitu_v1_148863.p1	dba869a0cba5d64cb651e86963c0a8b9	520	PANTHER	PTHR15184		34	519	4.3e-267	T	04-10-2018
pitu_v1_148863.p1	dba869a0cba5d64cb651e86963c0a8b9	520	Phobius	SIGNAL_PEPTIDE_N_REGION	N-terminal region of a signal peptide.	1	2	-	T	04-10-2018
pitu_v1_148863.p1	dba869a0cba5d64cb651e86963c0a8b9	520	Pfam	PF00006	ATP synthase alpha/beta family, nucleotide-binding domain	180	399	5.2e-64	T	04-10-2018	IPR000194	ATPase, F1/V1/A1 complex, alpha/beta subunit, nucleotide-binding domain	GO:0005524	KEGG: 00190+3.6.3.14|KEGG: 00195+3.6.3.14|MetaCyc: PWY-7219
pitu_v1_149426.p1	aa06c451b438bb70045abd65235c3527	625	Pfam	PF00372	Hemocyanin, copper containing domain	99	359	2.3e-69	T	04-10-2018	IPR000896	Hemocyanin/hexamerin middle domain
pitu_v1_149426.p1	aa06c451b438bb70045abd65235c3527	625	Gene3D	G3DSA:1.10.1280.10		95	366	1.9e-89	T	04-10-2018	IPR008922	Uncharacterised domain, di-copper centre		Reactome: R-HSA-5662702
pitu_v1_149426.p1	aa06c451b438bb70045abd65235c3527	625	Gene3D	G3DSA:2.60.40.1520		367	623	2.2e-79	T	04-10-2018	IPR037020	Hemocyanin, C-terminal domain superfamily
pitu_v1_149426.p1	aa06c451b438bb70045abd65235c3527	625	PANTHER	PTHR11511		24	622	7.4e-219	T	04-10-2018	IPR013788	Hemocyanin/hexamerin
pitu_v1_149426.p1	aa06c451b438bb70045abd65235c3527	625	PRINTS	PR00187	Arthropod haemocyanin signature	141	154	3e-21	T	04-10-2018	IPR013788	Hemocyanin/hexamerin
pitu_v1_149426.p1	aa06c451b438bb70045abd65235c3527	625	PRINTS	PR00187	Arthropod haemocyanin signature	155	172	3e-21	T	04-10-2018	IPR013788	Hemocyanin/hexamerin
pitu_v1_149426.p1	aa06c451b438bb70045abd65235c3527	625	PRINTS	PR00187	Arthropod haemocyanin signature	174	185	3e-21	T	04-10-2018	IPR013788	Hemocyanin/hexamerin
pitu_v1_149426.p1	aa06c451b438bb70045abd65235c3527	625	PRINTS	PR00187	Arthropod haemocyanin signature	344	359	3e-21	T	04-10-2018	IPR013788	Hemocyanin/hexamerin
pitu_v1_149426.p1	aa06c451b438bb70045abd65235c3527	625	SUPERFAMILY	SSF81296		368	618	4.69e-75	T	04-10-2018	IPR014756	Immunoglobulin E-set
pitu_v1_149426.p1	aa06c451b438bb70045abd65235c3527	625	Gene3D	G3DSA:1.20.1370.10		6	91	2.5e-14	T	04-10-2018	IPR036697	Hemocyanin, N-terminal domain superfamily
pitu_v1_149426.p1	aa06c451b438bb70045abd65235c3527	625	ProSitePatterns	PS00498	Tyrosinase and hemocyanins CuB-binding region signature.	345	356	-	T	04-10-2018	IPR002227	Tyrosinase copper-binding domain	GO:0008152|GO:0016491	Reactome: R-HSA-5662702
pitu_v1_149426.p1	aa06c451b438bb70045abd65235c3527	625	ProSitePatterns	PS00210	Arthropod hemocyanins / insect LSPs signature 2.	341	349	-	T	04-10-2018	IPR013788	Hemocyanin/hexamerin
pitu_v1_149426.p1	aa06c451b438bb70045abd65235c3527	625	PANTHER	PTHR11511:SF24		24	622	7.4e-219	T	04-10-2018
pitu_v1_149426.p1	aa06c451b438bb70045abd65235c3527	625	SUPERFAMILY	SSF48050		8	90	1.44e-17	T	04-10-2018	IPR036697	Hemocyanin, N-terminal domain superfamily
pitu_v1_149426.p1	aa06c451b438bb70045abd65235c3527	625	SUPERFAMILY	SSF48056		99	366	5.1e-88	T	04-10-2018	IPR008922	Uncharacterised domain, di-copper centre		Reactome: R-HSA-5662702
pitu_v1_149426.p1	aa06c451b438bb70045abd65235c3527	625	Pfam	PF03722	Hemocyanin, all-alpha domain	23	87	9.3e-09	T	04-10-2018	IPR005204	Hemocyanin, N-terminal
pitu_v1_149426.p1	aa06c451b438bb70045abd65235c3527	625	Pfam	PF03723	Hemocyanin, ig-like domain	368	616	1.8e-67	T	04-10-2018	IPR005203	Hemocyanin, C-terminal
pitu_v1_171151.p1	267cbf96fcf7494834bdfadfd9dcc92f	2367	MobiDBLite	mobidb-lite	consensus disorder prediction	1496	1612	-	T	04-10-2018
pitu_v1_171151.p1	267cbf96fcf7494834bdfadfd9dcc92f	2367	Coils	Coil		558	607	-	T	04-10-2018
pitu_v1_171151.p1	267cbf96fcf7494834bdfadfd9dcc92f	2367	PANTHER	PTHR23358:SF6		642	732	7e-286	T	04-10-2018
pitu_v1_171151.p1	267cbf96fcf7494834bdfadfd9dcc92f	2367	PANTHER	PTHR23358:SF6		230	370	7e-286	T	04-10-2018
pitu_v1_171151.p1	267cbf96fcf7494834bdfadfd9dcc92f	2367	PANTHER	PTHR23358:SF6		1914	2363	7e-286	T	04-10-2018
pitu_v1_171151.p1	267cbf96fcf7494834bdfadfd9dcc92f	2367	MobiDBLite	mobidb-lite	consensus disorder prediction	1935	2046	-	T	04-10-2018
pitu_v1_171151.p1	267cbf96fcf7494834bdfadfd9dcc92f	2367	PANTHER	PTHR23358		1430	1917	7e-286	T	04-10-2018
pitu_v1_171151.p1	267cbf96fcf7494834bdfadfd9dcc92f	2367	PANTHER	PTHR23358		642	732	7e-286	T	04-10-2018
pitu_v1_171151.p1	267cbf96fcf7494834bdfadfd9dcc92f	2367	PANTHER	PTHR23358		1914	2363	7e-286	T	04-10-2018
pitu_v1_171151.p1	267cbf96fcf7494834bdfadfd9dcc92f	2367	SMART	SM01333		1208	2257	1.3e-248	T	04-10-2018	IPR024779	2OGFeDO, oxygenase domain		Reactome: R-HSA-5221030
pitu_v1_171151.p1	267cbf96fcf7494834bdfadfd9dcc92f	2367	PANTHER	PTHR23358		543	622	7e-286	T	04-10-2018
pitu_v1_171151.p1	267cbf96fcf7494834bdfadfd9dcc92f	2367	PANTHER	PTHR23358		368	551	7e-286	T	04-10-2018
pitu_v1_171151.p1	267cbf96fcf7494834bdfadfd9dcc92f	2367	PANTHER	PTHR23358		48	136	7e-286	T	04-10-2018
pitu_v1_171151.p1	267cbf96fcf7494834bdfadfd9dcc92f	2367	PANTHER	PTHR23358		872	1410	7e-286	T	04-10-2018
pitu_v1_171151.p1	267cbf96fcf7494834bdfadfd9dcc92f	2367	MobiDBLite	mobidb-lite	consensus disorder prediction	1004	1026	-	T	04-10-2018
pitu_v1_171151.p1	267cbf96fcf7494834bdfadfd9dcc92f	2367	PANTHER	PTHR23358:SF6		1430	1917	7e-286	T	04-10-2018
pitu_v1_171151.p1	267cbf96fcf7494834bdfadfd9dcc92f	2367	Coils	Coil		640	660	-	T	04-10-2018
pitu_v1_171151.p1	267cbf96fcf7494834bdfadfd9dcc92f	2367	Pfam	PF12851	Oxygenase domain of the 2OGFeDO superfamily	2199	2257	5.8e-15	T	04-10-2018	IPR024779	2OGFeDO, oxygenase domain		Reactome: R-HSA-5221030
pitu_v1_171151.p1	267cbf96fcf7494834bdfadfd9dcc92f	2367	Pfam	PF12851	Oxygenase domain of the 2OGFeDO superfamily	1208	1948	1.8e-74	T	04-10-2018	IPR024779	2OGFeDO, oxygenase domain		Reactome: R-HSA-5221030
pitu_v1_171151.p1	267cbf96fcf7494834bdfadfd9dcc92f	2367	Gene3D	G3DSA:2.130.10.10		1872	2108	4.6e-15	T	04-10-2018	IPR015943	WD40/YVTN repeat-like-containing domain superfamily	GO:0005515
pitu_v1_171151.p1	267cbf96fcf7494834bdfadfd9dcc92f	2367	MobiDBLite	mobidb-lite	consensus disorder prediction	1787	1905	-	T	04-10-2018
pitu_v1_171151.p1	267cbf96fcf7494834bdfadfd9dcc92f	2367	MobiDBLite	mobidb-lite	consensus disorder prediction	2282	2326	-	T	04-10-2018
pitu_v1_171151.p1	267cbf96fcf7494834bdfadfd9dcc92f	2367	MobiDBLite	mobidb-lite	consensus disorder prediction	797	844	-	T	04-10-2018
pitu_v1_171151.p1	267cbf96fcf7494834bdfadfd9dcc92f	2367	MobiDBLite	mobidb-lite	consensus disorder prediction	1	624	-	T	04-10-2018
pitu_v1_171151.p1	267cbf96fcf7494834bdfadfd9dcc92f	2367	MobiDBLite	mobidb-lite	consensus disorder prediction	1686	1705	-	T	04-10-2018
pitu_v1_171151.p1	267cbf96fcf7494834bdfadfd9dcc92f	2367	Gene3D	G3DSA:1.10.565.10		639	959	7.8e-05	T	04-10-2018	IPR035500	Nuclear hormone receptor-like domain superfamily		Reactome: R-HSA-383280
pitu_v1_171151.p1	267cbf96fcf7494834bdfadfd9dcc92f	2367	Coils	Coil		294	321	-	T	04-10-2018
pitu_v1_171151.p1	267cbf96fcf7494834bdfadfd9dcc92f	2367	PANTHER	PTHR23358:SF6		368	551	7e-286	T	04-10-2018
pitu_v1_171151.p1	267cbf96fcf7494834bdfadfd9dcc92f	2367	Gene3D	G3DSA:1.10.110.10		1362	1816	3.3e-05	T	04-10-2018
pitu_v1_171151.p1	267cbf96fcf7494834bdfadfd9dcc92f	2367	PANTHER	PTHR23358		230	370	7e-286	T	04-10-2018
pitu_v1_171151.p1	267cbf96fcf7494834bdfadfd9dcc92f	2367	MobiDBLite	mobidb-lite	consensus disorder prediction	1738	1767	-	T	04-10-2018
pitu_v1_171151.p1	267cbf96fcf7494834bdfadfd9dcc92f	2367	PANTHER	PTHR23358		146	218	7e-286	T	04-10-2018
pitu_v1_171151.p1	267cbf96fcf7494834bdfadfd9dcc92f	2367	MobiDBLite	mobidb-lite	consensus disorder prediction	639	714	-	T	04-10-2018
pitu_v1_171151.p1	267cbf96fcf7494834bdfadfd9dcc92f	2367	PANTHER	PTHR23358:SF6		146	218	7e-286	T	04-10-2018
pitu_v1_171151.p1	267cbf96fcf7494834bdfadfd9dcc92f	2367	MobiDBLite	mobidb-lite	consensus disorder prediction	1376	1422	-	T	04-10-2018
pitu_v1_171151.p1	267cbf96fcf7494834bdfadfd9dcc92f	2367	Coils	Coil		1889	1939	-	T	04-10-2018
pitu_v1_171151.p1	267cbf96fcf7494834bdfadfd9dcc92f	2367	MobiDBLite	mobidb-lite	consensus disorder prediction	912	937	-	T	04-10-2018
pitu_v1_171151.p1	267cbf96fcf7494834bdfadfd9dcc92f	2367	Coils	Coil		415	445	-	T	04-10-2018
pitu_v1_171151.p1	267cbf96fcf7494834bdfadfd9dcc92f	2367	PANTHER	PTHR23358:SF6		543	622	7e-286	T	04-10-2018
pitu_v1_171151.p1	267cbf96fcf7494834bdfadfd9dcc92f	2367	PANTHER	PTHR23358:SF6		48	136	7e-286	T	04-10-2018
pitu_v1_171151.p1	267cbf96fcf7494834bdfadfd9dcc92f	2367	PANTHER	PTHR23358:SF6		872	1410	7e-286	T	04-10-2018
pitu_v1_171151.p1	267cbf96fcf7494834bdfadfd9dcc92f	2367	Coils	Coil		156	215	-	T	04-10-2018
pitu_v1_171262.p1	6c700ed79d66f7f3996b72a7484b42e3	562	SUPERFAMILY	SSF53448		144	269	7.31e-07	T	04-10-2018	IPR029044	Nucleotide-diphospho-sugar transferases
pitu_v1_171262.p1	6c700ed79d66f7f3996b72a7484b42e3	562	Phobius	NON_CYTOPLASMIC_DOMAIN	Region of a membrane-bound protein predicted to be outside the membrane, in the extracellular region.	22	529	-	T	04-10-2018
pitu_v1_171262.p1	6c700ed79d66f7f3996b72a7484b42e3	562	PANTHER	PTHR12369:SF11		10	486	5.2e-167	T	04-10-2018
pitu_v1_171262.p1	6c700ed79d66f7f3996b72a7484b42e3	562	Phobius	SIGNAL_PEPTIDE_H_REGION	Hydrophobic region of a signal peptide.	6	16	-	T	04-10-2018
pitu_v1_171262.p1	6c700ed79d66f7f3996b72a7484b42e3	562	Coils	Coil		310	330	-	T	04-10-2018
pitu_v1_171262.p1	6c700ed79d66f7f3996b72a7484b42e3	562	Phobius	CYTOPLASMIC_DOMAIN	Region of a membrane-bound protein predicted to be outside the membrane, in the cytoplasm.	549	562	-	T	04-10-2018
pitu_v1_171262.p1	6c700ed79d66f7f3996b72a7484b42e3	562	Pfam	PF05679	Chondroitin N-acetylgalactosaminyltransferase	225	488	2.2e-87	T	04-10-2018	IPR008428	Chondroitin N-acetylgalactosaminyltransferase	GO:0008376|GO:0032580
pitu_v1_171262.p1	6c700ed79d66f7f3996b72a7484b42e3	562	Phobius	SIGNAL_PEPTIDE_N_REGION	N-terminal region of a signal peptide.	1	5	-	T	04-10-2018
pitu_v1_171262.p1	6c700ed79d66f7f3996b72a7484b42e3	562	PANTHER	PTHR12369		10	486	5.2e-167	T	04-10-2018
pitu_v1_171262.p1	6c700ed79d66f7f3996b72a7484b42e3	562	Gene3D	G3DSA:3.90.550.10		134	350	3.1e-06	T	04-10-2018	IPR029044	Nucleotide-diphospho-sugar transferases
pitu_v1_171262.p1	6c700ed79d66f7f3996b72a7484b42e3	562	Phobius	SIGNAL_PEPTIDE	Signal peptide region	1	21	-	T	04-10-2018
pitu_v1_171262.p1	6c700ed79d66f7f3996b72a7484b42e3	562	Phobius	SIGNAL_PEPTIDE_C_REGION	C-terminal region of a signal peptide.	17	21	-	T	04-10-2018
pitu_v1_171262.p1	6c700ed79d66f7f3996b72a7484b42e3	562	Phobius	TRANSMEMBRANE	Region of a membrane-bound protein predicted to be embedded in the membrane.	530	548	-	T	04-10-2018
pitu_v1_171412.p2	e0ea74abd08fe2cab839468ff545842a	716	ProSitePatterns	PS00079	Multicopper oxidases signature 1.	667	687	-	T	04-10-2018	IPR033138	Multicopper oxidases, conserved site
pitu_v1_171412.p2	e0ea74abd08fe2cab839468ff545842a	716	Phobius	SIGNAL_PEPTIDE_C_REGION	C-terminal region of a signal peptide.	16	20	-	T	04-10-2018
pitu_v1_171412.p2	e0ea74abd08fe2cab839468ff545842a	716	Gene3D	G3DSA:2.60.40.420		483	713	4.9e-29	T	04-10-2018	IPR008972	Cupredoxin
pitu_v1_171412.p2	e0ea74abd08fe2cab839468ff545842a	716	Gene3D	G3DSA:2.60.40.420		81	243	2.7e-29	T	04-10-2018	IPR008972	Cupredoxin
pitu_v1_171412.p2	e0ea74abd08fe2cab839468ff545842a	716	PANTHER	PTHR11709:SF135		70	714	5.3e-187	T	04-10-2018
pitu_v1_171412.p2	e0ea74abd08fe2cab839468ff545842a	716	Phobius	SIGNAL_PEPTIDE_N_REGION	N-terminal region of a signal peptide.	1	3	-	T	04-10-2018
pitu_v1_171412.p2	e0ea74abd08fe2cab839468ff545842a	716	PANTHER	PTHR11709		70	714	5.3e-187	T	04-10-2018
pitu_v1_171412.p2	e0ea74abd08fe2cab839468ff545842a	716	Pfam	PF07732	Multicopper oxidase	136	244	3.7e-34	T	04-10-2018	IPR011707	Multicopper oxidase, type 3	GO:0005507
pitu_v1_171412.p2	e0ea74abd08fe2cab839468ff545842a	716	Pfam	PF00394	Multicopper oxidase	259	410	1.3e-28	T	04-10-2018	IPR001117	Multicopper oxidase, type 1	GO:0055114
pitu_v1_171412.p2	e0ea74abd08fe2cab839468ff545842a	716	SignalP_EUK	SignalP-noTM		1	20	-	T	04-10-2018
pitu_v1_171412.p2	e0ea74abd08fe2cab839468ff545842a	716	SUPERFAMILY	SSF49503		504	601	2.75e-25	T	04-10-2018	IPR008972	Cupredoxin
pitu_v1_171412.p2	e0ea74abd08fe2cab839468ff545842a	716	SUPERFAMILY	SSF49503		643	702	2.75e-25	T	04-10-2018	IPR008972	Cupredoxin
pitu_v1_171412.p2	e0ea74abd08fe2cab839468ff545842a	716	SignalP_GRAM_NEGATIVE	SignalP-noTM		1	20	-	T	04-10-2018
pitu_v1_171412.p2	e0ea74abd08fe2cab839468ff545842a	716	ProSitePatterns	PS00080	Multicopper oxidases signature 2.	672	683	-	T	04-10-2018	IPR002355	Multicopper oxidase, copper-binding site	GO:0005507
pitu_v1_171412.p2	e0ea74abd08fe2cab839468ff545842a	716	SUPERFAMILY	SSF49503		253	418	7.92e-33	T	04-10-2018	IPR008972	Cupredoxin
pitu_v1_171412.p2	e0ea74abd08fe2cab839468ff545842a	716	Phobius	NON_CYTOPLASMIC_DOMAIN	Region of a membrane-bound protein predicted to be outside the membrane, in the extracellular region.	21	716	-	T	04-10-2018
pitu_v1_171412.p2	e0ea74abd08fe2cab839468ff545842a	716	MobiDBLite	mobidb-lite	consensus disorder prediction	48	89	-	T	04-10-2018
pitu_v1_171412.p2	e0ea74abd08fe2cab839468ff545842a	716	Phobius	SIGNAL_PEPTIDE_H_REGION	Hydrophobic region of a signal peptide.	4	15	-	T	04-10-2018
pitu_v1_171412.p2	e0ea74abd08fe2cab839468ff545842a	716	Gene3D	G3DSA:2.60.40.420		249	432	2.5e-39	T	04-10-2018	IPR008972	Cupredoxin
pitu_v1_171412.p2	e0ea74abd08fe2cab839468ff545842a	716	CDD	cd13858	CuRO_1_tcLCC2_insect_like	136	241	2.94375e-61	T	04-10-2018
pitu_v1_171412.p2	e0ea74abd08fe2cab839468ff545842a	716	CDD	cd13884	CuRO_2_tcLCC_insect_like	259	408	6.63617e-68	T	04-10-2018
pitu_v1_171412.p2	e0ea74abd08fe2cab839468ff545842a	716	Phobius	SIGNAL_PEPTIDE	Signal peptide region	1	20	-	T	04-10-2018
pitu_v1_171412.p2	e0ea74abd08fe2cab839468ff545842a	716	Pfam	PF07731	Multicopper oxidase	540	691	3.7e-25	T	04-10-2018	IPR011706	Multicopper oxidase, type 2	GO:0005507|GO:0016491|GO:0055114
pitu_v1_171412.p2	e0ea74abd08fe2cab839468ff545842a	716	SUPERFAMILY	SSF49503		135	273	2.85e-34	T	04-10-2018	IPR008972	Cupredoxin
pitu_v1_171412.p2	e0ea74abd08fe2cab839468ff545842a	716	SUPERFAMILY	SSF49503		87	106	2.85e-34	T	04-10-2018	IPR008972	Cupredoxin
pitu_v1_171412.p2	e0ea74abd08fe2cab839468ff545842a	716	CDD	cd13905	CuRO_3_tcLLC2_insect_like	507	698	1.43548e-65	T	04-10-2018
pitu_v1_171521.p1	f339277ba74b58c75439642142deb09e	534	PANTHER	PTHR11559:SF345		375	503	2.9e-131	T	04-10-2018
pitu_v1_171521.p1	f339277ba74b58c75439642142deb09e	534	ProSitePatterns	PS00122	Carboxylesterases type-B serine active site.	200	215	-	T	04-10-2018	IPR019826	Carboxylesterase type B, active site
pitu_v1_171521.p1	f339277ba74b58c75439642142deb09e	534	SignalP_EUK	SignalP-noTM		1	21	-	T	04-10-2018
pitu_v1_171521.p1	f339277ba74b58c75439642142deb09e	534	Phobius	NON_CYTOPLASMIC_DOMAIN	Region of a membrane-bound protein predicted to be outside the membrane, in the extracellular region.	22	534	-	T	04-10-2018
pitu_v1_171521.p1	f339277ba74b58c75439642142deb09e	534	PANTHER	PTHR11559		18	347	2.9e-131	T	04-10-2018
pitu_v1_171521.p1	f339277ba74b58c75439642142deb09e	534	Pfam	PF00135	Carboxylesterase family	372	483	1.7e-14	T	04-10-2018	IPR002018	Carboxylesterase, type B
pitu_v1_171521.p1	f339277ba74b58c75439642142deb09e	534	Pfam	PF00135	Carboxylesterase family	24	351	1.1e-94	T	04-10-2018	IPR002018	Carboxylesterase, type B
pitu_v1_171521.p1	f339277ba74b58c75439642142deb09e	534	Phobius	SIGNAL_PEPTIDE	Signal peptide region	1	21	-	T	04-10-2018
pitu_v1_171521.p1	f339277ba74b58c75439642142deb09e	534	Phobius	SIGNAL_PEPTIDE_N_REGION	N-terminal region of a signal peptide.	1	6	-	T	04-10-2018
pitu_v1_171521.p1	f339277ba74b58c75439642142deb09e	534	Gene3D	G3DSA:3.40.50.1820		20	368	5.8e-95	T	04-10-2018	IPR029058	Alpha/Beta hydrolase fold
pitu_v1_171521.p1	f339277ba74b58c75439642142deb09e	534	Phobius	SIGNAL_PEPTIDE_C_REGION	C-terminal region of a signal peptide.	18	21	-	T	04-10-2018
pitu_v1_171521.p1	f339277ba74b58c75439642142deb09e	534	SUPERFAMILY	SSF53474		25	510	4.01e-114	T	04-10-2018	IPR029058	Alpha/Beta hydrolase fold
pitu_v1_171521.p1	f339277ba74b58c75439642142deb09e	534	PANTHER	PTHR11559:SF345		18	347	2.9e-131	T	04-10-2018
pitu_v1_171521.p1	f339277ba74b58c75439642142deb09e	534	PANTHER	PTHR11559		375	503	2.9e-131	T	04-10-2018
pitu_v1_171521.p1	f339277ba74b58c75439642142deb09e	534	Gene3D	G3DSA:3.40.50.1820		369	514	3.5e-19	T	04-10-2018	IPR029058	Alpha/Beta hydrolase fold
pitu_v1_171521.p1	f339277ba74b58c75439642142deb09e	534	Phobius	SIGNAL_PEPTIDE_H_REGION	Hydrophobic region of a signal peptide.	7	17	-	T	04-10-2018
pitu_v1_171548.p1	7619663595dddf4796e5bebe0ef87cf7	786	ProSitePatterns	PS00079	Multicopper oxidases signature 1.	677	697	-	T	04-10-2018	IPR033138	Multicopper oxidases, conserved site
pitu_v1_171548.p1	7619663595dddf4796e5bebe0ef87cf7	786	Pfam	PF07732	Multicopper oxidase	147	254	4.8e-33	T	04-10-2018	IPR011707	Multicopper oxidase, type 3	GO:0005507
pitu_v1_171548.p1	7619663595dddf4796e5bebe0ef87cf7	786	PANTHER	PTHR11709		84	723	7.8e-182	T	04-10-2018
pitu_v1_171548.p1	7619663595dddf4796e5bebe0ef87cf7	786	Phobius	CYTOPLASMIC_DOMAIN	Region of a membrane-bound protein predicted to be outside the membrane, in the cytoplasm.	1	40	-	T	04-10-2018
pitu_v1_171548.p1	7619663595dddf4796e5bebe0ef87cf7	786	Gene3D	G3DSA:2.60.40.420		507	721	8e-31	T	04-10-2018	IPR008972	Cupredoxin
pitu_v1_171548.p1	7619663595dddf4796e5bebe0ef87cf7	786	ProSitePatterns	PS00080	Multicopper oxidases signature 2.	682	693	-	T	04-10-2018	IPR002355	Multicopper oxidase, copper-binding site	GO:0005507
pitu_v1_171548.p1	7619663595dddf4796e5bebe0ef87cf7	786	Phobius	NON_CYTOPLASMIC_DOMAIN	Region of a membrane-bound protein predicted to be outside the membrane, in the extracellular region.	64	786	-	T	04-10-2018
pitu_v1_171548.p1	7619663595dddf4796e5bebe0ef87cf7	786	CDD	cd13884	CuRO_2_tcLCC_insect_like	270	419	3.29801e-71	T	04-10-2018
pitu_v1_171548.p1	7619663595dddf4796e5bebe0ef87cf7	786	Gene3D	G3DSA:2.60.40.420		260	435	1.5e-41	T	04-10-2018	IPR008972	Cupredoxin
pitu_v1_171548.p1	7619663595dddf4796e5bebe0ef87cf7	786	PANTHER	PTHR11709:SF135		84	723	7.8e-182	T	04-10-2018
pitu_v1_171548.p1	7619663595dddf4796e5bebe0ef87cf7	786	MobiDBLite	mobidb-lite	consensus disorder prediction	634	654	-	T	04-10-2018
pitu_v1_171548.p1	7619663595dddf4796e5bebe0ef87cf7	786	MobiDBLite	mobidb-lite	consensus disorder prediction	1	26	-	T	04-10-2018
pitu_v1_171548.p1	7619663595dddf4796e5bebe0ef87cf7	786	SUPERFAMILY	SSF49503		654	715	1.44e-28	T	04-10-2018	IPR008972	Cupredoxin
pitu_v1_171548.p1	7619663595dddf4796e5bebe0ef87cf7	786	SUPERFAMILY	SSF49503		475	620	1.44e-28	T	04-10-2018	IPR008972	Cupredoxin
pitu_v1_171548.p1	7619663595dddf4796e5bebe0ef87cf7	786	Pfam	PF00394	Multicopper oxidase	271	421	7.8e-31	T	04-10-2018	IPR001117	Multicopper oxidase, type 1	GO:0055114
pitu_v1_171548.p1	7619663595dddf4796e5bebe0ef87cf7	786	CDD	cd13905	CuRO_3_tcLLC2_insect_like	518	708	2.76433e-62	T	04-10-2018
pitu_v1_171548.p1	7619663595dddf4796e5bebe0ef87cf7	786	Gene3D	G3DSA:2.60.40.420		91	254	5.9e-29	T	04-10-2018	IPR008972	Cupredoxin
pitu_v1_171548.p1	7619663595dddf4796e5bebe0ef87cf7	786	Phobius	TRANSMEMBRANE	Region of a membrane-bound protein predicted to be embedded in the membrane.	41	63	-	T	04-10-2018
pitu_v1_171548.p1	7619663595dddf4796e5bebe0ef87cf7	786	SUPERFAMILY	SSF49503		268	430	4.39e-35	T	04-10-2018	IPR008972	Cupredoxin
pitu_v1_171548.p1	7619663595dddf4796e5bebe0ef87cf7	786	SUPERFAMILY	SSF49503		146	287	2.68e-32	T	04-10-2018	IPR008972	Cupredoxin
pitu_v1_171548.p1	7619663595dddf4796e5bebe0ef87cf7	786	SUPERFAMILY	SSF49503		98	117	2.68e-32	T	04-10-2018	IPR008972	Cupredoxin
pitu_v1_171548.p1	7619663595dddf4796e5bebe0ef87cf7	786	Pfam	PF07731	Multicopper oxidase	554	701	2.8e-26	T	04-10-2018	IPR011706	Multicopper oxidase, type 2	GO:0005507|GO:0016491|GO:0055114
pitu_v1_171548.p1	7619663595dddf4796e5bebe0ef87cf7	786	CDD	cd13858	CuRO_1_tcLCC2_insect_like	147	252	4.17347e-57	T	04-10-2018
pitu_v1_171658.p1	8a4f6ac1ae99ab4a6e56b65e5bf60054	424	PANTHER	PTHR10918:SF2		211	354	3e-68	T	04-10-2018
pitu_v1_171658.p1	8a4f6ac1ae99ab4a6e56b65e5bf60054	424	PANTHER	PTHR10918:SF2		8	131	3e-68	T	04-10-2018
pitu_v1_171658.p1	8a4f6ac1ae99ab4a6e56b65e5bf60054	424	Coils	Coil		329	356	-	T	04-10-2018
pitu_v1_171658.p1	8a4f6ac1ae99ab4a6e56b65e5bf60054	424	Gene3D	G3DSA:2.30.29.30		8	118	1.1e-32	T	04-10-2018	IPR011993	PH-like domain superfamily
pitu_v1_171658.p1	8a4f6ac1ae99ab4a6e56b65e5bf60054	424	CDD	cd01206	EVH1_Homer_Vesl	10	118	1.82741e-73	T	04-10-2018
pitu_v1_171658.p1	8a4f6ac1ae99ab4a6e56b65e5bf60054	424	SMART	SM00461		8	114	1.2e-28	T	04-10-2018	IPR000697	WH1/EVH1 domain
pitu_v1_171658.p1	8a4f6ac1ae99ab4a6e56b65e5bf60054	424	MobiDBLite	mobidb-lite	consensus disorder prediction	122	246	-	T	04-10-2018
pitu_v1_171658.p1	8a4f6ac1ae99ab4a6e56b65e5bf60054	424	ProSiteProfiles	PS50229	WH1 domain profile.	5	117	19.83	T	04-10-2018	IPR000697	WH1/EVH1 domain
pitu_v1_171658.p1	8a4f6ac1ae99ab4a6e56b65e5bf60054	424	SUPERFAMILY	SSF50729		8	150	1.1e-41	T	04-10-2018	IPR011993	PH-like domain superfamily
pitu_v1_171658.p1	8a4f6ac1ae99ab4a6e56b65e5bf60054	424	PANTHER	PTHR10918		211	354	3e-68	T	04-10-2018
pitu_v1_171658.p1	8a4f6ac1ae99ab4a6e56b65e5bf60054	424	PANTHER	PTHR10918		8	131	3e-68	T	04-10-2018
pitu_v1_171658.p1	8a4f6ac1ae99ab4a6e56b65e5bf60054	424	Pfam	PF00568	WH1 domain	11	113	1.9e-32	T	04-10-2018	IPR000697	WH1/EVH1 domain
pitu_v1_171658.p1	8a4f6ac1ae99ab4a6e56b65e5bf60054	424	Gene3D	G3DSA:1.20.1170.10		119	424	1.9e-07	T	04-10-2018
pitu_v1_171658.p1	8a4f6ac1ae99ab4a6e56b65e5bf60054	424	Coils	Coil		260	322	-	T	04-10-2018
pitu_v1_171669.p1	3a853bcdeca5ccbb74022542d075112c	1283	Pfam	PF02538	Hydantoinase B/oxoprolinase	731	1253	1.7e-218	T	04-10-2018	IPR003692	Hydantoinase B/oxoprolinase	GO:0003824	Reactome: R-HSA-174403|Reactome: R-HSA-5578998
pitu_v1_171669.p1	3a853bcdeca5ccbb74022542d075112c	1283	Pfam	PF05378	Hydantoinase/oxoprolinase N-terminal region	8	215	1.3e-59	T	04-10-2018	IPR008040	Hydantoinaseoxoprolinase, N-terminal		Reactome: R-HSA-174403|Reactome: R-HSA-5578998
pitu_v1_171669.p1	3a853bcdeca5ccbb74022542d075112c	1283	PANTHER	PTHR11365		3	1260	0	T	04-10-2018
pitu_v1_171669.p1	3a853bcdeca5ccbb74022542d075112c	1283	Pfam	PF01968	Hydantoinase/oxoprolinase	234	526	5.5e-107	T	04-10-2018	IPR002821	Hydantoinase A/oxoprolinase	GO:0016787	Reactome: R-HSA-174403|Reactome: R-HSA-5578998
pitu_v1_171669.p1	3a853bcdeca5ccbb74022542d075112c	1283	PANTHER	PTHR11365:SF2		3	1260	0	T	04-10-2018
pitu_v1_171927.p1	c5ea3cd8a9c61fcc8fce200bb0a99e59	480	Gene3D	G3DSA:3.40.630.10		12	220	2.1e-38	T	04-10-2018
pitu_v1_171927.p1	c5ea3cd8a9c61fcc8fce200bb0a99e59	480	PANTHER	PTHR43270		8	480	1.8e-228	T	04-10-2018
pitu_v1_171927.p1	c5ea3cd8a9c61fcc8fce200bb0a99e59	480	Pfam	PF01546	Peptidase family M20/M25/M40	100	475	1e-35	T	04-10-2018	IPR002933	Peptidase M20	GO:0008152|GO:0016787
pitu_v1_171927.p1	c5ea3cd8a9c61fcc8fce200bb0a99e59	480	Pfam	PF07687	Peptidase dimerisation domain	214	371	2e-15	T	04-10-2018	IPR011650	Peptidase M20, dimerisation domain
pitu_v1_171927.p1	c5ea3cd8a9c61fcc8fce200bb0a99e59	480	PANTHER	PTHR43270:SF2		8	480	1.8e-228	T	04-10-2018
pitu_v1_171927.p1	c5ea3cd8a9c61fcc8fce200bb0a99e59	480	CDD	cd05676	M20_dipept_like_CNDP	12	480	0	T	04-10-2018	IPR017153	Cytosolic nonspecific dipeptidase/DUG1	GO:0016805
pitu_v1_171927.p1	c5ea3cd8a9c61fcc8fce200bb0a99e59	480	SUPERFAMILY	SSF53187		392	478	6.29e-62	T	04-10-2018
pitu_v1_171927.p1	c5ea3cd8a9c61fcc8fce200bb0a99e59	480	SUPERFAMILY	SSF53187		9	217	6.29e-62	T	04-10-2018
pitu_v1_171927.p1	c5ea3cd8a9c61fcc8fce200bb0a99e59	480	Gene3D	G3DSA:3.30.70.360		221	391	1.9e-66	T	04-10-2018
pitu_v1_171927.p1	c5ea3cd8a9c61fcc8fce200bb0a99e59	480	PIRSF	PIRSF037242		1	480	6.4e-227	T	04-10-2018	IPR017153	Cytosolic nonspecific dipeptidase/DUG1	GO:0016805
pitu_v1_171927.p1	c5ea3cd8a9c61fcc8fce200bb0a99e59	480	ProSitePatterns	PS00759	ArgE / dapE / ACY1 / CPG2 / yscS family signature 2.	135	174	-	T	04-10-2018	IPR001261	ArgE/DapE/ACY1/CPG2/YscS, conserved site	GO:0006508|GO:0008237
pitu_v1_172066.p1	6614f626a0555a2221772b1d4c049ac8	423	PANTHER	PTHR24031:SF226		30	423	2.1e-199	T	04-10-2018	IPR037583	Eukaryotic initiation factor 4A	GO:0003743|GO:0004004	Reactome: R-HSA-1169408|Reactome: R-HSA-156827|Reactome: R-HSA-429947|Reactome: R-HSA-72649|Reactome: R-HSA-72662|Reactome: R-HSA-72702|Reactome: R-HSA-72706
pitu_v1_172066.p1	6614f626a0555a2221772b1d4c049ac8	423	CDD	cd00268	DEADc	52	252	1.43153e-102	T	04-10-2018
pitu_v1_172066.p1	6614f626a0555a2221772b1d4c049ac8	423	ProSiteProfiles	PS51192	Superfamilies 1 and 2 helicase ATP-binding type-1 domain profile.	81	251	30.038	T	04-10-2018	IPR014001	Helicase superfamily 1/2, ATP-binding domain
pitu_v1_172066.p1	6614f626a0555a2221772b1d4c049ac8	423	Pfam	PF00271	Helicase conserved C-terminal domain	276	384	5.8e-30	T	04-10-2018	IPR001650	Helicase, C-terminal
pitu_v1_172066.p1	6614f626a0555a2221772b1d4c049ac8	423	Gene3D	G3DSA:3.40.50.300		5	268	1.6e-52	T	04-10-2018
pitu_v1_172066.p1	6614f626a0555a2221772b1d4c049ac8	423	ProSiteProfiles	PS51195	DEAD-box RNA helicase Q motif profile.	50	78	10.809	T	04-10-2018	IPR014014	RNA helicase, DEAD-box type, Q motif
pitu_v1_172066.p1	6614f626a0555a2221772b1d4c049ac8	423	PANTHER	PTHR24031		30	423	2.1e-199	T	04-10-2018
pitu_v1_172066.p1	6614f626a0555a2221772b1d4c049ac8	423	MobiDBLite	mobidb-lite	consensus disorder prediction	1	40	-	T	04-10-2018
pitu_v1_172066.p1	6614f626a0555a2221772b1d4c049ac8	423	SMART	SM00487		69	266	3.1e-60	T	04-10-2018	IPR014001	Helicase superfamily 1/2, ATP-binding domain
pitu_v1_172066.p1	6614f626a0555a2221772b1d4c049ac8	423	Pfam	PF00270	DEAD/DEAH box helicase	75	238	9.3e-45	T	04-10-2018	IPR011545	DEAD/DEAH box helicase domain	GO:0003676|GO:0005524
pitu_v1_172066.p1	6614f626a0555a2221772b1d4c049ac8	423	ProSitePatterns	PS00039	DEAD-box subfamily ATP-dependent helicases signature.	197	205	-	T	04-10-2018	IPR000629	ATP-dependent RNA helicase DEAD-box, conserved site
pitu_v1_172066.p1	6614f626a0555a2221772b1d4c049ac8	423	CDD	cd00079	HELICc	263	378	1.32734e-30	T	04-10-2018	IPR001650	Helicase, C-terminal
pitu_v1_172066.p1	6614f626a0555a2221772b1d4c049ac8	423	Gene3D	G3DSA:3.40.50.300		269	423	2.9e-47	T	04-10-2018
pitu_v1_172066.p1	6614f626a0555a2221772b1d4c049ac8	423	ProSiteProfiles	PS51194	Superfamilies 1 and 2 helicase C-terminal domain profile.	262	423	26.005	T	04-10-2018	IPR001650	Helicase, C-terminal
pitu_v1_172066.p1	6614f626a0555a2221772b1d4c049ac8	423	SUPERFAMILY	SSF52540		118	405	2.39e-72	T	04-10-2018	IPR027417	P-loop containing nucleoside triphosphate hydrolase
pitu_v1_172066.p1	6614f626a0555a2221772b1d4c049ac8	423	SMART	SM00490		303	384	7.3e-31	T	04-10-2018	IPR001650	Helicase, C-terminal
pitu_v1_172110.p1	68f55a42f11f91836a0dbd55769a5b38	245	PANTHER	PTHR11008		6	243	3.7e-69	T	04-10-2018
pitu_v1_172110.p1	68f55a42f11f91836a0dbd55769a5b38	245	Gene3D	G3DSA:3.15.10.10		37	236	3.2e-18	T	04-10-2018
pitu_v1_172110.p1	68f55a42f11f91836a0dbd55769a5b38	245	Phobius	SIGNAL_PEPTIDE	Signal peptide region	1	18	-	T	04-10-2018
pitu_v1_172110.p1	68f55a42f11f91836a0dbd55769a5b38	245	Phobius	NON_CYTOPLASMIC_DOMAIN	Region of a membrane-bound protein predicted to be outside the membrane, in the extracellular region.	19	245	-	T	04-10-2018
pitu_v1_172110.p1	68f55a42f11f91836a0dbd55769a5b38	245	PANTHER	PTHR11008:SF24		6	243	3.7e-69	T	04-10-2018
pitu_v1_172110.p1	68f55a42f11f91836a0dbd55769a5b38	245	SMART	SM00700		19	244	8.8e-55	T	04-10-2018	IPR010562	Haemolymph juvenile hormone binding
pitu_v1_172110.p1	68f55a42f11f91836a0dbd55769a5b38	245	Phobius	SIGNAL_PEPTIDE_H_REGION	Hydrophobic region of a signal peptide.	4	14	-	T	04-10-2018
pitu_v1_172110.p1	68f55a42f11f91836a0dbd55769a5b38	245	Phobius	SIGNAL_PEPTIDE_C_REGION	C-terminal region of a signal peptide.	15	18	-	T	04-10-2018
pitu_v1_172110.p1	68f55a42f11f91836a0dbd55769a5b38	245	Phobius	SIGNAL_PEPTIDE_N_REGION	N-terminal region of a signal peptide.	1	3	-	T	04-10-2018
pitu_v1_172110.p1	68f55a42f11f91836a0dbd55769a5b38	245	Pfam	PF06585	Haemolymph juvenile hormone binding protein (JHBP)	9	243	4.8e-75	T	04-10-2018	IPR010562	Haemolymph juvenile hormone binding
pitu_v1_172110.p1	68f55a42f11f91836a0dbd55769a5b38	245	SignalP_EUK	SignalP-noTM		1	18	-	T	04-10-2018
pitu_v1_172197.p1	c6f78edac3cebc6c15cd878921ef739f	514	Phobius	TRANSMEMBRANE	Region of a membrane-bound protein predicted to be embedded in the membrane.	470	489	-	T	04-10-2018
pitu_v1_172197.p1	c6f78edac3cebc6c15cd878921ef739f	514	CDD	cd06105	ScCit1-2_like	84	510	0	T	04-10-2018
pitu_v1_172197.p1	c6f78edac3cebc6c15cd878921ef739f	514	PRINTS	PR00143	Citrate synthase signature	388	408	6.8e-53	T	04-10-2018	IPR002020	Citrate synthase	GO:0046912
pitu_v1_172197.p1	c6f78edac3cebc6c15cd878921ef739f	514	PRINTS	PR00143	Citrate synthase signature	305	320	6.8e-53	T	04-10-2018	IPR002020	Citrate synthase	GO:0046912
pitu_v1_172197.p1	c6f78edac3cebc6c15cd878921ef739f	514	PRINTS	PR00143	Citrate synthase signature	328	356	6.8e-53	T	04-10-2018	IPR002020	Citrate synthase	GO:0046912
pitu_v1_172197.p1	c6f78edac3cebc6c15cd878921ef739f	514	PRINTS	PR00143	Citrate synthase signature	449	465	6.8e-53	T	04-10-2018	IPR002020	Citrate synthase	GO:0046912
pitu_v1_172197.p1	c6f78edac3cebc6c15cd878921ef739f	514	PRINTS	PR00143	Citrate synthase signature	256	269	6.8e-53	T	04-10-2018	IPR002020	Citrate synthase	GO:0046912
pitu_v1_172197.p1	c6f78edac3cebc6c15cd878921ef739f	514	PRINTS	PR00143	Citrate synthase signature	470	484	6.8e-53	T	04-10-2018	IPR002020	Citrate synthase	GO:0046912
pitu_v1_172197.p1	c6f78edac3cebc6c15cd878921ef739f	514	Gene3D	G3DSA:1.10.230.10		365	455	2.4e-36	T	04-10-2018	IPR016143	Citrate synthase-like, small alpha subdomain
pitu_v1_172197.p1	c6f78edac3cebc6c15cd878921ef739f	514	PANTHER	PTHR11739:SF8		83	513	4e-193	T	04-10-2018
pitu_v1_172197.p1	c6f78edac3cebc6c15cd878921ef739f	514	Gene3D	G3DSA:1.10.580.10		132	364	1.3e-68	T	04-10-2018	IPR016142	Citrate synthase-like, large alpha subdomain
pitu_v1_172197.p1	c6f78edac3cebc6c15cd878921ef739f	514	Phobius	NON_CYTOPLASMIC_DOMAIN	Region of a membrane-bound protein predicted to be outside the membrane, in the extracellular region.	1	469	-	T	04-10-2018
pitu_v1_172197.p1	c6f78edac3cebc6c15cd878921ef739f	514	Pfam	PF00285	Citrate synthase, C-terminal domain	122	501	9.4e-105	T	04-10-2018	IPR002020	Citrate synthase	GO:0046912
pitu_v1_172197.p1	c6f78edac3cebc6c15cd878921ef739f	514	Gene3D	G3DSA:1.10.580.10		456	501	0.0063	T	04-10-2018	IPR016142	Citrate synthase-like, large alpha subdomain
pitu_v1_172197.p1	c6f78edac3cebc6c15cd878921ef739f	514	SUPERFAMILY	SSF48256		83	511	1.57e-147	T	04-10-2018	IPR036969	Citrate synthase superfamily	GO:0046912
pitu_v1_172197.p1	c6f78edac3cebc6c15cd878921ef739f	514	Phobius	CYTOPLASMIC_DOMAIN	Region of a membrane-bound protein predicted to be outside the membrane, in the cytoplasm.	490	514	-	T	04-10-2018
pitu_v1_172197.p1	c6f78edac3cebc6c15cd878921ef739f	514	TIGRFAM	TIGR01793	cit_synth_euk: citrate (Si)-synthase, eukaryotic	82	507	1.5e-240	T	04-10-2018	IPR010109	Citrate synthase, eukaryotic-type	GO:0004108|GO:0006101	Reactome: R-HSA-1268020|Reactome: R-HSA-71403
pitu_v1_172197.p1	c6f78edac3cebc6c15cd878921ef739f	514	PANTHER	PTHR11739		83	513	4e-193	T	04-10-2018	IPR002020	Citrate synthase	GO:0046912
pitu_v1_172197.p1	c6f78edac3cebc6c15cd878921ef739f	514	ProSitePatterns	PS00480	Citrate synthase signature.	395	407	-	T	04-10-2018	IPR019810	Citrate synthase active site	GO:0006099|GO:0046912	Reactome: R-HSA-1268020|Reactome: R-HSA-71403
pitu_v1_172400.p5	5bfc44f34f84ef484f222ccce91acb58	87	PANTHER	PTHR11559:SF345		4	84	9.1e-14	T	04-10-2018
pitu_v1_172400.p5	5bfc44f34f84ef484f222ccce91acb58	87	Pfam	PF00135	Carboxylesterase family	10	69	0.00026	T	04-10-2018	IPR002018	Carboxylesterase, type B
pitu_v1_172400.p5	5bfc44f34f84ef484f222ccce91acb58	87	PANTHER	PTHR11559		4	84	9.1e-14	T	04-10-2018
pitu_v1_172400.p5	5bfc44f34f84ef484f222ccce91acb58	87	Gene3D	G3DSA:3.40.50.1820		2	84	2.5e-05	T	04-10-2018	IPR029058	Alpha/Beta hydrolase fold
pitu_v1_172400.p5	5bfc44f34f84ef484f222ccce91acb58	87	SUPERFAMILY	SSF53474		9	76	1.25e-06	T	04-10-2018	IPR029058	Alpha/Beta hydrolase fold
pitu_v1_172572.p1	7b3d76f07f67771b2685c32fc7b26f69	166	SUPERFAMILY	SSF55486		11	165	1.16e-15	T	04-10-2018
pitu_v1_172572.p1	7b3d76f07f67771b2685c32fc7b26f69	166	Gene3D	G3DSA:3.40.390.10		1	166	9.1e-16	T	04-10-2018	IPR024079	Metallopeptidase, catalytic domain superfamily	GO:0008237
pitu_v1_172572.p1	7b3d76f07f67771b2685c32fc7b26f69	166	Pfam	PF01421	Reprolysin (M12B) family zinc metalloprotease	86	165	6.8e-05	T	04-10-2018	IPR001590	Peptidase M12B, ADAM/reprolysin	GO:0004222|GO:0006508
pitu_v1_172658.p1	220ad8bd6ce594ba03d0460b34a12a3b	372	SUPERFAMILY	SSF48034		36	116	1.57e-34	T	04-10-2018	IPR036802	ATP:guanido phosphotransferase, N-terminal domain superfamily	GO:0016301|GO:0016772	Reactome: R-HSA-71288
pitu_v1_172658.p1	220ad8bd6ce594ba03d0460b34a12a3b	372	Coils	Coil		365	372	-	T	04-10-2018
pitu_v1_172658.p1	220ad8bd6ce594ba03d0460b34a12a3b	372	ProSitePatterns	PS00112	Phosphagen kinase active site signature.	287	293	-	T	04-10-2018	IPR022415	ATP:guanido phosphotransferase active site	GO:0016301|GO:0016772	Reactome: R-HSA-71288
pitu_v1_172658.p1	220ad8bd6ce594ba03d0460b34a12a3b	372	ProSiteProfiles	PS51510	Phosphagen kinase C-terminal domain profile.	135	372	91.02	T	04-10-2018	IPR022414	ATP:guanido phosphotransferase, catalytic domain	GO:0016301|GO:0016772	Reactome: R-HSA-71288
pitu_v1_172658.p1	220ad8bd6ce594ba03d0460b34a12a3b	372	Pfam	PF00217	ATP:guanido phosphotransferase, C-terminal catalytic domain	163	372	4.7e-85	T	04-10-2018	IPR022414	ATP:guanido phosphotransferase, catalytic domain	GO:0016301|GO:0016772	Reactome: R-HSA-71288
pitu_v1_172658.p1	220ad8bd6ce594ba03d0460b34a12a3b	372	Gene3D	G3DSA:3.30.590.10		114	372	7.5e-114	T	04-10-2018	IPR014746	Glutamine synthetase/guanido kinase, catalytic domain	GO:0003824
pitu_v1_172658.p1	220ad8bd6ce594ba03d0460b34a12a3b	372	Gene3D	G3DSA:1.10.135.10		22	110	3.2e-37	T	04-10-2018	IPR036802	ATP:guanido phosphotransferase, N-terminal domain superfamily	GO:0016301|GO:0016772	Reactome: R-HSA-71288
pitu_v1_172658.p1	220ad8bd6ce594ba03d0460b34a12a3b	372	Pfam	PF02807	ATP:guanido phosphotransferase, N-terminal domain	37	102	3.5e-31	T	04-10-2018	IPR022413	ATP:guanido phosphotransferase, N-terminal	GO:0016301|GO:0016772	Reactome: R-HSA-71288
pitu_v1_172658.p1	220ad8bd6ce594ba03d0460b34a12a3b	372	PANTHER	PTHR11547		16	371	2.9e-162	T	04-10-2018	IPR000749	ATP:guanido phosphotransferase	GO:0016772	Reactome: R-HSA-71288
pitu_v1_172658.p1	220ad8bd6ce594ba03d0460b34a12a3b	372	CDD	cd07932	arginine_kinase_like	26	372	0	T	04-10-2018
pitu_v1_172658.p1	220ad8bd6ce594ba03d0460b34a12a3b	372	ProSiteProfiles	PS51509	Phosphagen kinase N-terminal domain profile.	25	107	29.071	T	04-10-2018	IPR022413	ATP:guanido phosphotransferase, N-terminal	GO:0016301|GO:0016772	Reactome: R-HSA-71288
pitu_v1_172658.p1	220ad8bd6ce594ba03d0460b34a12a3b	372	SUPERFAMILY	SSF55931		113	372	1.07e-104	T	04-10-2018	IPR014746	Glutamine synthetase/guanido kinase, catalytic domain	GO:0003824
pitu_v1_172658.p1	220ad8bd6ce594ba03d0460b34a12a3b	372	PANTHER	PTHR11547:SF37		16	371	2.9e-162	T	04-10-2018
pitu_v1_172725.p1	0c797d4e0df3f3d66aba255d9322627b	726	MobiDBLite	mobidb-lite	consensus disorder prediction	82	108	-	T	04-10-2018
pitu_v1_172725.p1	0c797d4e0df3f3d66aba255d9322627b	726	SMART	SM00216		377	557	3.2e-31	T	04-10-2018	IPR001846	von Willebrand factor, type D domain
pitu_v1_172725.p1	0c797d4e0df3f3d66aba255d9322627b	726	PANTHER	PTHR23345:SF28		365	695	8.6e-25	T	04-10-2018
pitu_v1_172725.p1	0c797d4e0df3f3d66aba255d9322627b	726	PANTHER	PTHR23345		365	695	8.6e-25	T	04-10-2018
pitu_v1_172725.p1	0c797d4e0df3f3d66aba255d9322627b	726	Pfam	PF00094	von Willebrand factor type D domain	389	555	5.3e-14	T	04-10-2018	IPR001846	von Willebrand factor, type D domain
pitu_v1_172725.p1	0c797d4e0df3f3d66aba255d9322627b	726	MobiDBLite	mobidb-lite	consensus disorder prediction	588	640	-	T	04-10-2018
pitu_v1_172725.p1	0c797d4e0df3f3d66aba255d9322627b	726	ProSiteProfiles	PS51233	VWFD domain profile.	387	612	34.5	T	04-10-2018	IPR001846	von Willebrand factor, type D domain
pitu_v1_172845.p3	dd1305db2d62f0cd2834437103dced40	138	PANTHER	PTHR11559		5	128	4.1e-32	T	04-10-2018
pitu_v1_172845.p3	dd1305db2d62f0cd2834437103dced40	138	PANTHER	PTHR11559:SF345		5	128	4.1e-32	T	04-10-2018
pitu_v1_172845.p3	dd1305db2d62f0cd2834437103dced40	138	Gene3D	G3DSA:3.40.50.1820		1	128	1.5e-26	T	04-10-2018	IPR029058	Alpha/Beta hydrolase fold
pitu_v1_172845.p3	dd1305db2d62f0cd2834437103dced40	138	Pfam	PF00135	Carboxylesterase family	4	122	1.9e-19	T	04-10-2018	IPR002018	Carboxylesterase, type B
pitu_v1_172845.p3	dd1305db2d62f0cd2834437103dced40	138	SUPERFAMILY	SSF53474		6	127	2.13e-22	T	04-10-2018	IPR029058	Alpha/Beta hydrolase fold
pitu_v1_172865.p1	839682965527e8a2df3b0d1d6e619020	455	SUPERFAMILY	SSF48050		90	154	2.09e-18	T	04-10-2018	IPR036697	Hemocyanin, N-terminal domain superfamily
pitu_v1_172865.p1	839682965527e8a2df3b0d1d6e619020	455	ProSitePatterns	PS00209	Arthropod hemocyanins / insect LSPs signature 1.	211	230	-	T	04-10-2018	IPR013788	Hemocyanin/hexamerin
pitu_v1_172865.p1	839682965527e8a2df3b0d1d6e619020	455	PRINTS	PR00187	Arthropod haemocyanin signature	208	221	6.7e-21	T	04-10-2018	IPR013788	Hemocyanin/hexamerin
pitu_v1_172865.p1	839682965527e8a2df3b0d1d6e619020	455	PRINTS	PR00187	Arthropod haemocyanin signature	253	265	6.7e-21	T	04-10-2018	IPR013788	Hemocyanin/hexamerin
pitu_v1_172865.p1	839682965527e8a2df3b0d1d6e619020	455	PRINTS	PR00187	Arthropod haemocyanin signature	411	426	6.7e-21	T	04-10-2018	IPR013788	Hemocyanin/hexamerin
pitu_v1_172865.p1	839682965527e8a2df3b0d1d6e619020	455	PRINTS	PR00187	Arthropod haemocyanin signature	222	239	6.7e-21	T	04-10-2018	IPR013788	Hemocyanin/hexamerin
pitu_v1_172865.p1	839682965527e8a2df3b0d1d6e619020	455	Gene3D	G3DSA:1.20.1370.10		67	158	4.5e-16	T	04-10-2018	IPR036697	Hemocyanin, N-terminal domain superfamily
pitu_v1_172865.p1	839682965527e8a2df3b0d1d6e619020	455	PANTHER	PTHR11511:SF24		95	453	8.8e-136	T	04-10-2018
pitu_v1_172865.p1	839682965527e8a2df3b0d1d6e619020	455	Pfam	PF00372	Hemocyanin, copper containing domain	162	426	3.4e-71	T	04-10-2018	IPR000896	Hemocyanin/hexamerin middle domain
pitu_v1_172865.p1	839682965527e8a2df3b0d1d6e619020	455	Phobius	SIGNAL_PEPTIDE_H_REGION	Hydrophobic region of a signal peptide.	14	25	-	T	04-10-2018
pitu_v1_172865.p1	839682965527e8a2df3b0d1d6e619020	455	SignalP_EUK	SignalP-noTM		1	25	-	T	04-10-2018
pitu_v1_172865.p1	839682965527e8a2df3b0d1d6e619020	455	ProSitePatterns	PS00210	Arthropod hemocyanins / insect LSPs signature 2.	408	416	-	T	04-10-2018	IPR013788	Hemocyanin/hexamerin
pitu_v1_172865.p1	839682965527e8a2df3b0d1d6e619020	455	Phobius	NON_CYTOPLASMIC_DOMAIN	Region of a membrane-bound protein predicted to be outside the membrane, in the extracellular region.	34	455	-	T	04-10-2018
pitu_v1_172865.p1	839682965527e8a2df3b0d1d6e619020	455	PANTHER	PTHR11511		95	453	8.8e-136	T	04-10-2018	IPR013788	Hemocyanin/hexamerin
pitu_v1_172865.p1	839682965527e8a2df3b0d1d6e619020	455	Phobius	SIGNAL_PEPTIDE	Signal peptide region	1	33	-	T	04-10-2018
pitu_v1_172865.p1	839682965527e8a2df3b0d1d6e619020	455	Phobius	SIGNAL_PEPTIDE_N_REGION	N-terminal region of a signal peptide.	1	13	-	T	04-10-2018
pitu_v1_172865.p1	839682965527e8a2df3b0d1d6e619020	455	Pfam	PF03722	Hemocyanin, all-alpha domain	94	154	3.6e-12	T	04-10-2018	IPR005204	Hemocyanin, N-terminal
pitu_v1_172865.p1	839682965527e8a2df3b0d1d6e619020	455	Gene3D	G3DSA:1.10.1280.10		159	434	7e-93	T	04-10-2018	IPR008922	Uncharacterised domain, di-copper centre		Reactome: R-HSA-5662702
pitu_v1_172865.p1	839682965527e8a2df3b0d1d6e619020	455	Phobius	SIGNAL_PEPTIDE_C_REGION	C-terminal region of a signal peptide.	26	33	-	T	04-10-2018
pitu_v1_172865.p1	839682965527e8a2df3b0d1d6e619020	455	SUPERFAMILY	SSF48056		162	433	3.4e-92	T	04-10-2018	IPR008922	Uncharacterised domain, di-copper centre		Reactome: R-HSA-5662702
pitu_v1_172907.p1	3514b6b2d8ee9a027a31ae9f1592246a	651	Coils	Coil		319	346	-	T	04-10-2018
pitu_v1_172907.p1	3514b6b2d8ee9a027a31ae9f1592246a	651	ProSiteProfiles	PS51233	VWFD domain profile.	483	633	9.419	T	04-10-2018	IPR001846	von Willebrand factor, type D domain
pitu_v1_173029.p1	e9d48f0903f084957be2a529bd497ea5	413	SUPERFAMILY	SSF49503		268	381	1.44e-22	T	04-10-2018	IPR008972	Cupredoxin
pitu_v1_173029.p1	e9d48f0903f084957be2a529bd497ea5	413	CDD	cd13884	CuRO_2_tcLCC_insect_like	270	380	9.18584e-47	T	04-10-2018
pitu_v1_173029.p1	e9d48f0903f084957be2a529bd497ea5	413	Phobius	TRANSMEMBRANE	Region of a membrane-bound protein predicted to be embedded in the membrane.	41	62	-	T	04-10-2018
pitu_v1_173029.p1	e9d48f0903f084957be2a529bd497ea5	413	PANTHER	PTHR11709		84	381	6.3e-97	T	04-10-2018
pitu_v1_173029.p1	e9d48f0903f084957be2a529bd497ea5	413	Gene3D	G3DSA:2.60.40.420		91	254	1.8e-29	T	04-10-2018	IPR008972	Cupredoxin
pitu_v1_173029.p1	e9d48f0903f084957be2a529bd497ea5	413	Gene3D	G3DSA:2.60.40.420		260	390	5.8e-26	T	04-10-2018	IPR008972	Cupredoxin
pitu_v1_173029.p1	e9d48f0903f084957be2a529bd497ea5	413	SUPERFAMILY	SSF49503		146	286	7.81e-33	T	04-10-2018	IPR008972	Cupredoxin
pitu_v1_173029.p1	e9d48f0903f084957be2a529bd497ea5	413	SUPERFAMILY	SSF49503		98	117	7.81e-33	T	04-10-2018	IPR008972	Cupredoxin
pitu_v1_173029.p1	e9d48f0903f084957be2a529bd497ea5	413	Phobius	CYTOPLASMIC_DOMAIN	Region of a membrane-bound protein predicted to be outside the membrane, in the cytoplasm.	63	413	-	T	04-10-2018
pitu_v1_173029.p1	e9d48f0903f084957be2a529bd497ea5	413	Pfam	PF00394	Multicopper oxidase	271	380	1.7e-19	T	04-10-2018	IPR001117	Multicopper oxidase, type 1	GO:0055114
pitu_v1_173029.p1	e9d48f0903f084957be2a529bd497ea5	413	PANTHER	PTHR11709:SF135		84	381	6.3e-97	T	04-10-2018
pitu_v1_173029.p1	e9d48f0903f084957be2a529bd497ea5	413	Phobius	NON_CYTOPLASMIC_DOMAIN	Region of a membrane-bound protein predicted to be outside the membrane, in the extracellular region.	1	40	-	T	04-10-2018
pitu_v1_173029.p1	e9d48f0903f084957be2a529bd497ea5	413	MobiDBLite	mobidb-lite	consensus disorder prediction	1	26	-	T	04-10-2018
pitu_v1_173029.p1	e9d48f0903f084957be2a529bd497ea5	413	CDD	cd13858	CuRO_1_tcLCC2_insect_like	147	252	3.44122e-60	T	04-10-2018
pitu_v1_173029.p1	e9d48f0903f084957be2a529bd497ea5	413	Pfam	PF07732	Multicopper oxidase	147	255	1.7e-33	T	04-10-2018	IPR011707	Multicopper oxidase, type 3	GO:0005507
pitu_v1_173127.p1	9f1b8271f06a5e603dfbac26b4d3f298	482	Gene3D	G3DSA:1.20.5.320		436	482	1.3e-25	T	04-10-2018
pitu_v1_173127.p1	9f1b8271f06a5e603dfbac26b4d3f298	482	SMART	SM01350		181	469	1.7e-216	T	04-10-2018	IPR006114	6-phosphogluconate dehydrogenase, C-terminal	GO:0004616|GO:0006098|GO:0055114	KEGG: 00030+1.1.1.44|KEGG: 00480+1.1.1.44|Reactome: R-HSA-71336
pitu_v1_173127.p1	9f1b8271f06a5e603dfbac26b4d3f298	482	PANTHER	PTHR11811:SF25		6	480	2.3e-243	T	04-10-2018
pitu_v1_173127.p1	9f1b8271f06a5e603dfbac26b4d3f298	482	PANTHER	PTHR11811		6	480	2.3e-243	T	04-10-2018
pitu_v1_173127.p1	9f1b8271f06a5e603dfbac26b4d3f298	482	SUPERFAMILY	SSF48179		179	472	2.55e-128	T	04-10-2018	IPR008927	6-phosphogluconate dehydrogenase-like, C-terminal domain superfamily	GO:0055114
pitu_v1_173127.p1	9f1b8271f06a5e603dfbac26b4d3f298	482	Pfam	PF00393	6-phosphogluconate dehydrogenase, C-terminal domain	181	468	1.2e-128	T	04-10-2018	IPR006114	6-phosphogluconate dehydrogenase, C-terminal	GO:0004616|GO:0006098|GO:0055114	KEGG: 00030+1.1.1.44|KEGG: 00480+1.1.1.44|Reactome: R-HSA-71336
pitu_v1_173127.p1	9f1b8271f06a5e603dfbac26b4d3f298	482	ProSitePatterns	PS00461	6-phosphogluconate dehydrogenase signature.	254	266	-	T	04-10-2018	IPR006184	6-phosphogluconate-binding site	GO:0004616|GO:0006098|GO:0055114	KEGG: 00030+1.1.1.44|KEGG: 00480+1.1.1.44|Reactome: R-HSA-71336
pitu_v1_173127.p1	9f1b8271f06a5e603dfbac26b4d3f298	482	TIGRFAM	TIGR00873	gnd: 6-phosphogluconate dehydrogenase (decarboxylating)	7	469	1.6e-223	T	04-10-2018	IPR006113	6-phosphogluconate dehydrogenase, decarboxylating	GO:0004616|GO:0006098|GO:0055114	KEGG: 00030+1.1.1.44|KEGG: 00480+1.1.1.44|Reactome: R-HSA-71336
pitu_v1_173127.p1	9f1b8271f06a5e603dfbac26b4d3f298	482	PIRSF	PIRSF000109		1	477	4.5e-243	T	04-10-2018	IPR006113	6-phosphogluconate dehydrogenase, decarboxylating	GO:0004616|GO:0006098|GO:0055114	KEGG: 00030+1.1.1.44|KEGG: 00480+1.1.1.44|Reactome: R-HSA-71336
pitu_v1_173127.p1	9f1b8271f06a5e603dfbac26b4d3f298	482	Gene3D	G3DSA:3.40.50.720		3	182	2e-30	T	04-10-2018
pitu_v1_173127.p1	9f1b8271f06a5e603dfbac26b4d3f298	482	PRINTS	PR00076	6-phosphogluconate dehydrogenase signature	357	379	3.5e-82	T	04-10-2018	IPR006183	6-phosphogluconate dehydrogenase	GO:0055114	KEGG: 00030+1.1.1.44|KEGG: 00480+1.1.1.44|Reactome: R-HSA-71336
pitu_v1_173127.p1	9f1b8271f06a5e603dfbac26b4d3f298	482	PRINTS	PR00076	6-phosphogluconate dehydrogenase signature	6	29	3.5e-82	T	04-10-2018	IPR006183	6-phosphogluconate dehydrogenase	GO:0055114	KEGG: 00030+1.1.1.44|KEGG: 00480+1.1.1.44|Reactome: R-HSA-71336
pitu_v1_173127.p1	9f1b8271f06a5e603dfbac26b4d3f298	482	PRINTS	PR00076	6-phosphogluconate dehydrogenase signature	250	277	3.5e-82	T	04-10-2018	IPR006183	6-phosphogluconate dehydrogenase	GO:0055114	KEGG: 00030+1.1.1.44|KEGG: 00480+1.1.1.44|Reactome: R-HSA-71336
pitu_v1_173127.p1	9f1b8271f06a5e603dfbac26b4d3f298	482	PRINTS	PR00076	6-phosphogluconate dehydrogenase signature	122	147	3.5e-82	T	04-10-2018	IPR006183	6-phosphogluconate dehydrogenase	GO:0055114	KEGG: 00030+1.1.1.44|KEGG: 00480+1.1.1.44|Reactome: R-HSA-71336
pitu_v1_173127.p1	9f1b8271f06a5e603dfbac26b4d3f298	482	PRINTS	PR00076	6-phosphogluconate dehydrogenase signature	170	198	3.5e-82	T	04-10-2018	IPR006183	6-phosphogluconate dehydrogenase	GO:0055114	KEGG: 00030+1.1.1.44|KEGG: 00480+1.1.1.44|Reactome: R-HSA-71336
pitu_v1_173127.p1	9f1b8271f06a5e603dfbac26b4d3f298	482	PRINTS	PR00076	6-phosphogluconate dehydrogenase signature	69	98	3.5e-82	T	04-10-2018	IPR006183	6-phosphogluconate dehydrogenase	GO:0055114	KEGG: 00030+1.1.1.44|KEGG: 00480+1.1.1.44|Reactome: R-HSA-71336
pitu_v1_173127.p1	9f1b8271f06a5e603dfbac26b4d3f298	482	SUPERFAMILY	SSF51735		6	178	4.71e-54	T	04-10-2018	IPR036291	NAD(P)-binding domain superfamily
pitu_v1_173127.p1	9f1b8271f06a5e603dfbac26b4d3f298	482	Gene3D	G3DSA:1.10.1040.10		183	435	1.1e-114	T	04-10-2018	IPR013328	6-phosphogluconate dehydrogenase, domain 2	GO:0016491|GO:0055114
pitu_v1_173127.p1	9f1b8271f06a5e603dfbac26b4d3f298	482	Pfam	PF03446	NAD binding domain of 6-phosphogluconate dehydrogenase	7	174	1.6e-50	T	04-10-2018	IPR006115	6-phosphogluconate dehydrogenase, NADP-binding	GO:0004616|GO:0055114
pitu_v1_173127.p1	9f1b8271f06a5e603dfbac26b4d3f298	482	Coils	Coil		101	121	-	T	04-10-2018
pitu_v1_173424.p1	ad832b2f1e3e25985c409836c250df24	500	Coils	Coil		469	496	-	T	04-10-2018
pitu_v1_173424.p1	ad832b2f1e3e25985c409836c250df24	500	Gene3D	G3DSA:1.20.5.1230		318	497	1.7e-06	T	04-10-2018
pitu_v1_173441.p6	2074f20b7c014ee9d72165e9435561bc	44	SUPERFAMILY	SSF53474		1	43	1.42e-10	T	04-10-2018	IPR029058	Alpha/Beta hydrolase fold
pitu_v1_173441.p6	2074f20b7c014ee9d72165e9435561bc	44	Gene3D	G3DSA:3.40.50.1820		1	43	1.3e-10	T	04-10-2018	IPR029058	Alpha/Beta hydrolase fold
pitu_v1_173441.p6	2074f20b7c014ee9d72165e9435561bc	44	PANTHER	PTHR11559:SF264		1	42	1.9e-14	T	04-10-2018
pitu_v1_173441.p6	2074f20b7c014ee9d72165e9435561bc	44	Pfam	PF00135	Carboxylesterase family	1	43	5.4e-12	T	04-10-2018	IPR002018	Carboxylesterase, type B
pitu_v1_173441.p6	2074f20b7c014ee9d72165e9435561bc	44	PANTHER	PTHR11559		1	42	1.9e-14	T	04-10-2018
pitu_v1_173530.p1	b076be96944802efa9eeeb1cdc3be936	467	Phobius	NON_CYTOPLASMIC_DOMAIN	Region of a membrane-bound protein predicted to be outside the membrane, in the extracellular region.	313	323	-	T	04-10-2018
pitu_v1_173530.p1	b076be96944802efa9eeeb1cdc3be936	467	Phobius	CYTOPLASMIC_DOMAIN	Region of a membrane-bound protein predicted to be outside the membrane, in the cytoplasm.	135	145	-	T	04-10-2018
pitu_v1_173530.p1	b076be96944802efa9eeeb1cdc3be936	467	CDD	cd06174	MFS	22	195	6.14985e-11	T	04-10-2018	IPR020846	Major facilitator superfamily domain
pitu_v1_173530.p1	b076be96944802efa9eeeb1cdc3be936	467	ProSitePatterns	PS00217	Sugar transport proteins signature 2.	118	143	-	T	04-10-2018	IPR005829	Sugar transporter, conserved site	GO:0005215|GO:0016021|GO:0055085
pitu_v1_173530.p1	b076be96944802efa9eeeb1cdc3be936	467	Phobius	TRANSMEMBRANE	Region of a membrane-bound protein predicted to be embedded in the membrane.	18	40	-	T	04-10-2018
pitu_v1_173530.p1	b076be96944802efa9eeeb1cdc3be936	467	Phobius	CYTOPLASMIC_DOMAIN	Region of a membrane-bound protein predicted to be outside the membrane, in the cytoplasm.	1	17	-	T	04-10-2018
pitu_v1_173530.p1	b076be96944802efa9eeeb1cdc3be936	467	Phobius	TRANSMEMBRANE	Region of a membrane-bound protein predicted to be embedded in the membrane.	384	407	-	T	04-10-2018
pitu_v1_173530.p1	b076be96944802efa9eeeb1cdc3be936	467	Phobius	CYTOPLASMIC_DOMAIN	Region of a membrane-bound protein predicted to be outside the membrane, in the cytoplasm.	467	467	-	T	04-10-2018
pitu_v1_173530.p1	b076be96944802efa9eeeb1cdc3be936	467	Phobius	CYTOPLASMIC_DOMAIN	Region of a membrane-bound protein predicted to be outside the membrane, in the cytoplasm.	408	418	-	T	04-10-2018
pitu_v1_173530.p1	b076be96944802efa9eeeb1cdc3be936	467	PANTHER	PTHR23500:SF11		17	466	9.2e-101	T	04-10-2018
pitu_v1_173530.p1	b076be96944802efa9eeeb1cdc3be936	467	Phobius	NON_CYTOPLASMIC_DOMAIN	Region of a membrane-bound protein predicted to be outside the membrane, in the extracellular region.	373	383	-	T	04-10-2018
pitu_v1_173530.p1	b076be96944802efa9eeeb1cdc3be936	467	Phobius	TRANSMEMBRANE	Region of a membrane-bound protein predicted to be embedded in the membrane.	60	80	-	T	04-10-2018
pitu_v1_173530.p1	b076be96944802efa9eeeb1cdc3be936	467	PANTHER	PTHR23500		17	466	9.2e-101	T	04-10-2018
pitu_v1_173530.p1	b076be96944802efa9eeeb1cdc3be936	467	Phobius	NON_CYTOPLASMIC_DOMAIN	Region of a membrane-bound protein predicted to be outside the membrane, in the extracellular region.	41	59	-	T	04-10-2018
pitu_v1_173530.p1	b076be96944802efa9eeeb1cdc3be936	467	Phobius	TRANSMEMBRANE	Region of a membrane-bound protein predicted to be embedded in the membrane.	354	372	-	T	04-10-2018
pitu_v1_173530.p1	b076be96944802efa9eeeb1cdc3be936	467	Phobius	TRANSMEMBRANE	Region of a membrane-bound protein predicted to be embedded in the membrane.	113	134	-	T	04-10-2018
pitu_v1_173530.p1	b076be96944802efa9eeeb1cdc3be936	467	Phobius	TRANSMEMBRANE	Region of a membrane-bound protein predicted to be embedded in the membrane.	87	107	-	T	04-10-2018
pitu_v1_173530.p1	b076be96944802efa9eeeb1cdc3be936	467	Phobius	NON_CYTOPLASMIC_DOMAIN	Region of a membrane-bound protein predicted to be outside the membrane, in the extracellular region.	440	444	-	T	04-10-2018
pitu_v1_173530.p1	b076be96944802efa9eeeb1cdc3be936	467	Gene3D	G3DSA:1.20.1250.20		272	467	1.1e-16	T	04-10-2018
pitu_v1_173530.p1	b076be96944802efa9eeeb1cdc3be936	467	Phobius	CYTOPLASMIC_DOMAIN	Region of a membrane-bound protein predicted to be outside the membrane, in the cytoplasm.	195	289	-	T	04-10-2018
pitu_v1_173530.p1	b076be96944802efa9eeeb1cdc3be936	467	Phobius	TRANSMEMBRANE	Region of a membrane-bound protein predicted to be embedded in the membrane.	174	194	-	T	04-10-2018
pitu_v1_173530.p1	b076be96944802efa9eeeb1cdc3be936	467	Phobius	TRANSMEMBRANE	Region of a membrane-bound protein predicted to be embedded in the membrane.	290	312	-	T	04-10-2018
pitu_v1_173530.p1	b076be96944802efa9eeeb1cdc3be936	467	Phobius	TRANSMEMBRANE	Region of a membrane-bound protein predicted to be embedded in the membrane.	445	466	-	T	04-10-2018
pitu_v1_173530.p1	b076be96944802efa9eeeb1cdc3be936	467	Phobius	NON_CYTOPLASMIC_DOMAIN	Region of a membrane-bound protein predicted to be outside the membrane, in the extracellular region.	169	173	-	T	04-10-2018
pitu_v1_173530.p1	b076be96944802efa9eeeb1cdc3be936	467	Phobius	TRANSMEMBRANE	Region of a membrane-bound protein predicted to be embedded in the membrane.	324	347	-	T	04-10-2018
pitu_v1_173530.p1	b076be96944802efa9eeeb1cdc3be936	467	Phobius	NON_CYTOPLASMIC_DOMAIN	Region of a membrane-bound protein predicted to be outside the membrane, in the extracellular region.	108	112	-	T	04-10-2018
pitu_v1_173530.p1	b076be96944802efa9eeeb1cdc3be936	467	Phobius	TRANSMEMBRANE	Region of a membrane-bound protein predicted to be embedded in the membrane.	419	439	-	T	04-10-2018
pitu_v1_173530.p1	b076be96944802efa9eeeb1cdc3be936	467	Phobius	TRANSMEMBRANE	Region of a membrane-bound protein predicted to be embedded in the membrane.	146	168	-	T	04-10-2018
pitu_v1_173530.p1	b076be96944802efa9eeeb1cdc3be936	467	Phobius	CYTOPLASMIC_DOMAIN	Region of a membrane-bound protein predicted to be outside the membrane, in the cytoplasm.	348	353	-	T	04-10-2018
pitu_v1_173530.p1	b076be96944802efa9eeeb1cdc3be936	467	Phobius	CYTOPLASMIC_DOMAIN	Region of a membrane-bound protein predicted to be outside the membrane, in the cytoplasm.	81	86	-	T	04-10-2018
pitu_v1_173530.p1	b076be96944802efa9eeeb1cdc3be936	467	SUPERFAMILY	SSF103473		28	221	5.75e-41	T	04-10-2018	IPR036259	MFS transporter superfamily
pitu_v1_173530.p1	b076be96944802efa9eeeb1cdc3be936	467	SUPERFAMILY	SSF103473		272	466	5.75e-41	T	04-10-2018	IPR036259	MFS transporter superfamily
pitu_v1_173530.p1	b076be96944802efa9eeeb1cdc3be936	467	Pfam	PF00083	Sugar (and other) transporter	32	465	6.4e-58	T	04-10-2018	IPR005828	Major facilitator, sugar transporter-like	GO:0016021|GO:0022857|GO:0055085
pitu_v1_173530.p1	b076be96944802efa9eeeb1cdc3be936	467	Gene3D	G3DSA:1.20.1250.20		12	211	1.4e-25	T	04-10-2018
pitu_v1_173530.p1	b076be96944802efa9eeeb1cdc3be936	467	ProSiteProfiles	PS50850	Major facilitator superfamily (MFS) profile.	20	467	22.16	T	04-10-2018	IPR020846	Major facilitator superfamily domain
pitu_v1_173592.p1	62c51d83fb9a90a7482714dc546aa8d5	340	ProSitePatterns	PS00068	Malate dehydrogenase active site signature.	172	184	-	T	04-10-2018	IPR001252	Malate dehydrogenase, active site	GO:0006108|GO:0016615|GO:0055114	KEGG: 00020+1.1.1.37|KEGG: 00270+1.1.1.37|KEGG: 00620+1.1.1.37|KEGG: 00630+1.1.1.37|KEGG: 00680+1.1.1.37|KEGG: 00710+1.1.1.37|KEGG: 00720+1.1.1.37|MetaCyc: PWY-1622|MetaCyc: PWY-5392|MetaCyc: PWY-561|MetaCyc: PWY-5690|MetaCyc: PWY-5913|MetaCyc: PWY-6728|MetaCyc: PWY-6969|MetaCyc: PWY-7115|MetaCyc: PWY-7383|Reactome: R-HSA-70263
pitu_v1_173592.p1	62c51d83fb9a90a7482714dc546aa8d5	340	Pfam	PF02866	lactate/malate dehydrogenase, alpha/beta C-terminal domain	173	337	1.6e-55	T	04-10-2018	IPR022383	Lactate/malate dehydrogenase, C-terminal	GO:0016616|GO:0055114
pitu_v1_173592.p1	62c51d83fb9a90a7482714dc546aa8d5	340	CDD	cd01337	MDH_glyoxysomal_mitochondrial	29	337	0	T	04-10-2018
pitu_v1_173592.p1	62c51d83fb9a90a7482714dc546aa8d5	340	Pfam	PF00056	lactate/malate dehydrogenase, NAD binding domain	29	171	1.1e-46	T	04-10-2018	IPR001236	Lactate/malate dehydrogenase, N-terminal	GO:0016491|GO:0055114
pitu_v1_173592.p1	62c51d83fb9a90a7482714dc546aa8d5	340	TIGRFAM	TIGR01772	MDH_euk_gproteo: malate dehydrogenase, NAD-dependent	29	338	9.1e-144	T	04-10-2018	IPR010097	Malate dehydrogenase, type 1	GO:0006099|GO:0030060	KEGG: 00020+1.1.1.37|KEGG: 00270+1.1.1.37|KEGG: 00620+1.1.1.37|KEGG: 00630+1.1.1.37|KEGG: 00680+1.1.1.37|KEGG: 00710+1.1.1.37|KEGG: 00720+1.1.1.37|MetaCyc: PWY-1622|MetaCyc: PWY-5392|MetaCyc: PWY-561|MetaCyc: PWY-5690|MetaCyc: PWY-5913|MetaCyc: PWY-6728|MetaCyc: PWY-6969|MetaCyc: PWY-7115|MetaCyc: PWY-7383|Reactome: R-HSA-70263|Reactome: R-HSA-71403
pitu_v1_173592.p1	62c51d83fb9a90a7482714dc546aa8d5	340	SUPERFAMILY	SSF56327		172	338	8.36e-50	T	04-10-2018	IPR015955	Lactate dehydrogenase/glycoside hydrolase, family 4, C-terminal	GO:0003824|GO:0005975|GO:0016616|GO:0055114
pitu_v1_173592.p1	62c51d83fb9a90a7482714dc546aa8d5	340	SUPERFAMILY	SSF51735		19	172	1.37e-40	T	04-10-2018	IPR036291	NAD(P)-binding domain superfamily
pitu_v1_173592.p1	62c51d83fb9a90a7482714dc546aa8d5	340	Gene3D	G3DSA:3.40.50.720		29	173	7.8e-47	T	04-10-2018
pitu_v1_173592.p1	62c51d83fb9a90a7482714dc546aa8d5	340	Gene3D	G3DSA:3.90.110.10		174	340	9.1e-57	T	04-10-2018	IPR015955	Lactate dehydrogenase/glycoside hydrolase, family 4, C-terminal	GO:0003824|GO:0005975|GO:0016616|GO:0055114
pitu_v1_173592.p1	62c51d83fb9a90a7482714dc546aa8d5	340	PANTHER	PTHR11540		15	339	1.7e-159	T	04-10-2018
pitu_v1_173592.p1	62c51d83fb9a90a7482714dc546aa8d5	340	PIRSF	PIRSF000102		24	340	1.4e-69	T	04-10-2018	IPR001557	L-lactate/malate dehydrogenase	GO:0016616|GO:0019752|GO:0055114
pitu_v1_173973.p1	3137a21ded57dcad8efccf2d53959912	111	SignalP_EUK	SignalP-noTM		1	21	-	T	04-10-2018
pitu_v1_173973.p1	3137a21ded57dcad8efccf2d53959912	111	Phobius	NON_CYTOPLASMIC_DOMAIN	Region of a membrane-bound protein predicted to be outside the membrane, in the extracellular region.	22	111	-	T	04-10-2018
pitu_v1_173973.p1	3137a21ded57dcad8efccf2d53959912	111	MobiDBLite	mobidb-lite	consensus disorder prediction	62	111	-	T	04-10-2018
pitu_v1_173973.p1	3137a21ded57dcad8efccf2d53959912	111	SignalP_GRAM_NEGATIVE	SignalP-noTM		1	21	-	T	04-10-2018
pitu_v1_173973.p1	3137a21ded57dcad8efccf2d53959912	111	Phobius	SIGNAL_PEPTIDE_H_REGION	Hydrophobic region of a signal peptide.	4	16	-	T	04-10-2018
pitu_v1_173973.p1	3137a21ded57dcad8efccf2d53959912	111	Phobius	SIGNAL_PEPTIDE	Signal peptide region	1	21	-	T	04-10-2018
pitu_v1_173973.p1	3137a21ded57dcad8efccf2d53959912	111	Phobius	SIGNAL_PEPTIDE_N_REGION	N-terminal region of a signal peptide.	1	3	-	T	04-10-2018
pitu_v1_173973.p1	3137a21ded57dcad8efccf2d53959912	111	SignalP_GRAM_POSITIVE	SignalP-TM		1	26	-	T	04-10-2018
pitu_v1_173973.p1	3137a21ded57dcad8efccf2d53959912	111	Phobius	SIGNAL_PEPTIDE_C_REGION	C-terminal region of a signal peptide.	17	21	-	T	04-10-2018
pitu_v1_174267.p1	bb382b721787848faefce075d0233285	126	SignalP_GRAM_NEGATIVE	SignalP-noTM		1	21	-	T	04-10-2018
pitu_v1_174267.p1	bb382b721787848faefce075d0233285	126	Phobius	SIGNAL_PEPTIDE_C_REGION	C-terminal region of a signal peptide.	17	21	-	T	04-10-2018
pitu_v1_174267.p1	bb382b721787848faefce075d0233285	126	Phobius	SIGNAL_PEPTIDE_N_REGION	N-terminal region of a signal peptide.	1	3	-	T	04-10-2018
pitu_v1_174267.p1	bb382b721787848faefce075d0233285	126	SignalP_EUK	SignalP-noTM		1	21	-	T	04-10-2018
pitu_v1_174267.p1	bb382b721787848faefce075d0233285	126	MobiDBLite	mobidb-lite	consensus disorder prediction	60	126	-	T	04-10-2018
pitu_v1_174267.p1	bb382b721787848faefce075d0233285	126	SignalP_GRAM_POSITIVE	SignalP-TM		1	26	-	T	04-10-2018
pitu_v1_174267.p1	bb382b721787848faefce075d0233285	126	Phobius	SIGNAL_PEPTIDE_H_REGION	Hydrophobic region of a signal peptide.	4	16	-	T	04-10-2018
pitu_v1_174267.p1	bb382b721787848faefce075d0233285	126	Phobius	SIGNAL_PEPTIDE	Signal peptide region	1	21	-	T	04-10-2018
pitu_v1_174267.p1	bb382b721787848faefce075d0233285	126	Phobius	NON_CYTOPLASMIC_DOMAIN	Region of a membrane-bound protein predicted to be outside the membrane, in the extracellular region.	22	126	-	T	04-10-2018
pitu_v1_174481.p1	3137a21ded57dcad8efccf2d53959912	111	Phobius	SIGNAL_PEPTIDE_N_REGION	N-terminal region of a signal peptide.	1	3	-	T	04-10-2018
pitu_v1_174481.p1	3137a21ded57dcad8efccf2d53959912	111	Phobius	SIGNAL_PEPTIDE_C_REGION	C-terminal region of a signal peptide.	17	21	-	T	04-10-2018
pitu_v1_174481.p1	3137a21ded57dcad8efccf2d53959912	111	SignalP_GRAM_NEGATIVE	SignalP-noTM		1	21	-	T	04-10-2018
pitu_v1_174481.p1	3137a21ded57dcad8efccf2d53959912	111	Phobius	SIGNAL_PEPTIDE_H_REGION	Hydrophobic region of a signal peptide.	4	16	-	T	04-10-2018
pitu_v1_174481.p1	3137a21ded57dcad8efccf2d53959912	111	Phobius	SIGNAL_PEPTIDE	Signal peptide region	1	21	-	T	04-10-2018
pitu_v1_174481.p1	3137a21ded57dcad8efccf2d53959912	111	SignalP_EUK	SignalP-noTM		1	21	-	T	04-10-2018
pitu_v1_174481.p1	3137a21ded57dcad8efccf2d53959912	111	MobiDBLite	mobidb-lite	consensus disorder prediction	62	111	-	T	04-10-2018
pitu_v1_174481.p1	3137a21ded57dcad8efccf2d53959912	111	Phobius	NON_CYTOPLASMIC_DOMAIN	Region of a membrane-bound protein predicted to be outside the membrane, in the extracellular region.	22	111	-	T	04-10-2018
pitu_v1_174481.p1	3137a21ded57dcad8efccf2d53959912	111	SignalP_GRAM_POSITIVE	SignalP-TM		1	26	-	T	04-10-2018
pitu_v1_174993.p1	9902fd46f6309331f9b873b75fc275a6	111	Phobius	SIGNAL_PEPTIDE	Signal peptide region	1	21	-	T	04-10-2018
pitu_v1_174993.p1	9902fd46f6309331f9b873b75fc275a6	111	Phobius	SIGNAL_PEPTIDE_H_REGION	Hydrophobic region of a signal peptide.	4	16	-	T	04-10-2018
pitu_v1_174993.p1	9902fd46f6309331f9b873b75fc275a6	111	SignalP_GRAM_POSITIVE	SignalP-TM		1	26	-	T	04-10-2018
pitu_v1_174993.p1	9902fd46f6309331f9b873b75fc275a6	111	Phobius	NON_CYTOPLASMIC_DOMAIN	Region of a membrane-bound protein predicted to be outside the membrane, in the extracellular region.	22	111	-	T	04-10-2018
pitu_v1_174993.p1	9902fd46f6309331f9b873b75fc275a6	111	Phobius	SIGNAL_PEPTIDE_N_REGION	N-terminal region of a signal peptide.	1	3	-	T	04-10-2018
pitu_v1_174993.p1	9902fd46f6309331f9b873b75fc275a6	111	Phobius	SIGNAL_PEPTIDE_C_REGION	C-terminal region of a signal peptide.	17	21	-	T	04-10-2018
pitu_v1_174993.p1	9902fd46f6309331f9b873b75fc275a6	111	MobiDBLite	mobidb-lite	consensus disorder prediction	61	111	-	T	04-10-2018
pitu_v1_174993.p1	9902fd46f6309331f9b873b75fc275a6	111	SignalP_EUK	SignalP-noTM		1	21	-	T	04-10-2018
pitu_v1_174993.p1	9902fd46f6309331f9b873b75fc275a6	111	SignalP_GRAM_NEGATIVE	SignalP-noTM		1	21	-	T	04-10-2018
pitu_v1_174994.p1	abe9875af4fd4afde3b85e5161a914c4	73	Phobius	SIGNAL_PEPTIDE_H_REGION	Hydrophobic region of a signal peptide.	4	16	-	T	04-10-2018
pitu_v1_174994.p1	abe9875af4fd4afde3b85e5161a914c4	73	Phobius	SIGNAL_PEPTIDE	Signal peptide region	1	21	-	T	04-10-2018
pitu_v1_174994.p1	abe9875af4fd4afde3b85e5161a914c4	73	SignalP_GRAM_POSITIVE	SignalP-TM		1	26	-	T	04-10-2018
pitu_v1_174994.p1	abe9875af4fd4afde3b85e5161a914c4	73	Phobius	NON_CYTOPLASMIC_DOMAIN	Region of a membrane-bound protein predicted to be outside the membrane, in the extracellular region.	22	73	-	T	04-10-2018
pitu_v1_174994.p1	abe9875af4fd4afde3b85e5161a914c4	73	Phobius	SIGNAL_PEPTIDE_N_REGION	N-terminal region of a signal peptide.	1	3	-	T	04-10-2018
pitu_v1_174994.p1	abe9875af4fd4afde3b85e5161a914c4	73	Phobius	SIGNAL_PEPTIDE_C_REGION	C-terminal region of a signal peptide.	17	21	-	T	04-10-2018
pitu_v1_174994.p1	abe9875af4fd4afde3b85e5161a914c4	73	SignalP_GRAM_NEGATIVE	SignalP-noTM		1	21	-	T	04-10-2018
pitu_v1_174994.p1	abe9875af4fd4afde3b85e5161a914c4	73	SignalP_EUK	SignalP-noTM		1	21	-	T	04-10-2018
pitu_v1_175090.p1	13a2338419d8e3b1db180fd8f38ffa88	111	Phobius	SIGNAL_PEPTIDE	Signal peptide region	1	21	-	T	04-10-2018
pitu_v1_175090.p1	13a2338419d8e3b1db180fd8f38ffa88	111	Phobius	SIGNAL_PEPTIDE_H_REGION	Hydrophobic region of a signal peptide.	4	16	-	T	04-10-2018
pitu_v1_175090.p1	13a2338419d8e3b1db180fd8f38ffa88	111	SignalP_GRAM_POSITIVE	SignalP-TM		1	26	-	T	04-10-2018
pitu_v1_175090.p1	13a2338419d8e3b1db180fd8f38ffa88	111	Phobius	NON_CYTOPLASMIC_DOMAIN	Region of a membrane-bound protein predicted to be outside the membrane, in the extracellular region.	22	111	-	T	04-10-2018
pitu_v1_175090.p1	13a2338419d8e3b1db180fd8f38ffa88	111	Phobius	SIGNAL_PEPTIDE_N_REGION	N-terminal region of a signal peptide.	1	3	-	T	04-10-2018
pitu_v1_175090.p1	13a2338419d8e3b1db180fd8f38ffa88	111	MobiDBLite	mobidb-lite	consensus disorder prediction	62	111	-	T	04-10-2018
pitu_v1_175090.p1	13a2338419d8e3b1db180fd8f38ffa88	111	Phobius	SIGNAL_PEPTIDE_C_REGION	C-terminal region of a signal peptide.	17	21	-	T	04-10-2018
pitu_v1_175090.p1	13a2338419d8e3b1db180fd8f38ffa88	111	SignalP_EUK	SignalP-noTM		1	21	-	T	04-10-2018
pitu_v1_175090.p1	13a2338419d8e3b1db180fd8f38ffa88	111	SignalP_GRAM_NEGATIVE	SignalP-noTM		1	21	-	T	04-10-2018
pitu_v1_176834.p3	dd58480969d9ce9519ff8b340f107b9f	42	MobiDBLite	mobidb-lite	consensus disorder prediction	1	42	-	T	04-10-2018
pitu_v1_176834.p3	dd58480969d9ce9519ff8b340f107b9f	42	Coils	Coil		40	42	-	T	04-10-2018
pitu_v1_178378.p1	257be3b8430491e7e7fa178a1ed41500	618	Phobius	SIGNAL_PEPTIDE	Signal peptide region	1	18	-	T	04-10-2018
pitu_v1_178378.p1	257be3b8430491e7e7fa178a1ed41500	618	Pfam	PF00732	GMC oxidoreductase	48	342	1.4e-74	T	04-10-2018	IPR000172	Glucose-methanol-choline oxidoreductase, N-terminal	GO:0016614|GO:0050660|GO:0055114	Reactome: R-HSA-6798163
pitu_v1_178378.p1	257be3b8430491e7e7fa178a1ed41500	618	ProSitePatterns	PS00623	GMC oxidoreductases signature 1.	127	150	-	T	04-10-2018	IPR000172	Glucose-methanol-choline oxidoreductase, N-terminal	GO:0016614|GO:0050660|GO:0055114	Reactome: R-HSA-6798163
pitu_v1_178378.p1	257be3b8430491e7e7fa178a1ed41500	618	Gene3D	G3DSA:3.30.560.10		151	560	7.2e-95	T	04-10-2018
pitu_v1_178378.p1	257be3b8430491e7e7fa178a1ed41500	618	Phobius	SIGNAL_PEPTIDE_N_REGION	N-terminal region of a signal peptide.	1	2	-	T	04-10-2018
pitu_v1_178378.p1	257be3b8430491e7e7fa178a1ed41500	618	CDD	cd01653	GATase1	7	82	0.00329212	T	04-10-2018
pitu_v1_178378.p1	257be3b8430491e7e7fa178a1ed41500	618	PANTHER	PTHR11552		40	606	3.1e-206	T	04-10-2018
pitu_v1_178378.p1	257be3b8430491e7e7fa178a1ed41500	618	PANTHER	PTHR11552:SF95		40	606	3.1e-206	T	04-10-2018
pitu_v1_178378.p1	257be3b8430491e7e7fa178a1ed41500	618	SUPERFAMILY	SSF51905		544	606	3.52e-85	T	04-10-2018	IPR036188	FAD/NAD(P)-binding domain superfamily
pitu_v1_178378.p1	257be3b8430491e7e7fa178a1ed41500	618	SUPERFAMILY	SSF51905		47	335	3.52e-85	T	04-10-2018	IPR036188	FAD/NAD(P)-binding domain superfamily
pitu_v1_178378.p1	257be3b8430491e7e7fa178a1ed41500	618	SUPERFAMILY	SSF54373		383	545	4.41e-36	T	04-10-2018
pitu_v1_178378.p1	257be3b8430491e7e7fa178a1ed41500	618	Phobius	NON_CYTOPLASMIC_DOMAIN	Region of a membrane-bound protein predicted to be outside the membrane, in the extracellular region.	19	618	-	T	04-10-2018
pitu_v1_178378.p1	257be3b8430491e7e7fa178a1ed41500	618	Gene3D	G3DSA:4.10.450.10		82	150	2.4e-22	T	04-10-2018
pitu_v1_178378.p1	257be3b8430491e7e7fa178a1ed41500	618	Phobius	SIGNAL_PEPTIDE_H_REGION	Hydrophobic region of a signal peptide.	3	10	-	T	04-10-2018
pitu_v1_178378.p1	257be3b8430491e7e7fa178a1ed41500	618	Phobius	SIGNAL_PEPTIDE_C_REGION	C-terminal region of a signal peptide.	11	18	-	T	04-10-2018
pitu_v1_178378.p1	257be3b8430491e7e7fa178a1ed41500	618	SignalP_EUK	SignalP-noTM		1	15	-	T	04-10-2018
pitu_v1_178378.p1	257be3b8430491e7e7fa178a1ed41500	618	Pfam	PF05199	GMC oxidoreductase	453	597	7.4e-41	T	04-10-2018	IPR007867	Glucose-methanol-choline oxidoreductase, C-terminal	GO:0016614|GO:0055114	Reactome: R-HSA-6798163
pitu_v1_178378.p1	257be3b8430491e7e7fa178a1ed41500	618	PIRSF	PIRSF000137		35	613	5e-155	T	04-10-2018	IPR012132	Glucose-methanol-choline oxidoreductase	GO:0016614|GO:0050660|GO:0055114	Reactome: R-HSA-6798163
pitu_v1_284557.p1	4632eb9fc47f22a9841ca67e7bb2793b	402	Phobius	TRANSMEMBRANE	Region of a membrane-bound protein predicted to be embedded in the membrane.	82	105	-	T	04-10-2018
pitu_v1_284557.p1	4632eb9fc47f22a9841ca67e7bb2793b	402	Phobius	CYTOPLASMIC_DOMAIN	Region of a membrane-bound protein predicted to be outside the membrane, in the cytoplasm.	106	402	-	T	04-10-2018
pitu_v1_284557.p1	4632eb9fc47f22a9841ca67e7bb2793b	402	MobiDBLite	mobidb-lite	consensus disorder prediction	336	402	-	T	04-10-2018
pitu_v1_284557.p1	4632eb9fc47f22a9841ca67e7bb2793b	402	Phobius	NON_CYTOPLASMIC_DOMAIN	Region of a membrane-bound protein predicted to be outside the membrane, in the extracellular region.	23	81	-	T	04-10-2018
pitu_v1_284557.p1	4632eb9fc47f22a9841ca67e7bb2793b	402	Phobius	SIGNAL_PEPTIDE_C_REGION	C-terminal region of a signal peptide.	14	22	-	T	04-10-2018
pitu_v1_284557.p1	4632eb9fc47f22a9841ca67e7bb2793b	402	Phobius	SIGNAL_PEPTIDE	Signal peptide region	1	22	-	T	04-10-2018
pitu_v1_284557.p1	4632eb9fc47f22a9841ca67e7bb2793b	402	Pfam	PF13639	Ring finger domain	143	182	7.1e-13	T	04-10-2018	IPR001841	Zinc finger, RING-type
pitu_v1_284557.p1	4632eb9fc47f22a9841ca67e7bb2793b	402	SUPERFAMILY	SSF57850		124	191	3.74e-20	T	04-10-2018
pitu_v1_284557.p1	4632eb9fc47f22a9841ca67e7bb2793b	402	Phobius	SIGNAL_PEPTIDE_H_REGION	Hydrophobic region of a signal peptide.	2	13	-	T	04-10-2018
pitu_v1_284557.p1	4632eb9fc47f22a9841ca67e7bb2793b	402	Gene3D	G3DSA:3.30.40.10		113	273	6.9e-20	T	04-10-2018	IPR013083	Zinc finger, RING/FYVE/PHD-type
pitu_v1_284557.p1	4632eb9fc47f22a9841ca67e7bb2793b	402	CDD	cd14421	CUE_AMFR	255	295	8.50266e-19	T	04-10-2018
pitu_v1_284557.p1	4632eb9fc47f22a9841ca67e7bb2793b	402	SMART	SM00184		144	181	1.6e-08	T	04-10-2018	IPR001841	Zinc finger, RING-type
pitu_v1_284557.p1	4632eb9fc47f22a9841ca67e7bb2793b	402	CDD	cd16455	RING-H2_AMFR	142	185	1.68192e-30	T	04-10-2018
pitu_v1_284557.p1	4632eb9fc47f22a9841ca67e7bb2793b	402	Phobius	SIGNAL_PEPTIDE_N_REGION	N-terminal region of a signal peptide.	1	1	-	T	04-10-2018
pitu_v1_284557.p1	4632eb9fc47f22a9841ca67e7bb2793b	402	SMART	SM00546		253	294	6.7e-09	T	04-10-2018	IPR003892	Ubiquitin system component Cue	GO:0005515
pitu_v1_284557.p1	4632eb9fc47f22a9841ca67e7bb2793b	402	PANTHER	PTHR44317		5	384	3e-136	T	04-10-2018
pitu_v1_284557.p1	4632eb9fc47f22a9841ca67e7bb2793b	402	ProSiteProfiles	PS50089	Zinc finger RING-type profile.	144	182	13.197	T	04-10-2018	IPR001841	Zinc finger, RING-type
pitu_v1_284557.p1	4632eb9fc47f22a9841ca67e7bb2793b	402	MobiDBLite	mobidb-lite	consensus disorder prediction	192	212	-	T	04-10-2018
pitu_v1_284557.p1	4632eb9fc47f22a9841ca67e7bb2793b	402	Pfam	PF02845	CUE domain	255	293	1.3e-09	T	04-10-2018	IPR003892	Ubiquitin system component Cue	GO:0005515
pitu_v1_284557.p1	4632eb9fc47f22a9841ca67e7bb2793b	402	ProSiteProfiles	PS51140	CUE domain profile.	253	295	15.686	T	04-10-2018	IPR003892	Ubiquitin system component Cue	GO:0005515
pitu_v1_284631.p1	abb748d5206174cff231ccf6d84c3782	1348	PANTHER	PTHR12747		1	1338	0	T	04-10-2018	IPR006849	Elongator complex protein 1	GO:0002098|GO:0033588	Reactome: R-HSA-3214847
pitu_v1_284631.p1	abb748d5206174cff231ccf6d84c3782	1348	Gene3D	G3DSA:2.130.10.10		5	248	4e-06	T	04-10-2018	IPR015943	WD40/YVTN repeat-like-containing domain superfamily	GO:0005515
pitu_v1_284631.p1	abb748d5206174cff231ccf6d84c3782	1348	Pfam	PF04762	IKI3 family	1	961	9.8e-236	T	04-10-2018	IPR006849	Elongator complex protein 1	GO:0002098|GO:0033588	Reactome: R-HSA-3214847
pitu_v1_284631.p1	abb748d5206174cff231ccf6d84c3782	1348	PIRSF	PIRSF017233		1	1329	4.3e-282	T	04-10-2018	IPR006849	Elongator complex protein 1	GO:0002098|GO:0033588	Reactome: R-HSA-3214847
pitu_v1_284631.p1	abb748d5206174cff231ccf6d84c3782	1348	Coils	Coil		849	876	-	T	04-10-2018
pitu_v1_284631.p1	abb748d5206174cff231ccf6d84c3782	1348	Gene3D	G3DSA:2.130.10.10		249	654	0.00031	T	04-10-2018	IPR015943	WD40/YVTN repeat-like-containing domain superfamily	GO:0005515
pitu_v1_284631.p1	abb748d5206174cff231ccf6d84c3782	1348	SUPERFAMILY	SSF82171		32	351	1.26e-12	T	04-10-2018
pitu_v1_284631.p1	abb748d5206174cff231ccf6d84c3782	1348	SUPERFAMILY	SSF82171		478	536	1.26e-12	T	04-10-2018
pitu_v1_284631.p1	abb748d5206174cff231ccf6d84c3782	1348	Gene3D	G3DSA:1.25.40.10		943	1160	8.1e-05	T	04-10-2018	IPR011990	Tetratricopeptide-like helical domain superfamily	GO:0005515
pitu_v1_284631.p1	abb748d5206174cff231ccf6d84c3782	1348	MobiDBLite	mobidb-lite	consensus disorder prediction	1182	1213	-	T	04-10-2018
pitu_v1_284654.p1	88db72d41de81d7f219b741d3b28d3d2	376	CDD	cd00012	NBD_sugar-kinase_HSP70_actin	9	182	4.34868e-20	T	04-10-2018
pitu_v1_284654.p1	88db72d41de81d7f219b741d3b28d3d2	376	Gene3D	G3DSA:3.30.420.40		1	164	5.8e-84	T	04-10-2018
pitu_v1_284654.p1	88db72d41de81d7f219b741d3b28d3d2	376	ProSitePatterns	PS00432	Actins signature 2.	357	365	-	T	04-10-2018	IPR004001	Actin, conserved site
pitu_v1_284654.p1	88db72d41de81d7f219b741d3b28d3d2	376	SUPERFAMILY	SSF53067		148	376	2.16e-100	T	04-10-2018
pitu_v1_284654.p1	88db72d41de81d7f219b741d3b28d3d2	376	PANTHER	PTHR11937:SF278		3	375	1.2e-275	T	04-10-2018
pitu_v1_284654.p1	88db72d41de81d7f219b741d3b28d3d2	376	ProSitePatterns	PS00406	Actins signature 1.	54	64	-	T	04-10-2018	IPR004001	Actin, conserved site
pitu_v1_284654.p1	88db72d41de81d7f219b741d3b28d3d2	376	Pfam	PF00022	Actin	4	376	8.6e-151	T	04-10-2018	IPR004000	Actin family
pitu_v1_284654.p1	88db72d41de81d7f219b741d3b28d3d2	376	Gene3D	G3DSA:3.90.640.10		197	256	6.2e-38	T	04-10-2018
pitu_v1_284654.p1	88db72d41de81d7f219b741d3b28d3d2	376	ProSitePatterns	PS01132	Actins and actin-related proteins signature.	105	117	-	T	04-10-2018	IPR020902	Actin/actin-like conserved site
pitu_v1_284654.p1	88db72d41de81d7f219b741d3b28d3d2	376	SMART	SM00268		6	376	7.2e-243	T	04-10-2018	IPR004000	Actin family
pitu_v1_284654.p1	88db72d41de81d7f219b741d3b28d3d2	376	PANTHER	PTHR11937		3	375	1.2e-275	T	04-10-2018	IPR004000	Actin family
pitu_v1_284654.p1	88db72d41de81d7f219b741d3b28d3d2	376	PRINTS	PR00190	Actin signature	62	84	4.7e-58	T	04-10-2018	IPR004000	Actin family
pitu_v1_284654.p1	88db72d41de81d7f219b741d3b28d3d2	376	PRINTS	PR00190	Actin signature	50	61	4.7e-58	T	04-10-2018	IPR004000	Actin family
pitu_v1_284654.p1	88db72d41de81d7f219b741d3b28d3d2	376	PRINTS	PR00190	Actin signature	116	129	4.7e-58	T	04-10-2018	IPR004000	Actin family
pitu_v1_284654.p1	88db72d41de81d7f219b741d3b28d3d2	376	PRINTS	PR00190	Actin signature	27	36	4.7e-58	T	04-10-2018	IPR004000	Actin family
pitu_v1_284654.p1	88db72d41de81d7f219b741d3b28d3d2	376	PRINTS	PR00190	Actin signature	141	160	4.7e-58	T	04-10-2018	IPR004000	Actin family
pitu_v1_284654.p1	88db72d41de81d7f219b741d3b28d3d2	376	PRINTS	PR00190	Actin signature	237	253	4.7e-58	T	04-10-2018	IPR004000	Actin family
pitu_v1_284654.p1	88db72d41de81d7f219b741d3b28d3d2	376	Gene3D	G3DSA:3.30.420.40		257	374	3.1e-41	T	04-10-2018
pitu_v1_284654.p1	88db72d41de81d7f219b741d3b28d3d2	376	Gene3D	G3DSA:3.30.420.40		165	196	2.2e-14	T	04-10-2018
pitu_v1_284654.p1	88db72d41de81d7f219b741d3b28d3d2	376	SUPERFAMILY	SSF53067		5	154	8.17e-67	T	04-10-2018
pitu_v1_284683.p1	094ba26ef422fa3844a2071da4042932	1206	Phobius	SIGNAL_PEPTIDE	Signal peptide region	1	21	-	T	04-10-2018
pitu_v1_284683.p1	094ba26ef422fa3844a2071da4042932	1206	Phobius	SIGNAL_PEPTIDE_H_REGION	Hydrophobic region of a signal peptide.	3	13	-	T	04-10-2018
pitu_v1_284683.p1	094ba26ef422fa3844a2071da4042932	1206	PANTHER	PTHR21163		807	997	6.9e-219	T	04-10-2018	IPR010629	Insect allergen-related
pitu_v1_284683.p1	094ba26ef422fa3844a2071da4042932	1206	PANTHER	PTHR21163		217	410	6.9e-219	T	04-10-2018	IPR010629	Insect allergen-related
pitu_v1_284683.p1	094ba26ef422fa3844a2071da4042932	1206	PANTHER	PTHR21163		411	605	6.9e-219	T	04-10-2018	IPR010629	Insect allergen-related
pitu_v1_284683.p1	094ba26ef422fa3844a2071da4042932	1206	PANTHER	PTHR21163		610	801	6.9e-219	T	04-10-2018	IPR010629	Insect allergen-related
pitu_v1_284683.p1	094ba26ef422fa3844a2071da4042932	1206	PANTHER	PTHR21163		18	212	6.9e-219	T	04-10-2018	IPR010629	Insect allergen-related
pitu_v1_284683.p1	094ba26ef422fa3844a2071da4042932	1206	PANTHER	PTHR21163		1008	1189	6.9e-219	T	04-10-2018	IPR010629	Insect allergen-related
pitu_v1_284683.p1	094ba26ef422fa3844a2071da4042932	1206	SignalP_GRAM_NEGATIVE	SignalP-noTM		1	21	-	T	04-10-2018
pitu_v1_284683.p1	094ba26ef422fa3844a2071da4042932	1206	SignalP_GRAM_POSITIVE	SignalP-TM		1	21	-	T	04-10-2018
pitu_v1_284683.p1	094ba26ef422fa3844a2071da4042932	1206	SignalP_EUK	SignalP-noTM		1	21	-	T	04-10-2018
pitu_v1_284683.p1	094ba26ef422fa3844a2071da4042932	1206	Pfam	PF06757	Insect allergen related repeat, nitrile-specifier detoxification	814	987	1.5e-47	T	04-10-2018	IPR010629	Insect allergen-related
pitu_v1_284683.p1	094ba26ef422fa3844a2071da4042932	1206	Pfam	PF06757	Insect allergen related repeat, nitrile-specifier detoxification	618	791	1.2e-46	T	04-10-2018	IPR010629	Insect allergen-related
pitu_v1_284683.p1	094ba26ef422fa3844a2071da4042932	1206	Pfam	PF06757	Insect allergen related repeat, nitrile-specifier detoxification	1011	1180	2.9e-33	T	04-10-2018	IPR010629	Insect allergen-related
pitu_v1_284683.p1	094ba26ef422fa3844a2071da4042932	1206	Pfam	PF06757	Insect allergen related repeat, nitrile-specifier detoxification	422	595	7.4e-47	T	04-10-2018	IPR010629	Insect allergen-related
pitu_v1_284683.p1	094ba26ef422fa3844a2071da4042932	1206	Pfam	PF06757	Insect allergen related repeat, nitrile-specifier detoxification	225	400	1.8e-45	T	04-10-2018	IPR010629	Insect allergen-related
pitu_v1_284683.p1	094ba26ef422fa3844a2071da4042932	1206	Pfam	PF06757	Insect allergen related repeat, nitrile-specifier detoxification	29	202	7e-48	T	04-10-2018	IPR010629	Insect allergen-related
pitu_v1_284683.p1	094ba26ef422fa3844a2071da4042932	1206	Phobius	SIGNAL_PEPTIDE_C_REGION	C-terminal region of a signal peptide.	14	21	-	T	04-10-2018
pitu_v1_284683.p1	094ba26ef422fa3844a2071da4042932	1206	Gene3D	G3DSA:3.80.30.10		179	389	0.24	T	04-10-2018
pitu_v1_284683.p1	094ba26ef422fa3844a2071da4042932	1206	Gene3D	G3DSA:3.80.30.10		390	654	0.01	T	04-10-2018
pitu_v1_284683.p1	094ba26ef422fa3844a2071da4042932	1206	Phobius	NON_CYTOPLASMIC_DOMAIN	Region of a membrane-bound protein predicted to be outside the membrane, in the extracellular region.	22	1206	-	T	04-10-2018
pitu_v1_284683.p1	094ba26ef422fa3844a2071da4042932	1206	Phobius	SIGNAL_PEPTIDE_N_REGION	N-terminal region of a signal peptide.	1	2	-	T	04-10-2018
pitu_v1_284717.p1	d837852105be336f4b4abd9f8533672a	693	Pfam	PF10585	Ubiquitin-activating enzyme active site	321	378	1.8e-06	T	04-10-2018	IPR019572	Ubiquitin-activating enzyme, catalytic cysteine domain		Reactome: R-HSA-983168
pitu_v1_284717.p1	d837852105be336f4b4abd9f8533672a	693	PANTHER	PTHR10953:SF5		597	649	1.1e-193	T	04-10-2018	IPR030661	SUMO-activating enzyme subunit Uba2	GO:0016925|GO:0019948	Reactome: R-HSA-3065676|Reactome: R-HSA-3065678
pitu_v1_284717.p1	d837852105be336f4b4abd9f8533672a	693	Gene3D	G3DSA:3.40.50.720		7	427	2.3e-107	T	04-10-2018
pitu_v1_284717.p1	d837852105be336f4b4abd9f8533672a	693	CDD	cd01489	Uba2_SUMO	21	446	0	T	04-10-2018
pitu_v1_284717.p1	d837852105be336f4b4abd9f8533672a	693	PIRSF	PIRSF039133		1	630	6.3e-197	T	04-10-2018	IPR030661	SUMO-activating enzyme subunit Uba2	GO:0016925|GO:0019948	Reactome: R-HSA-3065676|Reactome: R-HSA-3065678
pitu_v1_284717.p1	d837852105be336f4b4abd9f8533672a	693	PANTHER	PTHR10953		14	533	1.1e-193	T	04-10-2018
pitu_v1_284717.p1	d837852105be336f4b4abd9f8533672a	693	PANTHER	PTHR10953		597	649	1.1e-193	T	04-10-2018
pitu_v1_284717.p1	d837852105be336f4b4abd9f8533672a	693	MobiDBLite	mobidb-lite	consensus disorder prediction	538	630	-	T	04-10-2018
pitu_v1_284717.p1	d837852105be336f4b4abd9f8533672a	693	MobiDBLite	mobidb-lite	consensus disorder prediction	201	234	-	T	04-10-2018
pitu_v1_284717.p1	d837852105be336f4b4abd9f8533672a	693	ProSitePatterns	PS00865	Ubiquitin-activating enzyme active site.	173	181	-	T	04-10-2018	IPR033127	Ubiquitin-activating enzyme E1, Cys active site
pitu_v1_284717.p1	d837852105be336f4b4abd9f8533672a	693	Pfam	PF00899	ThiF family	8	427	9.8e-70	T	04-10-2018	IPR000594	THIF-type NAD/FAD binding fold	GO:0008641
pitu_v1_284717.p1	d837852105be336f4b4abd9f8533672a	693	SUPERFAMILY	SSF69572		11	411	3.92e-100	T	04-10-2018	IPR035985	Ubiquitin-activating enzyme	GO:0008641
pitu_v1_284717.p1	d837852105be336f4b4abd9f8533672a	693	Gene3D	G3DSA:3.10.290.20		448	554	1.1e-24	T	04-10-2018
pitu_v1_284717.p1	d837852105be336f4b4abd9f8533672a	693	Pfam	PF14732	Ubiquitin/SUMO-activating enzyme ubiquitin-like domain	454	538	2.4e-22	T	04-10-2018	IPR028077	Ubiquitin/SUMO-activating enzyme ubiquitin-like domain		Reactome: R-HSA-3065676|Reactome: R-HSA-3065678
pitu_v1_284717.p1	d837852105be336f4b4abd9f8533672a	693	PANTHER	PTHR10953:SF5		14	533	1.1e-193	T	04-10-2018	IPR030661	SUMO-activating enzyme subunit Uba2	GO:0016925|GO:0019948	Reactome: R-HSA-3065676|Reactome: R-HSA-3065678
pitu_v1_284807.p1	a2e7ef1872d7238cd4b94323b9f38d3b	83	Phobius	SIGNAL_PEPTIDE_H_REGION	Hydrophobic region of a signal peptide.	7	18	-	T	04-10-2018
pitu_v1_284807.p1	a2e7ef1872d7238cd4b94323b9f38d3b	83	Phobius	SIGNAL_PEPTIDE	Signal peptide region	1	23	-	T	04-10-2018
pitu_v1_284807.p1	a2e7ef1872d7238cd4b94323b9f38d3b	83	Phobius	SIGNAL_PEPTIDE_N_REGION	N-terminal region of a signal peptide.	1	6	-	T	04-10-2018
pitu_v1_284807.p1	a2e7ef1872d7238cd4b94323b9f38d3b	83	Phobius	NON_CYTOPLASMIC_DOMAIN	Region of a membrane-bound protein predicted to be outside the membrane, in the extracellular region.	24	83	-	T	04-10-2018
pitu_v1_284807.p1	a2e7ef1872d7238cd4b94323b9f38d3b	83	Phobius	SIGNAL_PEPTIDE_C_REGION	C-terminal region of a signal peptide.	19	23	-	T	04-10-2018
pitu_v1_284807.p1	a2e7ef1872d7238cd4b94323b9f38d3b	83	SignalP_GRAM_POSITIVE	SignalP-TM		1	23	-	T	04-10-2018
pitu_v1_284807.p1	a2e7ef1872d7238cd4b94323b9f38d3b	83	SignalP_EUK	SignalP-noTM		1	23	-	T	04-10-2018
pitu_v1_284904.p1	257be3b8430491e7e7fa178a1ed41500	618	ProSitePatterns	PS00623	GMC oxidoreductases signature 1.	127	150	-	T	04-10-2018	IPR000172	Glucose-methanol-choline oxidoreductase, N-terminal	GO:0016614|GO:0050660|GO:0055114	Reactome: R-HSA-6798163
pitu_v1_284904.p1	257be3b8430491e7e7fa178a1ed41500	618	Phobius	SIGNAL_PEPTIDE_N_REGION	N-terminal region of a signal peptide.	1	2	-	T	04-10-2018
pitu_v1_284904.p1	257be3b8430491e7e7fa178a1ed41500	618	Phobius	NON_CYTOPLASMIC_DOMAIN	Region of a membrane-bound protein predicted to be outside the membrane, in the extracellular region.	19	618	-	T	04-10-2018
pitu_v1_284904.p1	257be3b8430491e7e7fa178a1ed41500	618	Pfam	PF00732	GMC oxidoreductase	48	342	1.4e-74	T	04-10-2018	IPR000172	Glucose-methanol-choline oxidoreductase, N-terminal	GO:0016614|GO:0050660|GO:0055114	Reactome: R-HSA-6798163
pitu_v1_284904.p1	257be3b8430491e7e7fa178a1ed41500	618	Gene3D	G3DSA:3.30.560.10		151	560	7.2e-95	T	04-10-2018
pitu_v1_284904.p1	257be3b8430491e7e7fa178a1ed41500	618	Phobius	SIGNAL_PEPTIDE_H_REGION	Hydrophobic region of a signal peptide.	3	10	-	T	04-10-2018
pitu_v1_284904.p1	257be3b8430491e7e7fa178a1ed41500	618	CDD	cd01653	GATase1	7	82	0.00329212	T	04-10-2018
pitu_v1_284904.p1	257be3b8430491e7e7fa178a1ed41500	618	PANTHER	PTHR11552		40	606	3.1e-206	T	04-10-2018
pitu_v1_284904.p1	257be3b8430491e7e7fa178a1ed41500	618	PANTHER	PTHR11552:SF95		40	606	3.1e-206	T	04-10-2018
pitu_v1_284904.p1	257be3b8430491e7e7fa178a1ed41500	618	SUPERFAMILY	SSF51905		544	606	3.52e-85	T	04-10-2018	IPR036188	FAD/NAD(P)-binding domain superfamily
pitu_v1_284904.p1	257be3b8430491e7e7fa178a1ed41500	618	SUPERFAMILY	SSF51905		47	335	3.52e-85	T	04-10-2018	IPR036188	FAD/NAD(P)-binding domain superfamily
pitu_v1_284904.p1	257be3b8430491e7e7fa178a1ed41500	618	SUPERFAMILY	SSF54373		383	545	4.41e-36	T	04-10-2018
pitu_v1_284904.p1	257be3b8430491e7e7fa178a1ed41500	618	Gene3D	G3DSA:4.10.450.10		82	150	2.4e-22	T	04-10-2018
pitu_v1_284904.p1	257be3b8430491e7e7fa178a1ed41500	618	Phobius	SIGNAL_PEPTIDE	Signal peptide region	1	18	-	T	04-10-2018
pitu_v1_284904.p1	257be3b8430491e7e7fa178a1ed41500	618	Phobius	SIGNAL_PEPTIDE_C_REGION	C-terminal region of a signal peptide.	11	18	-	T	04-10-2018
pitu_v1_284904.p1	257be3b8430491e7e7fa178a1ed41500	618	SignalP_EUK	SignalP-noTM		1	15	-	T	04-10-2018
pitu_v1_284904.p1	257be3b8430491e7e7fa178a1ed41500	618	PIRSF	PIRSF000137		35	613	5.6e-155	T	04-10-2018	IPR012132	Glucose-methanol-choline oxidoreductase	GO:0016614|GO:0050660|GO:0055114	Reactome: R-HSA-6798163
pitu_v1_284904.p1	257be3b8430491e7e7fa178a1ed41500	618	Pfam	PF05199	GMC oxidoreductase	453	597	7.4e-41	T	04-10-2018	IPR007867	Glucose-methanol-choline oxidoreductase, C-terminal	GO:0016614|GO:0055114	Reactome: R-HSA-6798163
pitu_v1_284948.p1	5c445375991a481e9c44b10b75b353d5	324	PRINTS	PR00196	Annexin family signature	309	322	2.4e-54	T	04-10-2018	IPR001464	Annexin	GO:0005509|GO:0005544
pitu_v1_284948.p1	5c445375991a481e9c44b10b75b353d5	324	PRINTS	PR00196	Annexin family signature	185	211	2.4e-54	T	04-10-2018	IPR001464	Annexin	GO:0005509|GO:0005544
pitu_v1_284948.p1	5c445375991a481e9c44b10b75b353d5	324	PRINTS	PR00196	Annexin family signature	265	285	2.4e-54	T	04-10-2018	IPR001464	Annexin	GO:0005509|GO:0005544
pitu_v1_284948.p1	5c445375991a481e9c44b10b75b353d5	324	PRINTS	PR00196	Annexin family signature	102	123	2.4e-54	T	04-10-2018	IPR001464	Annexin	GO:0005509|GO:0005544
pitu_v1_284948.p1	5c445375991a481e9c44b10b75b353d5	324	PRINTS	PR00196	Annexin family signature	75	91	2.4e-54	T	04-10-2018	IPR001464	Annexin	GO:0005509|GO:0005544
pitu_v1_284948.p1	5c445375991a481e9c44b10b75b353d5	324	PRINTS	PR00196	Annexin family signature	35	57	2.4e-54	T	04-10-2018	IPR001464	Annexin	GO:0005509|GO:0005544
pitu_v1_284948.p1	5c445375991a481e9c44b10b75b353d5	324	SUPERFAMILY	SSF47874		4	323	4.71e-119	T	04-10-2018
pitu_v1_284948.p1	5c445375991a481e9c44b10b75b353d5	324	Pfam	PF00191	Annexin	97	162	1.3e-20	T	04-10-2018	IPR018502	Annexin repeat	GO:0005509|GO:0005544
pitu_v1_284948.p1	5c445375991a481e9c44b10b75b353d5	324	Pfam	PF00191	Annexin	181	245	5.7e-21	T	04-10-2018	IPR018502	Annexin repeat	GO:0005509|GO:0005544
pitu_v1_284948.p1	5c445375991a481e9c44b10b75b353d5	324	Pfam	PF00191	Annexin	26	90	3e-23	T	04-10-2018	IPR018502	Annexin repeat	GO:0005509|GO:0005544
pitu_v1_284948.p1	5c445375991a481e9c44b10b75b353d5	324	Pfam	PF00191	Annexin	256	321	8.8e-26	T	04-10-2018	IPR018502	Annexin repeat	GO:0005509|GO:0005544
pitu_v1_284948.p1	5c445375991a481e9c44b10b75b353d5	324	Gene3D	G3DSA:1.10.220.10		93	168	8.7e-24	T	04-10-2018	IPR037104	Annexin superfamily	GO:0005509|GO:0005544
pitu_v1_284948.p1	5c445375991a481e9c44b10b75b353d5	324	ProSitePatterns	PS00223	Annexins repeated domain signature.	269	321	-	T	04-10-2018	IPR018252	Annexin repeat, conserved site	GO:0005509|GO:0005544
pitu_v1_284948.p1	5c445375991a481e9c44b10b75b353d5	324	PANTHER	PTHR10502		8	323	3.5e-135	T	04-10-2018
pitu_v1_284948.p1	5c445375991a481e9c44b10b75b353d5	324	Gene3D	G3DSA:1.10.220.10		6	92	2.8e-27	T	04-10-2018	IPR037104	Annexin superfamily	GO:0005509|GO:0005544
pitu_v1_284948.p1	5c445375991a481e9c44b10b75b353d5	324	ProSitePatterns	PS00223	Annexins repeated domain signature.	38	90	-	T	04-10-2018	IPR018252	Annexin repeat, conserved site	GO:0005509|GO:0005544
pitu_v1_284948.p1	5c445375991a481e9c44b10b75b353d5	324	SMART	SM00335		269	321	6.7e-23	T	04-10-2018	IPR018502	Annexin repeat	GO:0005509|GO:0005544
pitu_v1_284948.p1	5c445375991a481e9c44b10b75b353d5	324	SMART	SM00335		194	246	3e-16	T	04-10-2018	IPR018502	Annexin repeat	GO:0005509|GO:0005544
pitu_v1_284948.p1	5c445375991a481e9c44b10b75b353d5	324	SMART	SM00335		110	162	1.8e-19	T	04-10-2018	IPR018502	Annexin repeat	GO:0005509|GO:0005544
pitu_v1_284948.p1	5c445375991a481e9c44b10b75b353d5	324	SMART	SM00335		38	90	1.4e-23	T	04-10-2018	IPR018502	Annexin repeat	GO:0005509|GO:0005544
pitu_v1_284948.p1	5c445375991a481e9c44b10b75b353d5	324	Gene3D	G3DSA:1.10.220.10		253	323	8.7e-27	T	04-10-2018	IPR037104	Annexin superfamily	GO:0005509|GO:0005544
pitu_v1_284948.p1	5c445375991a481e9c44b10b75b353d5	324	PANTHER	PTHR10502:SF173		8	323	3.5e-135	T	04-10-2018
pitu_v1_284948.p1	5c445375991a481e9c44b10b75b353d5	324	Gene3D	G3DSA:1.10.220.10		169	252	1.2e-22	T	04-10-2018	IPR037104	Annexin superfamily	GO:0005509|GO:0005544
pitu_v1_285037.p1	610df9afff813c9856b72172b9bbe479	148	SMART	SM00102		9	143	3.4e-51	T	04-10-2018	IPR002108	Actin-depolymerising factor homology domain	GO:0003779|GO:0005622
pitu_v1_285037.p1	610df9afff813c9856b72172b9bbe479	148	SUPERFAMILY	SSF55753		1	143	1.16e-37	T	04-10-2018
pitu_v1_285037.p1	610df9afff813c9856b72172b9bbe479	148	ProSiteProfiles	PS51263	ADF-H domain profile.	4	143	33.973	T	04-10-2018	IPR002108	Actin-depolymerising factor homology domain	GO:0003779|GO:0005622
pitu_v1_285037.p1	610df9afff813c9856b72172b9bbe479	148	Gene3D	G3DSA:3.40.20.10		1	146	1.9e-38	T	04-10-2018	IPR029006	ADF-H/Gelsolin-like domain superfamily
pitu_v1_285037.p1	610df9afff813c9856b72172b9bbe479	148	PANTHER	PTHR11913		1	142	3.6e-44	T	04-10-2018	IPR017904	ADF/Cofilin	GO:0015629|GO:0030042
pitu_v1_285037.p1	610df9afff813c9856b72172b9bbe479	148	Pfam	PF00241	Cofilin/tropomyosin-type actin-binding protein	11	141	1.7e-37	T	04-10-2018	IPR002108	Actin-depolymerising factor homology domain	GO:0003779|GO:0005622
pitu_v1_285037.p1	610df9afff813c9856b72172b9bbe479	148	CDD	cd11286	ADF_cofilin_like	3	130	8.711e-54	T	04-10-2018	IPR017904	ADF/Cofilin	GO:0015629|GO:0030042
pitu_v1_285432.p2	bc8bceb411d3153bd1e327ed2579e6ae	123	Pfam	PF00125	Core histone H2A/H2B/H3/H4	10	98	4e-24	T	04-10-2018	IPR007125	Histone H2A/H2B/H3	GO:0003677
pitu_v1_285432.p2	bc8bceb411d3153bd1e327ed2579e6ae	123	PRINTS	PR00621	Histone H2B signature	76	93	1.1e-52	T	04-10-2018	IPR000558	Histone H2B	GO:0000786|GO:0003677
pitu_v1_285432.p2	bc8bceb411d3153bd1e327ed2579e6ae	123	PRINTS	PR00621	Histone H2B signature	106	119	1.1e-52	T	04-10-2018	IPR000558	Histone H2B	GO:0000786|GO:0003677
pitu_v1_285432.p2	bc8bceb411d3153bd1e327ed2579e6ae	123	PRINTS	PR00621	Histone H2B signature	35	53	1.1e-52	T	04-10-2018	IPR000558	Histone H2B	GO:0000786|GO:0003677
pitu_v1_285432.p2	bc8bceb411d3153bd1e327ed2579e6ae	123	PRINTS	PR00621	Histone H2B signature	54	74	1.1e-52	T	04-10-2018	IPR000558	Histone H2B	GO:0000786|GO:0003677
pitu_v1_285432.p2	bc8bceb411d3153bd1e327ed2579e6ae	123	PRINTS	PR00621	Histone H2B signature	93	106	1.1e-52	T	04-10-2018	IPR000558	Histone H2B	GO:0000786|GO:0003677
pitu_v1_285432.p2	bc8bceb411d3153bd1e327ed2579e6ae	123	SUPERFAMILY	SSF47113		8	123	2.74e-56	T	04-10-2018	IPR009072	Histone-fold	GO:0046982
pitu_v1_285432.p2	bc8bceb411d3153bd1e327ed2579e6ae	123	PANTHER	PTHR23428		2	123	1e-65	T	04-10-2018	IPR000558	Histone H2B	GO:0000786|GO:0003677
pitu_v1_285432.p2	bc8bceb411d3153bd1e327ed2579e6ae	123	Gene3D	G3DSA:1.10.20.10		2	123	2.9e-64	T	04-10-2018
pitu_v1_285432.p2	bc8bceb411d3153bd1e327ed2579e6ae	123	PANTHER	PTHR23428:SF125		2	123	1e-65	T	04-10-2018
pitu_v1_285432.p2	bc8bceb411d3153bd1e327ed2579e6ae	123	MobiDBLite	mobidb-lite	consensus disorder prediction	1	31	-	T	04-10-2018
pitu_v1_285432.p2	bc8bceb411d3153bd1e327ed2579e6ae	123	ProSitePatterns	PS00357	Histone H2B signature.	90	112	-	T	04-10-2018	IPR000558	Histone H2B	GO:0000786|GO:0003677
pitu_v1_285432.p2	bc8bceb411d3153bd1e327ed2579e6ae	123	SMART	SM00427		25	121	5.9e-75	T	04-10-2018	IPR000558	Histone H2B	GO:0000786|GO:0003677
pitu_v1_285502.p1	b4f880c29e347b1d9aa05b8266a46e74	172	SMART	SM00864		49	172	1e-19	T	04-10-2018	IPR003008	Tubulin/FtsZ, GTPase domain	GO:0003924	Reactome: R-HSA-380320
pitu_v1_285502.p1	b4f880c29e347b1d9aa05b8266a46e74	172	PANTHER	PTHR11588:SF243		2	172	1e-115	T	04-10-2018
pitu_v1_285502.p1	b4f880c29e347b1d9aa05b8266a46e74	172	ProSitePatterns	PS00227	Tubulin subunits alpha, beta, and gamma signature.	142	148	-	T	04-10-2018	IPR017975	Tubulin, conserved site	GO:0005525|GO:0005874|GO:0007017	Reactome: R-HSA-380320
pitu_v1_285502.p1	b4f880c29e347b1d9aa05b8266a46e74	172	PRINTS	PR01162	Alpha-tubulin signature	45	58	5.8e-44	T	04-10-2018	IPR002452	Alpha tubulin	GO:0005200|GO:0005525|GO:0005874|GO:0007017	Reactome: R-HSA-1445148|Reactome: R-HSA-190840|Reactome: R-HSA-190861|Reactome: R-HSA-2132295|Reactome: R-HSA-2467813|Reactome: R-HSA-2500257|Reactome: R-HSA-3371497|Reactome: R-HSA-380320|Reactome: R-HSA-389960|Reactome: R-HSA-389977|Reactome: R-HSA-437239|Reactome: R-HSA-5617833|Reactome: R-HSA-5626467|Reactome: R-HSA-5663220|Reactome: R-HSA-6807878|Reactome: R-HSA-6811434|Reactome: R-HSA-68114…
pitu_v1_285502.p1	b4f880c29e347b1d9aa05b8266a46e74	172	PRINTS	PR01162	Alpha-tubulin signature	148	160	5.8e-44	T	04-10-2018	IPR002452	Alpha tubulin	GO:0005200|GO:0005525|GO:0005874|GO:0007017	Reactome: R-HSA-1445148|Reactome: R-HSA-190840|Reactome: R-HSA-190861|Reactome: R-HSA-2132295|Reactome: R-HSA-2467813|Reactome: R-HSA-2500257|Reactome: R-HSA-3371497|Reactome: R-HSA-380320|Reactome: R-HSA-389960|Reactome: R-HSA-389977|Reactome: R-HSA-437239|Reactome: R-HSA-5617833|Reactome: R-HSA-5626467|Reactome: R-HSA-5663220|Reactome: R-HSA-6807878|Reactome: R-HSA-6811434|Reactome: R-HSA-68114…
pitu_v1_285502.p1	b4f880c29e347b1d9aa05b8266a46e74	172	PRINTS	PR01162	Alpha-tubulin signature	120	128	5.8e-44	T	04-10-2018	IPR002452	Alpha tubulin	GO:0005200|GO:0005525|GO:0005874|GO:0007017	Reactome: R-HSA-1445148|Reactome: R-HSA-190840|Reactome: R-HSA-190861|Reactome: R-HSA-2132295|Reactome: R-HSA-2467813|Reactome: R-HSA-2500257|Reactome: R-HSA-3371497|Reactome: R-HSA-380320|Reactome: R-HSA-389960|Reactome: R-HSA-389977|Reactome: R-HSA-437239|Reactome: R-HSA-5617833|Reactome: R-HSA-5626467|Reactome: R-HSA-5663220|Reactome: R-HSA-6807878|Reactome: R-HSA-6811434|Reactome: R-HSA-68114…
pitu_v1_285502.p1	b4f880c29e347b1d9aa05b8266a46e74	172	PRINTS	PR01162	Alpha-tubulin signature	18	33	5.8e-44	T	04-10-2018	IPR002452	Alpha tubulin	GO:0005200|GO:0005525|GO:0005874|GO:0007017	Reactome: R-HSA-1445148|Reactome: R-HSA-190840|Reactome: R-HSA-190861|Reactome: R-HSA-2132295|Reactome: R-HSA-2467813|Reactome: R-HSA-2500257|Reactome: R-HSA-3371497|Reactome: R-HSA-380320|Reactome: R-HSA-389960|Reactome: R-HSA-389977|Reactome: R-HSA-437239|Reactome: R-HSA-5617833|Reactome: R-HSA-5626467|Reactome: R-HSA-5663220|Reactome: R-HSA-6807878|Reactome: R-HSA-6811434|Reactome: R-HSA-68114…
pitu_v1_285502.p1	b4f880c29e347b1d9aa05b8266a46e74	172	PRINTS	PR01162	Alpha-tubulin signature	88	101	5.8e-44	T	04-10-2018	IPR002452	Alpha tubulin	GO:0005200|GO:0005525|GO:0005874|GO:0007017	Reactome: R-HSA-1445148|Reactome: R-HSA-190840|Reactome: R-HSA-190861|Reactome: R-HSA-2132295|Reactome: R-HSA-2467813|Reactome: R-HSA-2500257|Reactome: R-HSA-3371497|Reactome: R-HSA-380320|Reactome: R-HSA-389960|Reactome: R-HSA-389977|Reactome: R-HSA-437239|Reactome: R-HSA-5617833|Reactome: R-HSA-5626467|Reactome: R-HSA-5663220|Reactome: R-HSA-6807878|Reactome: R-HSA-6811434|Reactome: R-HSA-68114…
pitu_v1_285502.p1	b4f880c29e347b1d9aa05b8266a46e74	172	PRINTS	PR01162	Alpha-tubulin signature	161	172	5.8e-44	T	04-10-2018	IPR002452	Alpha tubulin	GO:0005200|GO:0005525|GO:0005874|GO:0007017	Reactome: R-HSA-1445148|Reactome: R-HSA-190840|Reactome: R-HSA-190861|Reactome: R-HSA-2132295|Reactome: R-HSA-2467813|Reactome: R-HSA-2500257|Reactome: R-HSA-3371497|Reactome: R-HSA-380320|Reactome: R-HSA-389960|Reactome: R-HSA-389977|Reactome: R-HSA-437239|Reactome: R-HSA-5617833|Reactome: R-HSA-5626467|Reactome: R-HSA-5663220|Reactome: R-HSA-6807878|Reactome: R-HSA-6811434|Reactome: R-HSA-68114…
pitu_v1_285502.p1	b4f880c29e347b1d9aa05b8266a46e74	172	PRINTS	PR01161	Tubulin signature	153	172	2.7e-58	T	04-10-2018	IPR000217	Tubulin	GO:0005874|GO:0007017	Reactome: R-HSA-380320
pitu_v1_285502.p1	b4f880c29e347b1d9aa05b8266a46e74	172	PRINTS	PR01161	Tubulin signature	108	132	2.7e-58	T	04-10-2018	IPR000217	Tubulin	GO:0005874|GO:0007017	Reactome: R-HSA-380320
pitu_v1_285502.p1	b4f880c29e347b1d9aa05b8266a46e74	172	PRINTS	PR01161	Tubulin signature	134	152	2.7e-58	T	04-10-2018	IPR000217	Tubulin	GO:0005874|GO:0007017	Reactome: R-HSA-380320
pitu_v1_285502.p1	b4f880c29e347b1d9aa05b8266a46e74	172	PRINTS	PR01161	Tubulin signature	53	72	2.7e-58	T	04-10-2018	IPR000217	Tubulin	GO:0005874|GO:0007017	Reactome: R-HSA-380320
pitu_v1_285502.p1	b4f880c29e347b1d9aa05b8266a46e74	172	PRINTS	PR01161	Tubulin signature	95	106	2.7e-58	T	04-10-2018	IPR000217	Tubulin	GO:0005874|GO:0007017	Reactome: R-HSA-380320
pitu_v1_285502.p1	b4f880c29e347b1d9aa05b8266a46e74	172	PRINTS	PR01161	Tubulin signature	10	30	2.7e-58	T	04-10-2018	IPR000217	Tubulin	GO:0005874|GO:0007017	Reactome: R-HSA-380320
pitu_v1_285502.p1	b4f880c29e347b1d9aa05b8266a46e74	172	PANTHER	PTHR11588		2	172	1e-115	T	04-10-2018	IPR000217	Tubulin	GO:0005874|GO:0007017	Reactome: R-HSA-380320
pitu_v1_285502.p1	b4f880c29e347b1d9aa05b8266a46e74	172	SUPERFAMILY	SSF52490		1	172	5.63e-71	T	04-10-2018	IPR036525	Tubulin/FtsZ, GTPase domain superfamily	GO:0003924	Reactome: R-HSA-380320
pitu_v1_285502.p1	b4f880c29e347b1d9aa05b8266a46e74	172	Pfam	PF00091	Tubulin/FtsZ family, GTPase domain	3	172	6.6e-54	T	04-10-2018	IPR003008	Tubulin/FtsZ, GTPase domain	GO:0003924	Reactome: R-HSA-380320
pitu_v1_285502.p1	b4f880c29e347b1d9aa05b8266a46e74	172	Gene3D	G3DSA:3.40.50.1440		1	172	1.2e-81	T	04-10-2018	IPR036525	Tubulin/FtsZ, GTPase domain superfamily	GO:0003924	Reactome: R-HSA-380320
pitu_v1_286887.p2	6ee276fa75fbe7548e1e1e43b039155f	141	SUPERFAMILY	SSF53067		11	141	2.99e-58	T	04-10-2018
pitu_v1_286887.p2	6ee276fa75fbe7548e1e1e43b039155f	141	Gene3D	G3DSA:3.30.420.40		5	139	1.3e-64	T	04-10-2018
pitu_v1_286887.p2	6ee276fa75fbe7548e1e1e43b039155f	141	PANTHER	PTHR11937:SF278		12	140	6.8e-92	T	04-10-2018
pitu_v1_286887.p2	6ee276fa75fbe7548e1e1e43b039155f	141	PANTHER	PTHR11937		12	140	6.8e-92	T	04-10-2018	IPR004000	Actin family
pitu_v1_286887.p2	6ee276fa75fbe7548e1e1e43b039155f	141	SMART	SM00268		1	141	5.2e-07	T	04-10-2018	IPR004000	Actin family
pitu_v1_286887.p2	6ee276fa75fbe7548e1e1e43b039155f	141	ProSitePatterns	PS00432	Actins signature 2.	122	130	-	T	04-10-2018	IPR004001	Actin, conserved site
pitu_v1_286887.p2	6ee276fa75fbe7548e1e1e43b039155f	141	Pfam	PF00022	Actin	13	141	2.7e-55	T	04-10-2018	IPR004000	Actin family
pitu_v1_287043.p1	abb748d5206174cff231ccf6d84c3782	1348	PANTHER	PTHR12747		1	1338	0	T	04-10-2018	IPR006849	Elongator complex protein 1	GO:0002098|GO:0033588	Reactome: R-HSA-3214847
pitu_v1_287043.p1	abb748d5206174cff231ccf6d84c3782	1348	Gene3D	G3DSA:2.130.10.10		5	248	4e-06	T	04-10-2018	IPR015943	WD40/YVTN repeat-like-containing domain superfamily	GO:0005515
pitu_v1_287043.p1	abb748d5206174cff231ccf6d84c3782	1348	Pfam	PF04762	IKI3 family	1	961	9.8e-236	T	04-10-2018	IPR006849	Elongator complex protein 1	GO:0002098|GO:0033588	Reactome: R-HSA-3214847
pitu_v1_287043.p1	abb748d5206174cff231ccf6d84c3782	1348	PIRSF	PIRSF017233		1	1329	4.3e-282	T	04-10-2018	IPR006849	Elongator complex protein 1	GO:0002098|GO:0033588	Reactome: R-HSA-3214847
pitu_v1_287043.p1	abb748d5206174cff231ccf6d84c3782	1348	Coils	Coil		849	876	-	T	04-10-2018
pitu_v1_287043.p1	abb748d5206174cff231ccf6d84c3782	1348	Gene3D	G3DSA:2.130.10.10		249	654	0.00031	T	04-10-2018	IPR015943	WD40/YVTN repeat-like-containing domain superfamily	GO:0005515
pitu_v1_287043.p1	abb748d5206174cff231ccf6d84c3782	1348	MobiDBLite	mobidb-lite	consensus disorder prediction	1182	1213	-	T	04-10-2018
pitu_v1_287043.p1	abb748d5206174cff231ccf6d84c3782	1348	Gene3D	G3DSA:1.25.40.10		943	1160	8.1e-05	T	04-10-2018	IPR011990	Tetratricopeptide-like helical domain superfamily	GO:0005515
pitu_v1_287043.p1	abb748d5206174cff231ccf6d84c3782	1348	SUPERFAMILY	SSF82171		32	351	1.26e-12	T	04-10-2018
pitu_v1_287043.p1	abb748d5206174cff231ccf6d84c3782	1348	SUPERFAMILY	SSF82171		478	536	1.26e-12	T	04-10-2018
pitu_v1_287058.p1	88db72d41de81d7f219b741d3b28d3d2	376	CDD	cd00012	NBD_sugar-kinase_HSP70_actin	9	182	4.34868e-20	T	04-10-2018
pitu_v1_287058.p1	88db72d41de81d7f219b741d3b28d3d2	376	Gene3D	G3DSA:3.30.420.40		1	164	5.8e-84	T	04-10-2018
pitu_v1_287058.p1	88db72d41de81d7f219b741d3b28d3d2	376	SUPERFAMILY	SSF53067		148	376	2.16e-100	T	04-10-2018
pitu_v1_287058.p1	88db72d41de81d7f219b741d3b28d3d2	376	PANTHER	PTHR11937:SF278		3	375	1.2e-275	T	04-10-2018
pitu_v1_287058.p1	88db72d41de81d7f219b741d3b28d3d2	376	Pfam	PF00022	Actin	4	376	8.6e-151	T	04-10-2018	IPR004000	Actin family
pitu_v1_287058.p1	88db72d41de81d7f219b741d3b28d3d2	376	ProSitePatterns	PS00432	Actins signature 2.	357	365	-	T	04-10-2018	IPR004001	Actin, conserved site
pitu_v1_287058.p1	88db72d41de81d7f219b741d3b28d3d2	376	Gene3D	G3DSA:3.90.640.10		197	256	6.2e-38	T	04-10-2018
pitu_v1_287058.p1	88db72d41de81d7f219b741d3b28d3d2	376	SMART	SM00268		6	376	7.2e-243	T	04-10-2018	IPR004000	Actin family
pitu_v1_287058.p1	88db72d41de81d7f219b741d3b28d3d2	376	ProSitePatterns	PS01132	Actins and actin-related proteins signature.	105	117	-	T	04-10-2018	IPR020902	Actin/actin-like conserved site
pitu_v1_287058.p1	88db72d41de81d7f219b741d3b28d3d2	376	PANTHER	PTHR11937		3	375	1.2e-275	T	04-10-2018	IPR004000	Actin family
pitu_v1_287058.p1	88db72d41de81d7f219b741d3b28d3d2	376	PRINTS	PR00190	Actin signature	62	84	4.7e-58	T	04-10-2018	IPR004000	Actin family
pitu_v1_287058.p1	88db72d41de81d7f219b741d3b28d3d2	376	PRINTS	PR00190	Actin signature	50	61	4.7e-58	T	04-10-2018	IPR004000	Actin family
pitu_v1_287058.p1	88db72d41de81d7f219b741d3b28d3d2	376	PRINTS	PR00190	Actin signature	116	129	4.7e-58	T	04-10-2018	IPR004000	Actin family
pitu_v1_287058.p1	88db72d41de81d7f219b741d3b28d3d2	376	PRINTS	PR00190	Actin signature	27	36	4.7e-58	T	04-10-2018	IPR004000	Actin family
pitu_v1_287058.p1	88db72d41de81d7f219b741d3b28d3d2	376	PRINTS	PR00190	Actin signature	141	160	4.7e-58	T	04-10-2018	IPR004000	Actin family
pitu_v1_287058.p1	88db72d41de81d7f219b741d3b28d3d2	376	PRINTS	PR00190	Actin signature	237	253	4.7e-58	T	04-10-2018	IPR004000	Actin family
pitu_v1_287058.p1	88db72d41de81d7f219b741d3b28d3d2	376	ProSitePatterns	PS00406	Actins signature 1.	54	64	-	T	04-10-2018	IPR004001	Actin, conserved site
pitu_v1_287058.p1	88db72d41de81d7f219b741d3b28d3d2	376	Gene3D	G3DSA:3.30.420.40		257	374	3.1e-41	T	04-10-2018
pitu_v1_287058.p1	88db72d41de81d7f219b741d3b28d3d2	376	Gene3D	G3DSA:3.30.420.40		165	196	2.2e-14	T	04-10-2018
pitu_v1_287058.p1	88db72d41de81d7f219b741d3b28d3d2	376	SUPERFAMILY	SSF53067		5	154	8.17e-67	T	04-10-2018
pitu_v1_287131.p1	d837852105be336f4b4abd9f8533672a	693	Pfam	PF10585	Ubiquitin-activating enzyme active site	321	378	1.8e-06	T	04-10-2018	IPR019572	Ubiquitin-activating enzyme, catalytic cysteine domain		Reactome: R-HSA-983168
pitu_v1_287131.p1	d837852105be336f4b4abd9f8533672a	693	PANTHER	PTHR10953		14	533	1.1e-193	T	04-10-2018
pitu_v1_287131.p1	d837852105be336f4b4abd9f8533672a	693	ProSitePatterns	PS00865	Ubiquitin-activating enzyme active site.	173	181	-	T	04-10-2018	IPR033127	Ubiquitin-activating enzyme E1, Cys active site
pitu_v1_287131.p1	d837852105be336f4b4abd9f8533672a	693	PANTHER	PTHR10953:SF5		597	649	1.1e-193	T	04-10-2018	IPR030661	SUMO-activating enzyme subunit Uba2	GO:0016925|GO:0019948	Reactome: R-HSA-3065676|Reactome: R-HSA-3065678
pitu_v1_287131.p1	d837852105be336f4b4abd9f8533672a	693	Gene3D	G3DSA:3.40.50.720		7	427	2.3e-107	T	04-10-2018
pitu_v1_287131.p1	d837852105be336f4b4abd9f8533672a	693	CDD	cd01489	Uba2_SUMO	21	446	0	T	04-10-2018
pitu_v1_287131.p1	d837852105be336f4b4abd9f8533672a	693	PIRSF	PIRSF039133		1	630	6.3e-197	T	04-10-2018	IPR030661	SUMO-activating enzyme subunit Uba2	GO:0016925|GO:0019948	Reactome: R-HSA-3065676|Reactome: R-HSA-3065678
pitu_v1_287131.p1	d837852105be336f4b4abd9f8533672a	693	MobiDBLite	mobidb-lite	consensus disorder prediction	538	630	-	T	04-10-2018
pitu_v1_287131.p1	d837852105be336f4b4abd9f8533672a	693	MobiDBLite	mobidb-lite	consensus disorder prediction	201	234	-	T	04-10-2018
pitu_v1_287131.p1	d837852105be336f4b4abd9f8533672a	693	Pfam	PF00899	ThiF family	8	427	9.8e-70	T	04-10-2018	IPR000594	THIF-type NAD/FAD binding fold	GO:0008641
pitu_v1_287131.p1	d837852105be336f4b4abd9f8533672a	693	SUPERFAMILY	SSF69572		11	411	3.92e-100	T	04-10-2018	IPR035985	Ubiquitin-activating enzyme	GO:0008641
pitu_v1_287131.p1	d837852105be336f4b4abd9f8533672a	693	Pfam	PF14732	Ubiquitin/SUMO-activating enzyme ubiquitin-like domain	454	538	2.4e-22	T	04-10-2018	IPR028077	Ubiquitin/SUMO-activating enzyme ubiquitin-like domain		Reactome: R-HSA-3065676|Reactome: R-HSA-3065678
pitu_v1_287131.p1	d837852105be336f4b4abd9f8533672a	693	Gene3D	G3DSA:3.10.290.20		448	554	1.1e-24	T	04-10-2018
pitu_v1_287131.p1	d837852105be336f4b4abd9f8533672a	693	PANTHER	PTHR10953		597	649	1.1e-193	T	04-10-2018
pitu_v1_287131.p1	d837852105be336f4b4abd9f8533672a	693	PANTHER	PTHR10953:SF5		14	533	1.1e-193	T	04-10-2018	IPR030661	SUMO-activating enzyme subunit Uba2	GO:0016925|GO:0019948	Reactome: R-HSA-3065676|Reactome: R-HSA-3065678
pitu_v1_287153.p1	0a3b3faf1b1c46f430886b6d0e939c22	1044	Pfam	PF06757	Insect allergen related repeat, nitrile-specifier detoxification	63	238	1.5e-45	T	04-10-2018	IPR010629	Insect allergen-related
pitu_v1_287153.p1	0a3b3faf1b1c46f430886b6d0e939c22	1044	Pfam	PF06757	Insect allergen related repeat, nitrile-specifier detoxification	456	629	9.7e-47	T	04-10-2018	IPR010629	Insect allergen-related
pitu_v1_287153.p1	0a3b3faf1b1c46f430886b6d0e939c22	1044	Pfam	PF06757	Insect allergen related repeat, nitrile-specifier detoxification	849	1018	2.4e-33	T	04-10-2018	IPR010629	Insect allergen-related
pitu_v1_287153.p1	0a3b3faf1b1c46f430886b6d0e939c22	1044	Pfam	PF06757	Insect allergen related repeat, nitrile-specifier detoxification	260	433	6e-47	T	04-10-2018	IPR010629	Insect allergen-related
pitu_v1_287153.p1	0a3b3faf1b1c46f430886b6d0e939c22	1044	Pfam	PF06757	Insect allergen related repeat, nitrile-specifier detoxification	2	40	9.7e-05	T	04-10-2018	IPR010629	Insect allergen-related
pitu_v1_287153.p1	0a3b3faf1b1c46f430886b6d0e939c22	1044	Pfam	PF06757	Insect allergen related repeat, nitrile-specifier detoxification	652	825	1.2e-47	T	04-10-2018	IPR010629	Insect allergen-related
pitu_v1_287153.p1	0a3b3faf1b1c46f430886b6d0e939c22	1044	Gene3D	G3DSA:3.80.30.10		16	227	0.18	T	04-10-2018
pitu_v1_287153.p1	0a3b3faf1b1c46f430886b6d0e939c22	1044	Gene3D	G3DSA:3.80.30.10		228	500	0.0075	T	04-10-2018
pitu_v1_287153.p1	0a3b3faf1b1c46f430886b6d0e939c22	1044	PANTHER	PTHR21163		55	248	1.4e-184	T	04-10-2018	IPR010629	Insect allergen-related
pitu_v1_287153.p1	0a3b3faf1b1c46f430886b6d0e939c22	1044	PANTHER	PTHR21163		249	443	1.4e-184	T	04-10-2018	IPR010629	Insect allergen-related
pitu_v1_287153.p1	0a3b3faf1b1c46f430886b6d0e939c22	1044	PANTHER	PTHR21163		448	639	1.4e-184	T	04-10-2018	IPR010629	Insect allergen-related
pitu_v1_287153.p1	0a3b3faf1b1c46f430886b6d0e939c22	1044	PANTHER	PTHR21163		644	835	1.4e-184	T	04-10-2018	IPR010629	Insect allergen-related
pitu_v1_287153.p1	0a3b3faf1b1c46f430886b6d0e939c22	1044	PANTHER	PTHR21163		2	50	1.4e-184	T	04-10-2018	IPR010629	Insect allergen-related
pitu_v1_287153.p1	0a3b3faf1b1c46f430886b6d0e939c22	1044	PANTHER	PTHR21163		846	1027	1.4e-184	T	04-10-2018	IPR010629	Insect allergen-related
pitu_v1_287338.p1	3b4ad5956b31dccfe7db27caf7352509	612	SignalP_GRAM_NEGATIVE	SignalP-noTM		1	17	-	T	04-10-2018
pitu_v1_287338.p1	3b4ad5956b31dccfe7db27caf7352509	612	ProSitePatterns	PS00623	GMC oxidoreductases signature 1.	127	150	-	T	04-10-2018	IPR000172	Glucose-methanol-choline oxidoreductase, N-terminal	GO:0016614|GO:0050660|GO:0055114	Reactome: R-HSA-6798163
pitu_v1_287338.p1	3b4ad5956b31dccfe7db27caf7352509	612	Phobius	NON_CYTOPLASMIC_DOMAIN	Region of a membrane-bound protein predicted to be outside the membrane, in the extracellular region.	16	612	-	T	04-10-2018
pitu_v1_287338.p1	3b4ad5956b31dccfe7db27caf7352509	612	Gene3D	G3DSA:4.10.450.10		92	150	2.5e-21	T	04-10-2018
pitu_v1_287338.p1	3b4ad5956b31dccfe7db27caf7352509	612	SUPERFAMILY	SSF54373		383	545	2.26e-35	T	04-10-2018
pitu_v1_287338.p1	3b4ad5956b31dccfe7db27caf7352509	612	Phobius	SIGNAL_PEPTIDE_C_REGION	C-terminal region of a signal peptide.	11	15	-	T	04-10-2018
pitu_v1_287338.p1	3b4ad5956b31dccfe7db27caf7352509	612	Phobius	SIGNAL_PEPTIDE	Signal peptide region	1	15	-	T	04-10-2018
pitu_v1_287338.p1	3b4ad5956b31dccfe7db27caf7352509	612	SignalP_EUK	SignalP-noTM		1	15	-	T	04-10-2018
pitu_v1_287338.p1	3b4ad5956b31dccfe7db27caf7352509	612	Phobius	SIGNAL_PEPTIDE_N_REGION	N-terminal region of a signal peptide.	1	2	-	T	04-10-2018
pitu_v1_287338.p1	3b4ad5956b31dccfe7db27caf7352509	612	Gene3D	G3DSA:3.30.560.10		151	560	1.9e-93	T	04-10-2018
pitu_v1_287338.p1	3b4ad5956b31dccfe7db27caf7352509	612	Pfam	PF05199	GMC oxidoreductase	453	597	1.6e-39	T	04-10-2018	IPR007867	Glucose-methanol-choline oxidoreductase, C-terminal	GO:0016614|GO:0055114	Reactome: R-HSA-6798163
pitu_v1_287338.p1	3b4ad5956b31dccfe7db27caf7352509	612	PIRSF	PIRSF000137		32	612	1.4e-154	T	04-10-2018	IPR012132	Glucose-methanol-choline oxidoreductase	GO:0016614|GO:0050660|GO:0055114	Reactome: R-HSA-6798163
pitu_v1_287338.p1	3b4ad5956b31dccfe7db27caf7352509	612	Phobius	SIGNAL_PEPTIDE_H_REGION	Hydrophobic region of a signal peptide.	3	10	-	T	04-10-2018
pitu_v1_287338.p1	3b4ad5956b31dccfe7db27caf7352509	612	PANTHER	PTHR11552:SF95		40	607	2.8e-208	T	04-10-2018
pitu_v1_287338.p1	3b4ad5956b31dccfe7db27caf7352509	612	Pfam	PF00732	GMC oxidoreductase	48	342	6.7e-75	T	04-10-2018	IPR000172	Glucose-methanol-choline oxidoreductase, N-terminal	GO:0016614|GO:0050660|GO:0055114	Reactome: R-HSA-6798163
pitu_v1_287338.p1	3b4ad5956b31dccfe7db27caf7352509	612	Gene3D	G3DSA:3.50.50.60		16	91	0.0038	T	04-10-2018	IPR036188	FAD/NAD(P)-binding domain superfamily
pitu_v1_287338.p1	3b4ad5956b31dccfe7db27caf7352509	612	SUPERFAMILY	SSF51905		544	606	4.26e-87	T	04-10-2018	IPR036188	FAD/NAD(P)-binding domain superfamily
pitu_v1_287338.p1	3b4ad5956b31dccfe7db27caf7352509	612	SUPERFAMILY	SSF51905		45	335	4.26e-87	T	04-10-2018	IPR036188	FAD/NAD(P)-binding domain superfamily
pitu_v1_287338.p1	3b4ad5956b31dccfe7db27caf7352509	612	PANTHER	PTHR11552		40	607	2.8e-208	T	04-10-2018
pitu_v1_287354.p1	90c7f66399b03633438c972ad28075ae	653	ProSitePatterns	PS00329	Heat shock hsp70 proteins family signature 2.	194	207	-	T	04-10-2018	IPR018181	Heat shock protein 70, conserved site		Reactome: R-HSA-3371453
pitu_v1_287354.p1	90c7f66399b03633438c972ad28075ae	653	ProSitePatterns	PS00297	Heat shock hsp70 proteins family signature 1.	6	13	-	T	04-10-2018	IPR018181	Heat shock protein 70, conserved site		Reactome: R-HSA-3371453
pitu_v1_287354.p1	90c7f66399b03633438c972ad28075ae	653	SUPERFAMILY	SSF100920		389	543	2.22e-59	T	04-10-2018	IPR029047	Heat shock protein 70kD, peptide-binding domain superfamily		Reactome: R-HSA-3371453
pitu_v1_287354.p1	90c7f66399b03633438c972ad28075ae	653	Gene3D	G3DSA:2.60.34.10		392	535	3.3e-69	T	04-10-2018	IPR029047	Heat shock protein 70kD, peptide-binding domain superfamily		Reactome: R-HSA-3371453
pitu_v1_287354.p1	90c7f66399b03633438c972ad28075ae	653	PANTHER	PTHR19375		3	624	0	T	04-10-2018
pitu_v1_287354.p1	90c7f66399b03633438c972ad28075ae	653	SUPERFAMILY	SSF53067		1	184	5.5e-73	T	04-10-2018
pitu_v1_287354.p1	90c7f66399b03633438c972ad28075ae	653	MobiDBLite	mobidb-lite	consensus disorder prediction	632	653	-	T	04-10-2018
pitu_v1_287354.p1	90c7f66399b03633438c972ad28075ae	653	SUPERFAMILY	SSF53067		187	380	1.53e-65	T	04-10-2018
pitu_v1_287354.p1	90c7f66399b03633438c972ad28075ae	653	Pfam	PF00012	Hsp70 protein	3	609	2.7e-254	T	04-10-2018	IPR013126	Heat shock protein 70 family		Reactome: R-HSA-3371453
pitu_v1_287354.p1	90c7f66399b03633438c972ad28075ae	653	ProSitePatterns	PS01036	Heat shock hsp70 proteins family signature 3.	332	346	-	T	04-10-2018	IPR018181	Heat shock protein 70, conserved site		Reactome: R-HSA-3371453
pitu_v1_287354.p1	90c7f66399b03633438c972ad28075ae	653	PRINTS	PR00301	70kDa heat shock protein signature	2	15	8.5e-87	T	04-10-2018	IPR013126	Heat shock protein 70 family		Reactome: R-HSA-3371453
pitu_v1_287354.p1	90c7f66399b03633438c972ad28075ae	653	PRINTS	PR00301	70kDa heat shock protein signature	471	487	8.5e-87	T	04-10-2018	IPR013126	Heat shock protein 70 family		Reactome: R-HSA-3371453
pitu_v1_287354.p1	90c7f66399b03633438c972ad28075ae	653	PRINTS	PR00301	70kDa heat shock protein signature	329	345	8.5e-87	T	04-10-2018	IPR013126	Heat shock protein 70 family		Reactome: R-HSA-3371453
pitu_v1_287354.p1	90c7f66399b03633438c972ad28075ae	653	PRINTS	PR00301	70kDa heat shock protein signature	361	381	8.5e-87	T	04-10-2018	IPR013126	Heat shock protein 70 family		Reactome: R-HSA-3371453
pitu_v1_287354.p1	90c7f66399b03633438c972ad28075ae	653	PRINTS	PR00301	70kDa heat shock protein signature	30	42	8.5e-87	T	04-10-2018	IPR013126	Heat shock protein 70 family		Reactome: R-HSA-3371453
pitu_v1_287354.p1	90c7f66399b03633438c972ad28075ae	653	PRINTS	PR00301	70kDa heat shock protein signature	52	60	8.5e-87	T	04-10-2018	IPR013126	Heat shock protein 70 family		Reactome: R-HSA-3371453
pitu_v1_287354.p1	90c7f66399b03633438c972ad28075ae	653	PRINTS	PR00301	70kDa heat shock protein signature	139	159	8.5e-87	T	04-10-2018	IPR013126	Heat shock protein 70 family		Reactome: R-HSA-3371453
pitu_v1_287354.p1	90c7f66399b03633438c972ad28075ae	653	PRINTS	PR00301	70kDa heat shock protein signature	200	210	8.5e-87	T	04-10-2018	IPR013126	Heat shock protein 70 family		Reactome: R-HSA-3371453
pitu_v1_287354.p1	90c7f66399b03633438c972ad28075ae	653	PRINTS	PR00301	70kDa heat shock protein signature	390	409	8.5e-87	T	04-10-2018	IPR013126	Heat shock protein 70 family		Reactome: R-HSA-3371453
pitu_v1_287354.p1	90c7f66399b03633438c972ad28075ae	653	SUPERFAMILY	SSF100934		538	615	6.15e-24	T	04-10-2018	IPR029048	Heat shock protein 70kD, C-terminal domain superfamily
pitu_v1_287354.p1	90c7f66399b03633438c972ad28075ae	653	Gene3D	G3DSA:1.20.1270.10		536	623	9.1e-29	T	04-10-2018	IPR029048	Heat shock protein 70kD, C-terminal domain superfamily
pitu_v1_287354.p1	90c7f66399b03633438c972ad28075ae	653	Gene3D	G3DSA:3.30.420.40		1	198	3.6e-90	T	04-10-2018
[truncated: 2,210 more rows]
